# Supplementary material for: The skeletal proteome of the sea star Patiria miniata and evolution of biomineralization in echinoderms
Source: BMC Evol Biol. 2017 Jun 5;17:125. doi: 10.1186/s12862-017-0978-z (PMC5460417; doi:10.1186/s12862-017-0978-z)
Supplement: Supplementary file 1 — Peptides identified by LC/MS/MS analysis. All MS/MS samples were analyzed using Mascot (Matrix Science, London, UK; version 2.4.0). Mascot was set up to search the P_Miniata_Custom_20130506 database [20] assuming the digestion enzyme stricttrypsin. (TXT 718 kb) [file 12862_2017_978_MOESM1_ESM.txt]

Pminiata 52013, Peptide report created on 12/12/2016
Experiment: Pminiata 52013
	Peak List Generator: unknown
		Version: unknown
		Charge States Calculated: unknown
		Deisotoped: unknown
		Textual Annotation: unknown
	Database Set: 1 Database
		Database Name: the P_Miniata_Custom_20130506 database
			Version: unknown
			Taxonomy: All Entries
			Number of Proteins: 59862
		Does database contain common contaminants?: unknown
	Search Engine Set: 1 Search Engine
		Search Engine: Mascot
			Version: 2.4.0
			Samples: All Samples
			Fragment Tolerance: 0.60 Da (Monoisotopic)
			Parent Tolerance: 10.0 PPM (Monoisotopic)
			Fixed Modifications: +57 on C (Carbamidomethyl)
			Variable Modifications: -17 on n (Gln->pyro-Glu), +1 on NQ (Deamidated), +16 on M (Oxidation), +42 on n (Acetyl)
			Database: the P_Miniata_Custom_20130506 database (unknown version, 59862 entries)
			Digestion Enzyme: stricttrypsin
			Max Missed Cleavages: 2
			Probability Model:
				MSB15064NSPatiriaBand_01.raw (F039775): Peptide Prophet with Delta Mass Correction [+2 and below,+3,+4,+5,+6 and above]
				MSB15064NSPatiriaBand_02.raw (F039774): Peptide Prophet with Delta Mass Correction [+2 and below,+3,+4,+5,+6,+12 and above]
				MSB15064NSPatiriaBand_03.raw (F039773): Peptide Prophet with Delta Mass Correction [+2 and below,+3,+4,+5,+6 and above]
				MSB15064NSPatiriaBand_04.raw (F039772): Peptide Prophet with Delta Mass Correction [+2 and below,+3,+4,+5,+6,+9 and above]
				MSB15064NSPatiriaBand_05.raw (F039771): Peptide Prophet with Delta Mass Correction [+2 and below,+3,+4,+5,+6,+10 and above]
				MSB15064NSPatiriaBand_06.raw (F039770): Peptide Prophet with Delta Mass Correction [+2 and below,+3,+4,+5,+6,+9 and above]
				MSB15064NSPatiriaBand_07.raw (F039769): Peptide Prophet with Delta Mass Correction [+2 and below,+3,+4,+5,+6 and above]
				MSB15064NSPatiriaBand_08.raw (F039768): Peptide Prophet with Delta Mass Correction [+2 and below,+3,+4,+5,+6,+10,+11 and above]
				MSB15064NSPatiriaBand_09.raw (F039767): Peptide Prophet with Delta Mass Correction [+2 and below,+3,+4,+5,+6,+11 and above]
				MSB15064NSPatiriaBand_10.raw (F039766): Peptide Prophet with Delta Mass Correction [+2 and below,+3,+4,+5,+6,+7 and above]
				MSB15064NSPatiriaBand_11.raw (F039765): Peptide Prophet with Delta Mass Correction [+2 and below,+3,+4,+5,+6,+8 and above]
				MSB15064NSPatiriaBand_12.raw (F039764): Peptide Prophet with Delta Mass Correction [+2 and below,+3,+4,+5,+6 and above]
				MSB15064NSPatiriaBand_13.raw (F039763): Peptide Prophet with Delta Mass Correction [+2 and below,+3,+4,+5,+6,+21 and above]
				MSB15064NSPatiriaBand_14.raw (F039762): Peptide Prophet with Delta Mass Correction [+2 and below,+3,+4,+5,+6 and above]
				MSB15064NSPatiriaBand_15.raw (F039761): Peptide Prophet with Delta Mass Correction [+2 and below,+3,+4,+5,+6 and above]
				MSB15064NSPatiriaBand_16.raw (F039760): Peptide Prophet with Delta Mass Correction [+2 and below,+3,+4,+5,+6,+10,+15 and above]
				MSB15064NSPatiriaBand_17.raw (F039759): Peptide Prophet with Delta Mass Correction [+2 and below,+3,+4,+5,+6,+7,+8 and above]
				MSB15064NSPatiriaBand_18.raw (F039758): Peptide Prophet with Delta Mass Correction [+2 and below,+3,+4,+5,+6,+7,+9 and above]
				MSB15064NSPatiriaBand_19.raw (F039757): Peptide Prophet with Delta Mass Correction [+2 and below,+3,+4,+5,+6 and above]
				MSB15064NSPatiriaBand_20.raw (F039756): Peptide Prophet with Delta Mass Correction [+2 and below,+3,+4,+5,+6 and above]
	Scaffold: Version: Scaffold_4.6.1
		Modification Metadata Set: 1585 modifications
			Source: C:\Users\Scaffold\Documents\Unimod\unimod_031213.xml
			Comment:
		Protein Grouping Strategy: Experiment-wide grouping with binary peptide-protein weights
		Peptide Thresholds: 50.0% minimum
		Protein Thresholds: 90.0% minimum and 2 peptides minimum
		Peptide FDR: 0.0% (Decoy)
		Protein FDR: 0.9% (Decoy)
		GO Annotation Source(s):
		Alternate ID Source(s):
Experiment name	Biological sample category	Biological sample name	MS/MS sample name	Protein name	Protein accession numbers	Database sources	Protein molecular weight (Da)	Protein identification probability	Exclusive unique peptide count	Exclusive unique spectrum count	Exclusive spectrum count	Percentage of total spectra	Percentage sequence coverage	Peptide sequence	Previous amino acid	Next amino acid	Best Peptide identification probability	Best Mascot Ion score	Best Mascot Identity score	Best Mascot Delta Ion score	Number of identified +1H spectra	Number of identified +2H spectra	Number of identified +3H spectra	Number of identified +4H spectra	Number of enzymatic termini	Calculated +1H Peptide Mass (AMU)	Median Retention Time	Total Precursor Intensity	Total TIC	Peptide start index	Peptide stop index	Star Category	Assigned	Other Proteins
Pminiata 52013	Uncategorized Sample	15064	MSB15064NSPatiriaBand_01.raw (F039775)	PMI_015982-RA	PMI_015982-RA	P_Miniata_Custom_20130506.fasta	83,607.50	100.00%	7	7	7	0.20%	11.20%	AGFAGDDAPR	K	A	99.70%	43	28.1	23.6	0	1	0	0	2	976.4484	908		77,348.30	20	29	Empty	TRUE
Pminiata 52013	Uncategorized Sample	15064	MSB15064NSPatiriaBand_01.raw (F039775)	PMI_015982-RA	PMI_015982-RA	P_Miniata_Custom_20130506.fasta	83,607.50	100.00%	7	7	7	0.20%	11.20%	AVFPSIVGRPR	R	H	89.80%	23.6	25.6	16.8	0	1	0	0	2	1,198.71	1,177.00		60,432.10	30	40	Empty	TRUE
Pminiata 52013	Uncategorized Sample	15064	MSB15064NSPatiriaBand_01.raw (F039775)	PMI_015982-RA	PMI_015982-RA	P_Miniata_Custom_20130506.fasta	83,607.50	100.00%	7	7	7	0.20%	11.20%	DSYVGDEAQSKR	K	G	89.80%	25.8	27.7	19.4	0	1	0	0	2	1,354.62	804		14,917.40	52	63	Empty	TRUE
Pminiata 52013	Uncategorized Sample	15064	MSB15064NSPatiriaBand_01.raw (F039775)	PMI_015982-RA	PMI_015982-RA	P_Miniata_Custom_20130506.fasta	83,607.50	100.00%	7	7	7	0.20%	11.20%	GYSFTTTAER	R	E	98.50%	32.5	27.5	24	0	1	0	0	2	1,132.53	1,052.00		109559	198	207	Empty	TRUE
Pminiata 52013	Uncategorized Sample	15064	MSB15064NSPatiriaBand_01.raw (F039775)	PMI_015982-RA	PMI_015982-RA	P_Miniata_Custom_20130506.fasta	83,607.50	100.00%	7	7	7	0.20%	11.20%	IIAPPER	K	K	61.20%	17.9	25	9.04	0	1	0	0	2	795.4724	925		53,103.40	330	336	Empty	TRUE
Pminiata 52013	Uncategorized Sample	15064	MSB15064NSPatiriaBand_01.raw (F039775)	PMI_015982-RA	PMI_015982-RA	P_Miniata_Custom_20130506.fasta	83,607.50	100.00%	7	7	7	0.20%	11.20%	SYELPDGQVITIGNER	K	F	99.70%	62.8	31	49.2	0	1	0	0	2	1,790.89	1,317.00		26,432.30	240	255	Empty	TRUE
Pminiata 52013	Uncategorized Sample	15064	MSB15064NSPatiriaBand_01.raw (F039775)	PMI_015982-RA	PMI_015982-RA	P_Miniata_Custom_20130506.fasta	83,607.50	100.00%	7	7	7	0.20%	11.20%	VAPEEHPVLLTEAPLNPK	R	A	92.30%	22.1	27.4	20.3	0	0	1	0	2	1,954.06	1,224.00		89,391.10	97	114	Empty	TRUE
Pminiata 52013	Uncategorized Sample	15064	MSB15064NSPatiriaBand_02.raw (F039774)	PMI_018567-RA	PMI_018567-RA	P_Miniata_Custom_20130506.fasta	61,103.40	100.00%	3	3	3	0.11%	5.03%	CVYEGVTR	K	D	92.10%	25.9	26.4	13.7	0	1	0	0	2	983.4615	908		17,890.00	204	211	Empty	TRUE
Pminiata 52013	Uncategorized Sample	15064	MSB15064NSPatiriaBand_02.raw (F039774)	PMI_018567-RA	PMI_018567-RA	P_Miniata_Custom_20130506.fasta	61,103.40	100.00%	3	3	3	0.11%	5.03%	SSAEFSGSNLWK	R	V	99.70%	50.3	28.1	41.8	0	1	0	0	2	1,312.62	1,236.00		15,919.00	14	25	Empty	TRUE
Pminiata 52013	Uncategorized Sample	15064	MSB15064NSPatiriaBand_02.raw (F039774)	PMI_018567-RA	PMI_018567-RA	P_Miniata_Custom_20130506.fasta	61,103.40	100.00%	3	3	3	0.11%	5.03%	YNLDLTDR	K	R	95.70%	30.1	28.2	18.7	0	1	0	0	2	1,009.50	1,160.00		16,261.30	70	77	Empty	TRUE
Pminiata 52013	Uncategorized Sample	15064	MSB15064NSPatiriaBand_02.raw (F039774)	PMI_010283-RA	PMI_010283-RA	P_Miniata_Custom_20130506.fasta	43,714.60	100.00%	2	2	2	0.08%	4.79%	SSASYAGFR	K	V	99.70%	58.5	26.2	47.5	0	1	0	0	2	945.4423	977		11,341.50	197	205	Empty	TRUE
Pminiata 52013	Uncategorized Sample	15064	MSB15064NSPatiriaBand_02.raw (F039774)	PMI_010283-RA	PMI_010283-RA	P_Miniata_Custom_20130506.fasta	43,714.60	100.00%	2	2	2	0.08%	4.79%	VDLEDFEGGK	R	S	99.40%	39.3	28.1	30.5	0	1	0	0	2	1,108.52	1,227.00		16,862.70	187	196	Empty	TRUE
Pminiata 52013	Uncategorized Sample	15064	MSB15064NSPatiriaBand_02.raw (F039774)	PMI_002582-RA	PMI_002582-RA	P_Miniata_Custom_20130506.fasta	312,447.20	100.00%	8	8	9	0.34%	2.98%	AIALDPR	R	N	89.70%	23.4	25	3.05	0	1	0	0	2	755.4411	1,000.00		11,330.50	2295	2301	Empty	TRUE	PMI_001360-RA
Pminiata 52013	Uncategorized Sample	15064	MSB15064NSPatiriaBand_02.raw (F039774)	PMI_002582-RA	PMI_002582-RA	P_Miniata_Custom_20130506.fasta	312,447.20	100.00%	8	8	9	0.34%	2.98%	GLDQIGVSTLDGR	K	Y	99.70%	72.9	30.2	58.8	0	1	0	0	2	1,330.70	1,243.00		21,217.50	2268	2280	Empty	TRUE	PMI_001360-RA
Pminiata 52013	Uncategorized Sample	15064	MSB15064NSPatiriaBand_02.raw (F039774)	PMI_002582-RA	PMI_002582-RA	P_Miniata_Custom_20130506.fasta	312,447.20	100.00%	8	8	9	0.34%	2.98%	GLMFLTDR	K	G	79.00%	22.8	27.3	18.1	0	1	0	0	2	968.4872	1,247.00		12,833.80	150	157	Empty	TRUE	PMI_001360-RA
Pminiata 52013	Uncategorized Sample	15064	MSB15064NSPatiriaBand_02.raw (F039774)	PMI_002582-RA	PMI_002582-RA	P_Miniata_Custom_20130506.fasta	312,447.20	100.00%	8	8	9	0.34%	2.98%	NPDGLAVDWIGR	R	N	99.70%	69.3	29.4	60.3	0	1	0	0	2	1,312.66	1,316.00		13,505.40	2249	2260	Empty	TRUE	PMI_001360-RA
Pminiata 52013	Uncategorized Sample	15064	MSB15064NSPatiriaBand_02.raw (F039774)	PMI_002582-RA	PMI_002582-RA	P_Miniata_Custom_20130506.fasta	312,447.20	100.00%	8	8	9	0.34%	2.98%	NVIGLAVDYR	R	T	99.70%	44	28.8	32.2	0	1	0	0	2	1,119.62	1,260.00		21,177.60	1610	1619	Empty	TRUE	PMI_001360-RA
Pminiata 52013	Uncategorized Sample	15064	MSB15064NSPatiriaBand_02.raw (F039774)	PMI_002582-RA	PMI_002582-RA	P_Miniata_Custom_20130506.fasta	312,447.20	100.00%	8	8	9	0.34%	2.98%	SDGISHGAGAIR	R	V	70.20%	16.1	28.7	10.6	0	0	1	0	2	1,140.58	821		8,803.14	264	275	Empty	TRUE	PMI_001360-RA
Pminiata 52013	Uncategorized Sample	15064	MSB15064NSPatiriaBand_02.raw (F039774)	PMI_002582-RA	PMI_002582-RA	P_Miniata_Custom_20130506.fasta	312,447.20	100.00%	8	8	9	0.34%	2.98%	SGGVLFELR	R	V	99.70%	64.1	27.6	44.3	0	1	0	0	2	977.5415	1,295.00		29,213.40	519	527	Empty	TRUE	PMI_001360-RA
Pminiata 52013	Uncategorized Sample	15064	MSB15064NSPatiriaBand_02.raw (F039774)	PMI_002582-RA	PMI_002582-RA	P_Miniata_Custom_20130506.fasta	312,447.20	100.00%	8	8	9	0.34%	2.98%	YTGGDVVVLQSK	K	L	99.70%	94.3	29.2	80.1	0	2	0	0	2	1,265.67	1,107.50		27,763.30	1715	1726	Empty	TRUE	PMI_001360-RA
Pminiata 52013	Uncategorized Sample	15064	MSB15064NSPatiriaBand_02.raw (F039774)	PMI_003251-RA	PMI_003251-RA	P_Miniata_Custom_20130506.fasta	414,560.90	100.00%	5	7	9	0.34%	1.61%	ATNAYLGAR	R	F	99.70%	54	27.9	25.7	0	1	0	0	2	936.4897	912		10,677.70	2705	2713	Empty	TRUE
Pminiata 52013	Uncategorized Sample	15064	MSB15064NSPatiriaBand_02.raw (F039774)	PMI_003251-RA	PMI_003251-RA	P_Miniata_Custom_20130506.fasta	414,560.90	100.00%	5	7	9	0.34%	1.61%	ILLDDVSCTEEDTR	R	L	99.70%	73.2	29.1	64.4	0	1	0	0	2	1,665.76	1,219.00		9,317.70	2873	2886	Empty	TRUE	PMI_007117-RA
Pminiata 52013	Uncategorized Sample	15064	MSB15064NSPatiriaBand_02.raw (F039774)	PMI_003251-RA	PMI_003251-RA	P_Miniata_Custom_20130506.fasta	414,560.90	100.00%	5	7	9	0.34%	1.61%	QLGFTGAVEAASGAR	K	F	99.70%	102	30.4	88.7	0	3	0	0	2	1,434.73	1,357.00		41,061.30	2851	2865	Empty	TRUE	PMI_007117-RA
Pminiata 52013	Uncategorized Sample	15064	MSB15064NSPatiriaBand_02.raw (F039774)	PMI_003251-RA	PMI_003251-RA	P_Miniata_Custom_20130506.fasta	414,560.90	100.00%	5	7	9	0.34%	1.61%	QLGFTGAVEAASGGR	K	F	99.70%	90.8	30.3	74.9	0	2	0	0	2	1,420.72	1,296.50		27,299.00	3231	3245	Empty	TRUE	PMI_007117-RA
Pminiata 52013	Uncategorized Sample	15064	MSB15064NSPatiriaBand_02.raw (F039774)	PMI_003251-RA	PMI_003251-RA	P_Miniata_Custom_20130506.fasta	414,560.90	100.00%	5	7	9	0.34%	1.61%	QLGFTNGAVR	R	E	98.70%	37.2	29.8	23.8	0	2	0	0	2	1,063.55	1,125.50		39,433.60	2576	2585	Empty	TRUE
Pminiata 52013	Uncategorized Sample	15064	MSB15064NSPatiriaBand_02.raw (F039774)	PMI_015982-RA	PMI_015982-RA	P_Miniata_Custom_20130506.fasta	83,607.50	100.00%	4	5	6	0.23%	6.52%	DLTDYLMK	R	I	71.90%	20.8	26.6	5.15	0	1	0	0	2	1,014.48	1,250.00		15,878.30	185	192	Empty	TRUE
Pminiata 52013	Uncategorized Sample	15064	MSB15064NSPatiriaBand_02.raw (F039774)	PMI_015982-RA	PMI_015982-RA	P_Miniata_Custom_20130506.fasta	83,607.50	100.00%	4	5	6	0.23%	6.52%	EKMTQIMFETFNTPAMYVAIQAVLSLYASGR	R	T	99.70%	36.1	30.4	0.78	0	0	2	0	2	3,559.72	1,451.00		10,836.40	118	148	Empty	TRUE
Pminiata 52013	Uncategorized Sample	15064	MSB15064NSPatiriaBand_02.raw (F039774)	PMI_015982-RA	PMI_015982-RA	P_Miniata_Custom_20130506.fasta	83,607.50	100.00%	4	5	6	0.23%	6.52%	GYSFTTTAER	R	E	84.30%	24.1	27.4	16.5	0	1	0	0	2	1,132.53	1,042.00		15,572.20	198	207	Empty	TRUE
Pminiata 52013	Uncategorized Sample	15064	MSB15064NSPatiriaBand_02.raw (F039774)	PMI_015982-RA	PMI_015982-RA	P_Miniata_Custom_20130506.fasta	83,607.50	100.00%	4	5	6	0.23%	6.52%	MTQIMFETFNTPAMYVAIQAVLSLYASGR	K	T	99.70%	53.2	30.7	49.9	0	0	2	0	2	3,301.59	1,465.50		39,735.30	120	148	Empty	TRUE
Pminiata 52013	Uncategorized Sample	15064	MSB15064NSPatiriaBand_02.raw (F039774)	PMI_001156-RA	PMI_001156-RA	P_Miniata_Custom_20130506.fasta	91,660.70	100.00%	7	7	9	0.34%	9.34%	AVITSPDYPYK	K	Y	61.30%	21.7	29	13.1	0	1	0	0	2	1,253.64	1,119.00		24,527.30	527	537	Empty	TRUE
Pminiata 52013	Uncategorized Sample	15064	MSB15064NSPatiriaBand_02.raw (F039774)	PMI_001156-RA	PMI_001156-RA	P_Miniata_Custom_20130506.fasta	91,660.70	100.00%	7	7	9	0.34%	9.34%	GLTAVFK	R	K	60.90%	17.7	25	3.22	0	1	0	0	2	735.44	1,167.00		21,389.20	428	434	Empty	TRUE
Pminiata 52013	Uncategorized Sample	15064	MSB15064NSPatiriaBand_02.raw (F039774)	PMI_001156-RA	PMI_001156-RA	P_Miniata_Custom_20130506.fasta	91,660.70	100.00%	7	7	9	0.34%	9.34%	IVASDTGLVGEPSLNEDGSR	K	I	99.70%	92.7	30.6	85.8	0	2	0	0	2	2,015.99	1,216.50		19,792.60	746	765	Empty	TRUE
Pminiata 52013	Uncategorized Sample	15064	MSB15064NSPatiriaBand_02.raw (F039774)	PMI_001156-RA	PMI_001156-RA	P_Miniata_Custom_20130506.fasta	91,660.70	100.00%	7	7	9	0.34%	9.34%	MKEDDSTHYIYK	K	H	90.50%	18	26.7	6.47	0	0	1	0	2	1,545.69	844		11,196.10	214	225	Empty	TRUE
Pminiata 52013	Uncategorized Sample	15064	MSB15064NSPatiriaBand_02.raw (F039774)	PMI_001156-RA	PMI_001156-RA	P_Miniata_Custom_20130506.fasta	91,660.70	100.00%	7	7	9	0.34%	9.34%	PLYDAFIPR	R	T	99.70%	49.3	28.7	38.6	0	1	0	0	2	1,091.59	1,324.00		12,361.80	717	725	Empty	TRUE
Pminiata 52013	Uncategorized Sample	15064	MSB15064NSPatiriaBand_02.raw (F039774)	PMI_001156-RA	PMI_001156-RA	P_Miniata_Custom_20130506.fasta	91,660.70	100.00%	7	7	9	0.34%	9.34%	SDGEVTITSPR	K	Y	99.70%	46.4	30.1	37.7	0	2	0	0	2	1,161.57	957.5		26,538.10	279	289	Empty	TRUE
Pminiata 52013	Uncategorized Sample	15064	MSB15064NSPatiriaBand_02.raw (F039774)	PMI_001156-RA	PMI_001156-RA	P_Miniata_Custom_20130506.fasta	91,660.70	100.00%	7	7	9	0.34%	9.34%	TSVAWIR	R	W	90.00%	31.9	28.8	19.6	0	1	0	0	2	832.4675	1,163.00		42,536.90	726	732	Empty	TRUE
Pminiata 52013	Uncategorized Sample	15064	MSB15064NSPatiriaBand_02.raw (F039774)	PMI_025070-RA	PMI_025070-RA	P_Miniata_Custom_20130506.fasta	27,826.70	99.20%	2	2	2	0.08%	6.85%	ADIDLR	R	F	50.00%	29.4	29.4	9.28	0	1	0	0	2	702.3782	955		11,503.30	195	200	Empty	TRUE
Pminiata 52013	Uncategorized Sample	15064	MSB15064NSPatiriaBand_02.raw (F039774)	PMI_025070-RA	PMI_025070-RA	P_Miniata_Custom_20130506.fasta	27,826.70	99.20%	2	2	2	0.08%	6.85%	FINYTPDLGQR	K	T	98.40%	35.7	29.3	23.9	0	1	0	0	2	1,323.67	1,225.00		15,642.70	156	166	Empty	TRUE
Pminiata 52013	Uncategorized Sample	15064	MSB15064NSPatiriaBand_02.raw (F039774)	PMI_019614-RA	PMI_019614-RA	P_Miniata_Custom_20130506.fasta	87,821.00	100.00%	3	3	3	0.11%	3.87%	AADCMIPEDR	K	V	99.50%	36.7	25	30.1	0	1	0	0	2	1,193.49	862		13,939.10	128	137	Empty	TRUE	PMI_013233-RA
Pminiata 52013	Uncategorized Sample	15064	MSB15064NSPatiriaBand_02.raw (F039774)	PMI_019614-RA	PMI_019614-RA	P_Miniata_Custom_20130506.fasta	87,821.00	100.00%	3	3	3	0.11%	3.87%	SCVVGGVTYAHK	R	E	98.50%	36.8	30.2	24.9	0	1	0	0	2	1,277.63	903		10,521.60	569	580	Empty	TRUE
Pminiata 52013	Uncategorized Sample	15064	MSB15064NSPatiriaBand_02.raw (F039774)	PMI_019614-RA	PMI_019614-RA	P_Miniata_Custom_20130506.fasta	87,821.00	100.00%	3	3	3	0.11%	3.87%	VYAHGTFFK	R	T	88.00%	25.1	27.3	19.9	0	1	0	0	2	1,069.55	1,032.00		21,705.70	138	146	Empty	TRUE	PMI_013233-RA
Pminiata 52013	Uncategorized Sample	15064	MSB15064NSPatiriaBand_02.raw (F039774)	PMI_009987-RA	PMI_009987-RA	P_Miniata_Custom_20130506.fasta	174,694.60	100.00%	3	3	4	0.15%	2.19%	LQTGETFR	R	Q	99.00%	40.5	27.8	27.1	0	1	0	0	2	951.4895	938		31,985.00	907	914	Empty	TRUE
Pminiata 52013	Uncategorized Sample	15064	MSB15064NSPatiriaBand_02.raw (F039774)	PMI_009987-RA	PMI_009987-RA	P_Miniata_Custom_20130506.fasta	174,694.60	100.00%	3	3	4	0.15%	2.19%	LTCEGTPIQEEGK	R	C	99.70%	71.3	29.3	64	0	2	0	0	2	1,461.69	946		20,149.00	234	246	Empty	TRUE	PMI_003133-RA
Pminiata 52013	Uncategorized Sample	15064	MSB15064NSPatiriaBand_02.raw (F039774)	PMI_009987-RA	PMI_009987-RA	P_Miniata_Custom_20130506.fasta	174,694.60	100.00%	3	3	4	0.15%	2.19%	NTETFEDPADNCLK	R	C	99.70%	39.1	25.3	37.7	0	1	0	0	2	1,653.71	1,128.00		7,112.90	1391	1404	Empty	TRUE	PMI_003133-RA
Pminiata 52013	Uncategorized Sample	15064	MSB15064NSPatiriaBand_02.raw (F039774)	PMI_007118-RA	PMI_007118-RA	P_Miniata_Custom_20130506.fasta	116,951.90	100.00%	4	5	5	0.19%	4.32%	LAGESQSETEGR	R	V	99.70%	44.4	28.4	38.2	0	1	0	0	2	1,263.58	755		8,849.76	528	539	Empty	TRUE
Pminiata 52013	Uncategorized Sample	15064	MSB15064NSPatiriaBand_02.raw (F039774)	PMI_007118-RA	PMI_007118-RA	P_Miniata_Custom_20130506.fasta	116,951.90	100.00%	4	5	5	0.19%	4.32%	LQNGATDLEGR	R	L	97.80%	34.2	29.4	20.4	0	1	0	0	2	1,174.57	945		14,718.60	636	646	Empty	TRUE
Pminiata 52013	Uncategorized Sample	15064	MSB15064NSPatiriaBand_02.raw (F039774)	PMI_007118-RA	PMI_007118-RA	P_Miniata_Custom_20130506.fasta	116,951.90	100.00%	4	5	5	0.19%	4.32%	LVSEGGNPWEGR	R	L	89.40%	27.1	28.8	19.4	0	1	0	0	2	1,300.63	1,120.00		11,968.80	224	235	Empty	TRUE
Pminiata 52013	Uncategorized Sample	15064	MSB15064NSPatiriaBand_02.raw (F039774)	PMI_007118-RA	PMI_007118-RA	P_Miniata_Custom_20130506.fasta	116,951.90	100.00%	4	5	5	0.19%	4.32%	QLGFAAASAVLK	R	G	99.70%	47.5	25.3	35.8	0	2	0	0	2	1,175.68	1,349.00		37,280.70	354	365	Empty	TRUE
Pminiata 52013	Uncategorized Sample	15064	MSB15064NSPatiriaBand_02.raw (F039774)	PMI_007117-RA	PMI_007117-RA	P_Miniata_Custom_20130506.fasta	105,680.20	99.30%	2	2	3	0.11%	6.23%	FGAGIGR	R	I	90.00%	26.1	26.5	14.4	0	1	0	0	2	677.373	940		13,179.50	826	832	Empty	TRUE
Pminiata 52013	Uncategorized Sample	15064	MSB15064NSPatiriaBand_02.raw (F039774)	PMI_007117-RA	PMI_007117-RA	P_Miniata_Custom_20130506.fasta	105,680.20	99.30%	2	2	3	0.11%	6.23%	ILLDDVSCTEEDTR	R	L	99.70%	73.2	29.1	64.4	0	1	0	0	2	1,665.76	1,219.00		9,317.70	699	712	Empty	FALSE	PMI_003251-RA
Pminiata 52013	Uncategorized Sample	15064	MSB15064NSPatiriaBand_02.raw (F039774)	PMI_007117-RA	PMI_007117-RA	P_Miniata_Custom_20130506.fasta	105,680.20	99.30%	2	2	3	0.11%	6.23%	LIGGENDNEGR	R	V	92.80%	26.4	26.5	10.6	0	2	0	0	2	1,174.53	853		19,081.30	773	783	Empty	TRUE
Pminiata 52013	Uncategorized Sample	15064	MSB15064NSPatiriaBand_02.raw (F039774)	PMI_007117-RA	PMI_007117-RA	P_Miniata_Custom_20130506.fasta	105,680.20	99.30%	2	2	3	0.11%	6.23%	QLGFTGAVEAASGAR	K	F	99.70%	102	30.4	88.7	0	3	0	0	2	1,434.73	1,357.00		41,061.30	638	652	Empty	FALSE	PMI_003251-RA
Pminiata 52013	Uncategorized Sample	15064	MSB15064NSPatiriaBand_02.raw (F039774)	PMI_007117-RA	PMI_007117-RA	P_Miniata_Custom_20130506.fasta	105,680.20	99.30%	2	2	3	0.11%	6.23%	QLGFTGAVEAASGGR	K	F	99.70%	90.8	30.3	74.9	0	2	0	0	2	1,420.72	1,296.50		27,299.00	811	825	Empty	FALSE	PMI_003251-RA
Pminiata 52013	Uncategorized Sample	15064	MSB15064NSPatiriaBand_03.raw (F039773)	PMI_018567-RA	PMI_018567-RA	P_Miniata_Custom_20130506.fasta	61,103.40	100.00%	9	9	13	0.45%	15.60%	AEAGGGQISANEQILDK	K	R	99.70%	48	30	40.2	0	3	0	0	2	1,700.85	1,103.00		23,722.20	34	50	Empty	TRUE
Pminiata 52013	Uncategorized Sample	15064	MSB15064NSPatiriaBand_03.raw (F039773)	PMI_018567-RA	PMI_018567-RA	P_Miniata_Custom_20130506.fasta	61,103.40	100.00%	9	9	13	0.45%	15.60%	CEDIEEVCATFDK	R	G	80.50%	19.8	25	19.8	0	1	0	0	2	1,615.66	1,257.00		9,996.65	79	91	Empty	TRUE
Pminiata 52013	Uncategorized Sample	15064	MSB15064NSPatiriaBand_03.raw (F039773)	PMI_018567-RA	PMI_018567-RA	P_Miniata_Custom_20130506.fasta	61,103.40	100.00%	9	9	13	0.45%	15.60%	CEDIEEVCATFDKGDK	R	A	99.70%	34.5	25	33.2	0	0	2	0	2	1,915.81	1,207.00		26,417.10	79	94	Empty	TRUE
Pminiata 52013	Uncategorized Sample	15064	MSB15064NSPatiriaBand_03.raw (F039773)	PMI_018567-RA	PMI_018567-RA	P_Miniata_Custom_20130506.fasta	61,103.40	100.00%	9	9	13	0.45%	15.60%	CKDDPPTEPLPCQQGDK	R	T	99.70%	31	26.8	24.1	0	0	2	0	2	1,984.87	906		23,785.60	301	317	Empty	TRUE
Pminiata 52013	Uncategorized Sample	15064	MSB15064NSPatiriaBand_03.raw (F039773)	PMI_018567-RA	PMI_018567-RA	P_Miniata_Custom_20130506.fasta	61,103.40	100.00%	9	9	13	0.45%	15.60%	CVYEGVTR	K	D	98.00%	30.8	26.3	19	0	1	0	0	2	983.4615	902		15,981.30	204	211	Empty	TRUE
Pminiata 52013	Uncategorized Sample	15064	MSB15064NSPatiriaBand_03.raw (F039773)	PMI_018567-RA	PMI_018567-RA	P_Miniata_Custom_20130506.fasta	61,103.40	100.00%	9	9	13	0.45%	15.60%	LLQGDKLK	K	F	70.10%	17.9	25	0.41	0	1	0	0	2	914.5672	861		12,070.70	57	64	Empty	TRUE
Pminiata 52013	Uncategorized Sample	15064	MSB15064NSPatiriaBand_03.raw (F039773)	PMI_018567-RA	PMI_018567-RA	P_Miniata_Custom_20130506.fasta	61,103.40	100.00%	9	9	13	0.45%	15.60%	SSAEFSGSNLWK	R	V	99.70%	56	28.1	45.8	0	1	0	0	2	1,312.62	1,232.00		24,886.20	14	25	Empty	TRUE
Pminiata 52013	Uncategorized Sample	15064	MSB15064NSPatiriaBand_03.raw (F039773)	PMI_018567-RA	PMI_018567-RA	P_Miniata_Custom_20130506.fasta	61,103.40	100.00%	9	9	13	0.45%	15.60%	YNLDLTDR	K	R	97.30%	31.4	28.2	21.2	0	1	0	0	2	1,009.50	1,155.00		17,989.10	70	77	Empty	TRUE
Pminiata 52013	Uncategorized Sample	15064	MSB15064NSPatiriaBand_03.raw (F039773)	PMI_018567-RA	PMI_018567-RA	P_Miniata_Custom_20130506.fasta	61,103.40	100.00%	9	9	13	0.45%	15.60%	YNLDLTDRR	K	C	80.80%	18.2	30	10.2	0	0	1	0	2	1,165.60	1,051.00		42,459.70	70	78	Empty	TRUE
Pminiata 52013	Uncategorized Sample	15064	MSB15064NSPatiriaBand_03.raw (F039773)	PMI_010283-RA	PMI_010283-RA	P_Miniata_Custom_20130506.fasta	43,714.60	100.00%	4	4	4	0.14%	9.57%	FRPMTESDR	K	Q	54.40%	18	27.3	4.63	0	1	0	0	2	1,154.53	752		7,274.82	303	311	Empty	TRUE
Pminiata 52013	Uncategorized Sample	15064	MSB15064NSPatiriaBand_03.raw (F039773)	PMI_010283-RA	PMI_010283-RA	P_Miniata_Custom_20130506.fasta	43,714.60	100.00%	4	4	4	0.14%	9.57%	LCGDSNLNGR	R	Y	99.00%	34.1	26.4	16.8	0	1	0	0	2	1,106.49	842		11,003.30	262	271	Empty	TRUE
Pminiata 52013	Uncategorized Sample	15064	MSB15064NSPatiriaBand_03.raw (F039773)	PMI_010283-RA	PMI_010283-RA	P_Miniata_Custom_20130506.fasta	43,714.60	100.00%	4	4	4	0.14%	9.57%	SSASYAGFR	K	V	99.70%	64.5	26.2	52.5	0	1	0	0	2	945.4423	973		16,022.30	197	205	Empty	TRUE
Pminiata 52013	Uncategorized Sample	15064	MSB15064NSPatiriaBand_03.raw (F039773)	PMI_010283-RA	PMI_010283-RA	P_Miniata_Custom_20130506.fasta	43,714.60	100.00%	4	4	4	0.14%	9.57%	VDLEDFEGGK	R	S	99.60%	40	28	32.1	0	1	0	0	2	1,108.52	1,226.00		23,563.80	187	196	Empty	TRUE
Pminiata 52013	Uncategorized Sample	15064	MSB15064NSPatiriaBand_03.raw (F039773)	PMI_002582-RA	PMI_002582-RA	P_Miniata_Custom_20130506.fasta	312,447.20	100.00%	17	19	19	0.66%	6.07%	AIALDPR	R	N	90.00%	27.5	25	2.91	0	1	0	0	2	755.4411	993		13,788.50	2295	2301	Empty	TRUE	PMI_001360-RA
Pminiata 52013	Uncategorized Sample	15064	MSB15064NSPatiriaBand_03.raw (F039773)	PMI_002582-RA	PMI_002582-RA	P_Miniata_Custom_20130506.fasta	312,447.20	100.00%	17	19	19	0.66%	6.07%	ALITEGLDEPR	R	A	99.70%	58.3	27.6	58.3	0	1	0	0	2	1,213.64	1,194.00		33,108.10	2284	2294	Empty	TRUE	PMI_001360-RA
Pminiata 52013	Uncategorized Sample	15064	MSB15064NSPatiriaBand_03.raw (F039773)	PMI_002582-RA	PMI_002582-RA	P_Miniata_Custom_20130506.fasta	312,447.20	100.00%	17	19	19	0.66%	6.07%	ANKYTGGDVVVLQSK	R	L	66.70%	14.7	28.5	12.7	0	0	1	0	2	1,578.85	1,020.00		13,583.70	1712	1726	Empty	TRUE	PMI_001360-RA
Pminiata 52013	Uncategorized Sample	15064	MSB15064NSPatiriaBand_03.raw (F039773)	PMI_002582-RA	PMI_002582-RA	P_Miniata_Custom_20130506.fasta	312,447.20	100.00%	17	19	19	0.66%	6.07%	CEANEYACLNTR	R	C	99.70%	44.6	25	38.8	0	1	0	0	2	1,500.62	1,018.00		10,339.20	2009	2020	Empty	TRUE	PMI_001360-RA
Pminiata 52013	Uncategorized Sample	15064	MSB15064NSPatiriaBand_03.raw (F039773)	PMI_002582-RA	PMI_002582-RA	P_Miniata_Custom_20130506.fasta	312,447.20	100.00%	17	19	19	0.66%	6.07%	DYNVLVFNLR	K	N	98.30%	33.7	28.3	28.1	0	1	0	0	2	1,252.67	1,373.00		13,923.00	976	985	Empty	TRUE	PMI_001360-RA
Pminiata 52013	Uncategorized Sample	15064	MSB15064NSPatiriaBand_03.raw (F039773)	PMI_002582-RA	PMI_002582-RA	P_Miniata_Custom_20130506.fasta	312,447.20	100.00%	17	19	19	0.66%	6.07%	FTGSTSVLR	K	S	99.70%	45	26	37.1	0	1	0	0	2	967.5207	1,007.00		41,645.60	255	263	Empty	TRUE	PMI_001360-RA
Pminiata 52013	Uncategorized Sample	15064	MSB15064NSPatiriaBand_03.raw (F039773)	PMI_002582-RA	PMI_002582-RA	P_Miniata_Custom_20130506.fasta	312,447.20	100.00%	17	19	19	0.66%	6.07%	GLDQIGVSTLDGR	K	Y	99.10%	39.1	30.5	33.7	0	1	0	0	2	1,330.70	1,226.00		10,631.40	2268	2280	Empty	TRUE	PMI_001360-RA
Pminiata 52013	Uncategorized Sample	15064	MSB15064NSPatiriaBand_03.raw (F039773)	PMI_002582-RA	PMI_002582-RA	P_Miniata_Custom_20130506.fasta	312,447.20	100.00%	17	19	19	0.66%	6.07%	GLMFLTDR	K	G	97.20%	30.4	27.4	22.3	0	1	0	0	2	968.4872	1,246.00		18,838.60	150	157	Empty	TRUE	PMI_001360-RA
Pminiata 52013	Uncategorized Sample	15064	MSB15064NSPatiriaBand_03.raw (F039773)	PMI_002582-RA	PMI_002582-RA	P_Miniata_Custom_20130506.fasta	312,447.20	100.00%	17	19	19	0.66%	6.07%	HTCLASQFK	R	C	84.00%	24.8	29.2	10.7	0	1	0	0	2	1,091.53	911		12,493.30	2552	2560	Empty	TRUE	PMI_001360-RA
Pminiata 52013	Uncategorized Sample	15064	MSB15064NSPatiriaBand_03.raw (F039773)	PMI_002582-RA	PMI_002582-RA	P_Miniata_Custom_20130506.fasta	312,447.20	100.00%	17	19	19	0.66%	6.07%	NPDGLAVDWIGR	R	N	99.70%	75.5	29.4	62.9	0	1	0	0	2	1,312.66	1,317.00		19,033.70	2249	2260	Empty	TRUE	PMI_001360-RA
Pminiata 52013	Uncategorized Sample	15064	MSB15064NSPatiriaBand_03.raw (F039773)	PMI_002582-RA	PMI_002582-RA	P_Miniata_Custom_20130506.fasta	312,447.20	100.00%	17	19	19	0.66%	6.07%	NVIGLAVDYR	R	T	99.70%	47.6	28.6	37	0	1	0	0	2	1,119.62	1,263.00		33,838.60	1610	1619	Empty	TRUE	PMI_001360-RA
Pminiata 52013	Uncategorized Sample	15064	MSB15064NSPatiriaBand_03.raw (F039773)	PMI_002582-RA	PMI_002582-RA	P_Miniata_Custom_20130506.fasta	312,447.20	100.00%	17	19	19	0.66%	6.07%	SDGISHGAGAIR	R	V	99.10%	37.1	28.5	33.4	0	1	1	0	2	1,140.58	819		25,680.60	264	275	Empty	TRUE	PMI_001360-RA
Pminiata 52013	Uncategorized Sample	15064	MSB15064NSPatiriaBand_03.raw (F039773)	PMI_002582-RA	PMI_002582-RA	P_Miniata_Custom_20130506.fasta	312,447.20	100.00%	17	19	19	0.66%	6.07%	SGGVLFELR	R	V	99.70%	76.1	28.7	59.9	0	1	0	0	2	977.5415	1,296.00		65,854.60	519	527	Empty	TRUE	PMI_001360-RA
Pminiata 52013	Uncategorized Sample	15064	MSB15064NSPatiriaBand_03.raw (F039773)	PMI_002582-RA	PMI_002582-RA	P_Miniata_Custom_20130506.fasta	312,447.20	100.00%	17	19	19	0.66%	6.07%	SNIDGARPDTVLIK	R	C	96.60%	29.8	27.6	9.61	0	1	1	0	2	1,498.82	1,077.50		43,546.00	1877	1890	Empty	TRUE
Pminiata 52013	Uncategorized Sample	15064	MSB15064NSPatiriaBand_03.raw (F039773)	PMI_002582-RA	PMI_002582-RA	P_Miniata_Custom_20130506.fasta	312,447.20	100.00%	17	19	19	0.66%	6.07%	SVDLLGANYELK	R	A	99.50%	40.5	29.6	33.2	0	1	0	0	2	1,321.70	1,295.00		36,897.00	2187	2198	Empty	TRUE	PMI_001360-RA
Pminiata 52013	Uncategorized Sample	15064	MSB15064NSPatiriaBand_03.raw (F039773)	PMI_002582-RA	PMI_002582-RA	P_Miniata_Custom_20130506.fasta	312,447.20	100.00%	17	19	19	0.66%	6.07%	VLFSNR	K	Y	50.00%	15.9	25.4	10.9	0	1	0	0	2	735.4147	992		18,582.50	2177	2182	Empty	TRUE	PMI_001360-RA
Pminiata 52013	Uncategorized Sample	15064	MSB15064NSPatiriaBand_03.raw (F039773)	PMI_002582-RA	PMI_002582-RA	P_Miniata_Custom_20130506.fasta	312,447.20	100.00%	17	19	19	0.66%	6.07%	YTGGDVVVLQSK	K	L	99.70%	66.7	28.9	54.3	0	1	0	0	2	1,265.67	1,099.00		13,988.50	1715	1726	Empty	TRUE	PMI_001360-RA
Pminiata 52013	Uncategorized Sample	15064	MSB15064NSPatiriaBand_03.raw (F039773)	PMI_001360-RA	PMI_001360-RA	P_Miniata_Custom_20130506.fasta	386,356.80	99.50%	2	2	2	0.07%	5.13%	AIALDPR	R	N	90.00%	27.5	25	2.91	0	1	0	0	2	755.4411	993		13,788.50	2424	2430	Empty	FALSE	PMI_002582-RA
Pminiata 52013	Uncategorized Sample	15064	MSB15064NSPatiriaBand_03.raw (F039773)	PMI_001360-RA	PMI_001360-RA	P_Miniata_Custom_20130506.fasta	386,356.80	99.50%	2	2	2	0.07%	5.13%	ALITEGLDEPR	R	A	99.70%	58.3	27.6	58.3	0	1	0	0	2	1,213.64	1,194.00		33,108.10	2413	2423	Empty	FALSE	PMI_002582-RA
Pminiata 52013	Uncategorized Sample	15064	MSB15064NSPatiriaBand_03.raw (F039773)	PMI_001360-RA	PMI_001360-RA	P_Miniata_Custom_20130506.fasta	386,356.80	99.50%	2	2	2	0.07%	5.13%	ANKYTGGDVVVLQSK	R	L	66.70%	14.7	28.5	12.7	0	0	1	0	2	1,578.85	1,020.00		13,583.70	1841	1855	Empty	FALSE	PMI_002582-RA
Pminiata 52013	Uncategorized Sample	15064	MSB15064NSPatiriaBand_03.raw (F039773)	PMI_001360-RA	PMI_001360-RA	P_Miniata_Custom_20130506.fasta	386,356.80	99.50%	2	2	2	0.07%	5.13%	CEANEYACLNTR	R	C	99.70%	44.6	25	38.8	0	1	0	0	2	1,500.62	1,018.00		10,339.20	2138	2149	Empty	FALSE	PMI_002582-RA
Pminiata 52013	Uncategorized Sample	15064	MSB15064NSPatiriaBand_03.raw (F039773)	PMI_001360-RA	PMI_001360-RA	P_Miniata_Custom_20130506.fasta	386,356.80	99.50%	2	2	2	0.07%	5.13%	DYNVLVFNLR	K	N	98.30%	33.7	28.3	28.1	0	1	0	0	2	1,252.67	1,373.00		13,923.00	1143	1152	Empty	FALSE	PMI_002582-RA
Pminiata 52013	Uncategorized Sample	15064	MSB15064NSPatiriaBand_03.raw (F039773)	PMI_001360-RA	PMI_001360-RA	P_Miniata_Custom_20130506.fasta	386,356.80	99.50%	2	2	2	0.07%	5.13%	FTGSTSVLR	K	S	99.70%	45	26	37.1	0	1	0	0	2	967.5207	1,007.00		41,645.60	373	381	Empty	FALSE	PMI_002582-RA
Pminiata 52013	Uncategorized Sample	15064	MSB15064NSPatiriaBand_03.raw (F039773)	PMI_001360-RA	PMI_001360-RA	P_Miniata_Custom_20130506.fasta	386,356.80	99.50%	2	2	2	0.07%	5.13%	GLDQIGVSTLDGR	K	Y	99.10%	39.1	30.5	33.7	0	1	0	0	2	1,330.70	1,226.00		10,631.40	2397	2409	Empty	FALSE	PMI_002582-RA
Pminiata 52013	Uncategorized Sample	15064	MSB15064NSPatiriaBand_03.raw (F039773)	PMI_001360-RA	PMI_001360-RA	P_Miniata_Custom_20130506.fasta	386,356.80	99.50%	2	2	2	0.07%	5.13%	GLMFLTDR	K	G	97.20%	30.4	27.4	22.3	0	1	0	0	2	968.4872	1,246.00		18,838.60	268	275	Empty	FALSE	PMI_002582-RA
Pminiata 52013	Uncategorized Sample	15064	MSB15064NSPatiriaBand_03.raw (F039773)	PMI_001360-RA	PMI_001360-RA	P_Miniata_Custom_20130506.fasta	386,356.80	99.50%	2	2	2	0.07%	5.13%	HTCLASQFK	R	C	84.00%	24.8	29.2	10.7	0	1	0	0	2	1,091.53	911		12,493.30	2691	2699	Empty	FALSE	PMI_002582-RA
Pminiata 52013	Uncategorized Sample	15064	MSB15064NSPatiriaBand_03.raw (F039773)	PMI_001360-RA	PMI_001360-RA	P_Miniata_Custom_20130506.fasta	386,356.80	99.50%	2	2	2	0.07%	5.13%	NPDGLAVDWIGR	R	N	99.70%	75.5	29.4	62.9	0	1	0	0	2	1,312.66	1,317.00		19,033.70	2378	2389	Empty	FALSE	PMI_002582-RA
Pminiata 52013	Uncategorized Sample	15064	MSB15064NSPatiriaBand_03.raw (F039773)	PMI_001360-RA	PMI_001360-RA	P_Miniata_Custom_20130506.fasta	386,356.80	99.50%	2	2	2	0.07%	5.13%	NVIGLAVDYR	R	T	99.70%	47.6	28.6	37	0	1	0	0	2	1,119.62	1,263.00		33,838.60	1766	1775	Empty	FALSE	PMI_002582-RA
Pminiata 52013	Uncategorized Sample	15064	MSB15064NSPatiriaBand_03.raw (F039773)	PMI_001360-RA	PMI_001360-RA	P_Miniata_Custom_20130506.fasta	386,356.80	99.50%	2	2	2	0.07%	5.13%	QKIDGTGAER	R	Y	67.60%	19.6	27.1	17.4	0	1	0	0	2	1,057.53	817		7,618.45	514	523	Empty	TRUE
Pminiata 52013	Uncategorized Sample	15064	MSB15064NSPatiriaBand_03.raw (F039773)	PMI_001360-RA	PMI_001360-RA	P_Miniata_Custom_20130506.fasta	386,356.80	99.50%	2	2	2	0.07%	5.13%	SDGISHGAGAIR	R	V	99.10%	37.1	28.5	33.4	0	1	1	0	2	1,140.58	819		25,680.60	382	393	Empty	FALSE	PMI_002582-RA
Pminiata 52013	Uncategorized Sample	15064	MSB15064NSPatiriaBand_03.raw (F039773)	PMI_001360-RA	PMI_001360-RA	P_Miniata_Custom_20130506.fasta	386,356.80	99.50%	2	2	2	0.07%	5.13%	SGGVLFELR	R	V	99.70%	76.1	28.7	59.9	0	1	0	0	2	977.5415	1,296.00		65,854.60	644	652	Empty	FALSE	PMI_002582-RA
Pminiata 52013	Uncategorized Sample	15064	MSB15064NSPatiriaBand_03.raw (F039773)	PMI_001360-RA	PMI_001360-RA	P_Miniata_Custom_20130506.fasta	386,356.80	99.50%	2	2	2	0.07%	5.13%	SVDLLGANYELK	R	A	99.50%	40.5	29.6	33.2	0	1	0	0	2	1,321.70	1,295.00		36,897.00	2316	2327	Empty	FALSE	PMI_002582-RA
Pminiata 52013	Uncategorized Sample	15064	MSB15064NSPatiriaBand_03.raw (F039773)	PMI_001360-RA	PMI_001360-RA	P_Miniata_Custom_20130506.fasta	386,356.80	99.50%	2	2	2	0.07%	5.13%	VLFSNR	K	Y	50.00%	15.9	25.4	10.9	0	1	0	0	2	735.4147	992		18,582.50	2306	2311	Empty	FALSE	PMI_002582-RA
Pminiata 52013	Uncategorized Sample	15064	MSB15064NSPatiriaBand_03.raw (F039773)	PMI_001360-RA	PMI_001360-RA	P_Miniata_Custom_20130506.fasta	386,356.80	99.50%	2	2	2	0.07%	5.13%	YALISEDLDKPR	R	A	98.40%	27	30.2	18.8	0	0	1	0	2	1,419.75	1,162.00		14,949.50	1559	1570	Empty	TRUE
Pminiata 52013	Uncategorized Sample	15064	MSB15064NSPatiriaBand_03.raw (F039773)	PMI_001360-RA	PMI_001360-RA	P_Miniata_Custom_20130506.fasta	386,356.80	99.50%	2	2	2	0.07%	5.13%	YTGGDVVVLQSK	K	L	99.70%	66.7	28.9	54.3	0	1	0	0	2	1,265.67	1,099.00		13,988.50	1844	1855	Empty	FALSE	PMI_002582-RA
Pminiata 52013	Uncategorized Sample	15064	MSB15064NSPatiriaBand_03.raw (F039773)	PMI_010282-RA	PMI_010282-RA	P_Miniata_Custom_20130506.fasta	89,629.50	100.00%	3	4	5	0.17%	4.05%	FSTFDR	K	D	50.00%	21.7	25	4.65	0	1	0	0	2	772.3624	976		15,484.40	188	193	Empty	TRUE
Pminiata 52013	Uncategorized Sample	15064	MSB15064NSPatiriaBand_03.raw (F039773)	PMI_010282-RA	PMI_010282-RA	P_Miniata_Custom_20130506.fasta	89,629.50	100.00%	3	4	5	0.17%	4.05%	MNGWVDFQR	R	G	99.70%	60.8	25	32.3	0	3	0	0	2	1,169.50	1,244.00		44,610.80	93	101	Empty	TRUE
Pminiata 52013	Uncategorized Sample	15064	MSB15064NSPatiriaBand_03.raw (F039773)	PMI_010282-RA	PMI_010282-RA	P_Miniata_Custom_20130506.fasta	89,629.50	100.00%	3	4	5	0.17%	4.05%	VYCDQQTDGGGWTVIQR	R	R	86.60%	25.3	28.9	25.3	0	1	0	0	2	1,982.90	1,230.00		2,608.74	75	91	Empty	TRUE
Pminiata 52013	Uncategorized Sample	15064	MSB15064NSPatiriaBand_03.raw (F039773)	PMI_003251-RA	PMI_003251-RA	P_Miniata_Custom_20130506.fasta	414,560.90	100.00%	14	18	19	0.66%	3.89%	AGQAVQIDGETNLFGEGK	R	G	99.10%	39	30.7	33.8	0	1	0	0	2	1,833.90	1,261.00		5,684.46	740	757	Empty	TRUE
Pminiata 52013	Uncategorized Sample	15064	MSB15064NSPatiriaBand_03.raw (F039773)	PMI_003251-RA	PMI_003251-RA	P_Miniata_Custom_20130506.fasta	414,560.90	100.00%	14	18	19	0.66%	3.89%	ASADVLCK	K	Q	99.00%	38.8	28.9	20.7	0	1	0	0	2	863.4292	871		18,642.70	546	553	Empty	TRUE
Pminiata 52013	Uncategorized Sample	15064	MSB15064NSPatiriaBand_03.raw (F039773)	PMI_003251-RA	PMI_003251-RA	P_Miniata_Custom_20130506.fasta	414,560.90	100.00%	14	18	19	0.66%	3.89%	ATNAYLGAR	R	F	99.70%	41.4	28	24.5	0	2	0	0	2	936.4897	911.5		24,879.40	2705	2713	Empty	TRUE
Pminiata 52013	Uncategorized Sample	15064	MSB15064NSPatiriaBand_03.raw (F039773)	PMI_003251-RA	PMI_003251-RA	P_Miniata_Custom_20130506.fasta	414,560.90	100.00%	14	18	19	0.66%	3.89%	ELGYPEGALR	R	V	72.00%	23.4	30.2	15	0	1	0	0	2	1,104.57	1,152.00		17,046.00	2227	2236	Empty	TRUE
Pminiata 52013	Uncategorized Sample	15064	MSB15064NSPatiriaBand_03.raw (F039773)	PMI_003251-RA	PMI_003251-RA	P_Miniata_Custom_20130506.fasta	414,560.90	100.00%	14	18	19	0.66%	3.89%	FTAAVAR	R	A	88.90%	22.6	25.4	12.4	0	1	0	0	2	735.4147	872		14,669.30	44	50	Empty	TRUE
Pminiata 52013	Uncategorized Sample	15064	MSB15064NSPatiriaBand_03.raw (F039773)	PMI_003251-RA	PMI_003251-RA	P_Miniata_Custom_20130506.fasta	414,560.90	100.00%	14	18	19	0.66%	3.89%	ILLDDVSCTEEDTR	R	L	99.70%	78.6	29.2	74.1	0	1	0	0	2	1,665.76	1,215.00		16,067.90	2873	2886	Empty	TRUE	PMI_007117-RA
Pminiata 52013	Uncategorized Sample	15064	MSB15064NSPatiriaBand_03.raw (F039773)	PMI_003251-RA	PMI_003251-RA	P_Miniata_Custom_20130506.fasta	414,560.90	100.00%	14	18	19	0.66%	3.89%	ITVVLR	R	Q	50.00%	20.1	25	10.4	0	1	0	0	2	700.4716	1,081.00		25,009.50	21	26	Empty	TRUE
Pminiata 52013	Uncategorized Sample	15064	MSB15064NSPatiriaBand_03.raw (F039773)	PMI_003251-RA	PMI_003251-RA	P_Miniata_Custom_20130506.fasta	414,560.90	100.00%	14	18	19	0.66%	3.89%	LADGTADHVGR	R	V	95.20%	28.5	27.9	28.3	0	1	0	0	2	1,111.55	770		7,534.78	1208	1218	Empty	TRUE
Pminiata 52013	Uncategorized Sample	15064	MSB15064NSPatiriaBand_03.raw (F039773)	PMI_003251-RA	PMI_003251-RA	P_Miniata_Custom_20130506.fasta	414,560.90	100.00%	14	18	19	0.66%	3.89%	LVGPSDKEGR	R	L	90.40%	24.9	27.1	0	0	1	0	0	2	1,057.56	751		4,635.10	258	267	Empty	TRUE
Pminiata 52013	Uncategorized Sample	15064	MSB15064NSPatiriaBand_03.raw (F039773)	PMI_003251-RA	PMI_003251-RA	P_Miniata_Custom_20130506.fasta	414,560.90	100.00%	14	18	19	0.66%	3.89%	QLGFTGAVEAASGAR	K	F	99.70%	76.9	30.2	70	0	2	0	0	2	1,434.73	1,298.00		31,428.40	2851	2865	Empty	TRUE	PMI_007117-RA
Pminiata 52013	Uncategorized Sample	15064	MSB15064NSPatiriaBand_03.raw (F039773)	PMI_003251-RA	PMI_003251-RA	P_Miniata_Custom_20130506.fasta	414,560.90	100.00%	14	18	19	0.66%	3.89%	QLGFTGAVEAASGGR	K	F	99.70%	75.2	30.1	65.6	0	2	0	0	2	1,420.72	1,295.50		34,988.40	3231	3245	Empty	TRUE	PMI_007117-RA
Pminiata 52013	Uncategorized Sample	15064	MSB15064NSPatiriaBand_03.raw (F039773)	PMI_003251-RA	PMI_003251-RA	P_Miniata_Custom_20130506.fasta	414,560.90	100.00%	14	18	19	0.66%	3.89%	QLGFTNGAVR	R	E	99.70%	44.2	29.8	35.8	0	3	0	0	2	1,063.55	1,092.00		59,342.30	2576	2585	Empty	TRUE
Pminiata 52013	Uncategorized Sample	15064	MSB15064NSPatiriaBand_03.raw (F039773)	PMI_003251-RA	PMI_003251-RA	P_Miniata_Custom_20130506.fasta	414,560.90	100.00%	14	18	19	0.66%	3.89%	QLGYEGALEAK	R	S	73.20%	22.9	29.5	3.51	0	1	0	0	2	1,178.61	1,116.00		17,165.10	400	410	Empty	TRUE	PMI_023266-RA
Pminiata 52013	Uncategorized Sample	15064	MSB15064NSPatiriaBand_03.raw (F039773)	PMI_003251-RA	PMI_003251-RA	P_Miniata_Custom_20130506.fasta	414,560.90	100.00%	14	18	19	0.66%	3.89%	VELEFEGK	R	W	58.10%	20	28.7	8.52	0	1	0	0	2	950.483	1,132.00		12,808.60	707	714	Empty	TRUE
Pminiata 52013	Uncategorized Sample	15064	MSB15064NSPatiriaBand_03.raw (F039773)	PMI_015982-RA	PMI_015982-RA	P_Miniata_Custom_20130506.fasta	83,607.50	100.00%	3	3	3	0.10%	6.25%	AGFAGDDAPR	K	A	98.90%	33.8	26.6	23.5	0	1	0	0	2	976.4484	895		9,715.83	20	29	Empty	TRUE
Pminiata 52013	Uncategorized Sample	15064	MSB15064NSPatiriaBand_03.raw (F039773)	PMI_015982-RA	PMI_015982-RA	P_Miniata_Custom_20130506.fasta	83,607.50	100.00%	3	3	3	0.10%	6.25%	DLTDYLMK	R	I	91.60%	24.9	26.6	0	0	1	0	0	2	1,014.48	1,250.00		16,270.50	185	192	Empty	TRUE
Pminiata 52013	Uncategorized Sample	15064	MSB15064NSPatiriaBand_03.raw (F039773)	PMI_015982-RA	PMI_015982-RA	P_Miniata_Custom_20130506.fasta	83,607.50	100.00%	3	3	3	0.10%	6.25%	MTQIMFETFNTPAMYVAIQAVLSLYASGR	K	T	99.70%	46.6	30.6	43.8	0	0	1	0	2	3,301.59	1,463.00		24,130.10	120	148	Empty	TRUE
Pminiata 52013	Uncategorized Sample	15064	MSB15064NSPatiriaBand_03.raw (F039773)	PMI_001156-RA	PMI_001156-RA	P_Miniata_Custom_20130506.fasta	91,660.70	100.00%	8	10	11	0.38%	10.40%	AVITSPDYPYK	K	Y	86.60%	25.4	29	21.4	0	1	0	0	2	1,253.64	1,115.00		21,415.40	527	537	Empty	TRUE
Pminiata 52013	Uncategorized Sample	15064	MSB15064NSPatiriaBand_03.raw (F039773)	PMI_001156-RA	PMI_001156-RA	P_Miniata_Custom_20130506.fasta	91,660.70	100.00%	8	10	11	0.38%	10.40%	CVYTIVGPNNR	K	R	87.50%	27.1	30.4	20.5	0	1	0	0	2	1,292.64	1,114.00		15,192.10	663	673	Empty	TRUE
Pminiata 52013	Uncategorized Sample	15064	MSB15064NSPatiriaBand_03.raw (F039773)	PMI_001156-RA	PMI_001156-RA	P_Miniata_Custom_20130506.fasta	91,660.70	100.00%	8	10	11	0.38%	10.40%	GLTAVFK	R	K	90.00%	26.4	25	11.9	0	1	0	0	2	735.44	1,165.00		31,282.10	428	434	Empty	TRUE
Pminiata 52013	Uncategorized Sample	15064	MSB15064NSPatiriaBand_03.raw (F039773)	PMI_001156-RA	PMI_001156-RA	P_Miniata_Custom_20130506.fasta	91,660.70	100.00%	8	10	11	0.38%	10.40%	IVASDTGLVGEPSLNEDGSR	K	I	99.70%	78.6	30.4	70.8	0	2	1	0	2	2,015.99	1,214.00		54,078.90	746	765	Empty	TRUE
Pminiata 52013	Uncategorized Sample	15064	MSB15064NSPatiriaBand_03.raw (F039773)	PMI_001156-RA	PMI_001156-RA	P_Miniata_Custom_20130506.fasta	91,660.70	100.00%	8	10	11	0.38%	10.40%	LKTDPSINR	R	L	94.60%	29.6	29.4	12.1	0	1	0	0	2	1,043.58	802		16,005.20	364	372	Empty	TRUE
Pminiata 52013	Uncategorized Sample	15064	MSB15064NSPatiriaBand_03.raw (F039773)	PMI_001156-RA	PMI_001156-RA	P_Miniata_Custom_20130506.fasta	91,660.70	100.00%	8	10	11	0.38%	10.40%	MKEDDSTHYIYK	K	H	99.70%	29	26.4	23.2	0	1	1	0	2	1,545.69	837.5		22,553.50	214	225	Empty	TRUE
Pminiata 52013	Uncategorized Sample	15064	MSB15064NSPatiriaBand_03.raw (F039773)	PMI_001156-RA	PMI_001156-RA	P_Miniata_Custom_20130506.fasta	91,660.70	100.00%	8	10	11	0.38%	10.40%	PLYDAFIPR	R	T	99.70%	56.9	28.7	46.2	0	1	0	0	2	1,091.59	1,326.00		19,554.50	717	725	Empty	TRUE
Pminiata 52013	Uncategorized Sample	15064	MSB15064NSPatiriaBand_03.raw (F039773)	PMI_001156-RA	PMI_001156-RA	P_Miniata_Custom_20130506.fasta	91,660.70	100.00%	8	10	11	0.38%	10.40%	TSVAWIR	R	W	90.00%	27.4	28.8	15.5	0	1	0	0	2	832.4675	1,159.00		37,542.20	726	732	Empty	TRUE
Pminiata 52013	Uncategorized Sample	15064	MSB15064NSPatiriaBand_03.raw (F039773)	PMI_025070-RA	PMI_025070-RA	P_Miniata_Custom_20130506.fasta	27,826.70	99.90%	2	3	3	0.10%	6.85%	ADIDLR	R	F	50.00%	34.3	29.4	10.7	0	1	0	0	2	702.3782	952		21,702.60	195	200	Empty	TRUE
Pminiata 52013	Uncategorized Sample	15064	MSB15064NSPatiriaBand_03.raw (F039773)	PMI_025070-RA	PMI_025070-RA	P_Miniata_Custom_20130506.fasta	27,826.70	99.90%	2	3	3	0.10%	6.85%	FINYTPDLGQR	K	T	99.70%	46.1	29.4	33.1	0	2	0	0	2	1,323.67	1,228.00		40,459.20	156	166	Empty	TRUE
Pminiata 52013	Uncategorized Sample	15064	MSB15064NSPatiriaBand_03.raw (F039773)	PMI_019614-RA	PMI_019614-RA	P_Miniata_Custom_20130506.fasta	87,821.00	100.00%	14	16	16	0.56%	17.70%	AADCMIPEDR	K	V	99.00%	32.6	25	29.5	0	2	0	0	2	1,193.49	931		26,399.00	128	137	Empty	TRUE	PMI_013233-RA
Pminiata 52013	Uncategorized Sample	15064	MSB15064NSPatiriaBand_03.raw (F039773)	PMI_019614-RA	PMI_019614-RA	P_Miniata_Custom_20130506.fasta	87,821.00	100.00%	14	16	16	0.56%	17.70%	CCLECPEDPAVGPK	K	A	99.60%	37.3	25	33.4	0	1	0	0	2	1,631.69	1,063.00		12,973.40	114	127	Empty	TRUE	PMI_013233-RA
Pminiata 52013	Uncategorized Sample	15064	MSB15064NSPatiriaBand_03.raw (F039773)	PMI_019614-RA	PMI_019614-RA	P_Miniata_Custom_20130506.fasta	87,821.00	100.00%	14	16	16	0.56%	17.70%	CCLQCPEVAPAR	K	D	99.70%	47.5	26.2	43.3	0	1	0	0	2	1,460.64	1,013.00		11,420.50	681	692	Empty	TRUE	PMI_009987-RA
Pminiata 52013	Uncategorized Sample	15064	MSB15064NSPatiriaBand_03.raw (F039773)	PMI_019614-RA	PMI_019614-RA	P_Miniata_Custom_20130506.fasta	87,821.00	100.00%	14	16	16	0.56%	17.70%	CEQGQVSCTVK	R	E	99.40%	36.6	26.4	26.3	0	1	0	0	2	1,295.57	776		7,656.22	407	417	Empty	TRUE	PMI_013233-RA
Pminiata 52013	Uncategorized Sample	15064	MSB15064NSPatiriaBand_03.raw (F039773)	PMI_019614-RA	PMI_019614-RA	P_Miniata_Custom_20130506.fasta	87,821.00	100.00%	14	16	16	0.56%	17.70%	CTCLNSDVSCNTR	R	L	98.90%	32.4	25	32.4	0	1	0	0	2	1,586.64	897		7,555.65	778	790	Empty	TRUE	PMI_009987-RA
Pminiata 52013	Uncategorized Sample	15064	MSB15064NSPatiriaBand_03.raw (F039773)	PMI_019614-RA	PMI_019614-RA	P_Miniata_Custom_20130506.fasta	87,821.00	100.00%	14	16	16	0.56%	17.70%	CTLCECTAGTVK	K	C	99.70%	52.2	25	44.1	0	1	0	0	2	1,399.60	941		12,663.00	277	288	Empty	TRUE
Pminiata 52013	Uncategorized Sample	15064	MSB15064NSPatiriaBand_03.raw (F039773)	PMI_019614-RA	PMI_019614-RA	P_Miniata_Custom_20130506.fasta	87,821.00	100.00%	14	16	16	0.56%	17.70%	DCLCYNGAK	R	T	92.80%	24	25	16.7	0	1	0	0	2	1,100.45	913		12,125.50	340	348	Empty	TRUE	PMI_013233-RA
Pminiata 52013	Uncategorized Sample	15064	MSB15064NSPatiriaBand_03.raw (F039773)	PMI_019614-RA	PMI_019614-RA	P_Miniata_Custom_20130506.fasta	87,821.00	100.00%	14	16	16	0.56%	17.70%	DKCTLCECTAGTVK	K	C	99.70%	63	26.3	57.5	0	1	1	0	2	1,642.72	895		24,532.30	275	288	Empty	TRUE
Pminiata 52013	Uncategorized Sample	15064	MSB15064NSPatiriaBand_03.raw (F039773)	PMI_019614-RA	PMI_019614-RA	P_Miniata_Custom_20130506.fasta	87,821.00	100.00%	14	16	16	0.56%	17.70%	ECYCDNGVVK	K	C	87.50%	21.7	25	21.7	0	1	0	0	2	1,243.51	888		13,142.30	215	224	Empty	TRUE
Pminiata 52013	Uncategorized Sample	15064	MSB15064NSPatiriaBand_03.raw (F039773)	PMI_019614-RA	PMI_019614-RA	P_Miniata_Custom_20130506.fasta	87,821.00	100.00%	14	16	16	0.56%	17.70%	NNFYPHSYR	K	W	72.00%	20	26.8	10.9	0	1	0	0	2	1,197.54	942		9,422.62	698	706	Empty	TRUE	PMI_009987-RA
Pminiata 52013	Uncategorized Sample	15064	MSB15064NSPatiriaBand_03.raw (F039773)	PMI_019614-RA	PMI_019614-RA	P_Miniata_Custom_20130506.fasta	87,821.00	100.00%	14	16	16	0.56%	17.70%	SCVVGGVTYAHK	R	E	99.70%	53.8	30.1	40	0	1	0	0	2	1,277.63	900		18,906.20	569	580	Empty	TRUE
Pminiata 52013	Uncategorized Sample	15064	MSB15064NSPatiriaBand_03.raw (F039773)	PMI_019614-RA	PMI_019614-RA	P_Miniata_Custom_20130506.fasta	87,821.00	100.00%	14	16	16	0.56%	17.70%	TCTLNNCPALSCSR	K	A	99.70%	86.7	25.9	57.9	0	1	0	0	2	1,653.71	1,027.00		9,317.07	349	362	Empty	TRUE
Pminiata 52013	Uncategorized Sample	15064	MSB15064NSPatiriaBand_03.raw (F039773)	PMI_019614-RA	PMI_019614-RA	P_Miniata_Custom_20130506.fasta	87,821.00	100.00%	14	16	16	0.56%	17.70%	VGDCKECYCDNGVVK	R	C	86.80%	14.6	25	14.6	0	0	1	0	2	1,802.75	885		13,485.50	210	224	Empty	TRUE
Pminiata 52013	Uncategorized Sample	15064	MSB15064NSPatiriaBand_03.raw (F039773)	PMI_019614-RA	PMI_019614-RA	P_Miniata_Custom_20130506.fasta	87,821.00	100.00%	14	16	16	0.56%	17.70%	VYAHGTFFK	R	T	99.10%	35.5	27.3	31.1	0	1	0	0	2	1,069.55	1,028.00		28,905.10	138	146	Empty	TRUE	PMI_013233-RA
Pminiata 52013	Uncategorized Sample	15064	MSB15064NSPatiriaBand_03.raw (F039773)	PMI_023266-RA	PMI_023266-RA	P_Miniata_Custom_20130506.fasta	32,751.90	99.70%	2	2	3	0.10%	12.50%	GSGTYGQSVPVAPASGK	K	V	97.00%	33.9	31	33.9	0	2	0	0	2	1,562.78	971		22,195.40	130	146	Empty	TRUE
Pminiata 52013	Uncategorized Sample	15064	MSB15064NSPatiriaBand_03.raw (F039773)	PMI_023266-RA	PMI_023266-RA	P_Miniata_Custom_20130506.fasta	32,751.90	99.70%	2	2	3	0.10%	12.50%	LVGPSNKEGR	R	L	90.40%	24.9	27.1	0	0	1	0	0	2	1,057.56	751		4,635.10	88	97	Empty	TRUE
Pminiata 52013	Uncategorized Sample	15064	MSB15064NSPatiriaBand_03.raw (F039773)	PMI_023266-RA	PMI_023266-RA	P_Miniata_Custom_20130506.fasta	32,751.90	99.70%	2	2	3	0.10%	12.50%	QLGYEGALEAK	R	S	73.20%	22.9	29.5	3.51	0	1	0	0	2	1,178.61	1,116.00		17,165.10	230	240	Empty	FALSE	PMI_003251-RA
Pminiata 52013	Uncategorized Sample	15064	MSB15064NSPatiriaBand_03.raw (F039773)	PMI_019742-RA	PMI_019742-RA	P_Miniata_Custom_20130506.fasta	46,849.30	100.00%	2	3	3	0.10%	4.98%	EYSSEDINAAGR	R	I	99.70%	58.1	25.1	51	0	2	0	0	2	1,312.57	913		21,086.60	216	227	Empty	TRUE
Pminiata 52013	Uncategorized Sample	15064	MSB15064NSPatiriaBand_03.raw (F039773)	PMI_019742-RA	PMI_019742-RA	P_Miniata_Custom_20130506.fasta	46,849.30	100.00%	2	3	3	0.10%	4.98%	TGQSESPFR	R	L	97.20%	31	27.9	18.5	0	1	0	0	2	1,008.47	913		16,440.30	161	169	Empty	TRUE
Pminiata 52013	Uncategorized Sample	15064	MSB15064NSPatiriaBand_03.raw (F039773)	PMI_007118-RA	PMI_007118-RA	P_Miniata_Custom_20130506.fasta	116,951.90	100.00%	5	6	6	0.21%	4.88%	LAGESQSETEGR	R	V	99.70%	60.2	28.3	48.4	0	1	0	0	2	1,263.58	755		9,655.64	528	539	Empty	TRUE
Pminiata 52013	Uncategorized Sample	15064	MSB15064NSPatiriaBand_03.raw (F039773)	PMI_007118-RA	PMI_007118-RA	P_Miniata_Custom_20130506.fasta	116,951.90	100.00%	5	6	6	0.21%	4.88%	LQNGATDLEGR	R	L	96.80%	30.9	28.5	12	0	1	0	0	2	1,174.57	941		24,476.00	636	646	Empty	TRUE
Pminiata 52013	Uncategorized Sample	15064	MSB15064NSPatiriaBand_03.raw (F039773)	PMI_007118-RA	PMI_007118-RA	P_Miniata_Custom_20130506.fasta	116,951.90	100.00%	5	6	6	0.21%	4.88%	LVSEGGNPWEGR	R	L	99.40%	39.2	28.6	24.8	0	1	0	0	2	1,300.63	1,112.00		11,655.60	224	235	Empty	TRUE
Pminiata 52013	Uncategorized Sample	15064	MSB15064NSPatiriaBand_03.raw (F039773)	PMI_007118-RA	PMI_007118-RA	P_Miniata_Custom_20130506.fasta	116,951.90	100.00%	5	6	6	0.21%	4.88%	QLGFAAASAVLK	R	G	99.50%	36.7	25.3	27.6	0	2	0	0	2	1,175.68	1,350.00		44,142.60	354	365	Empty	TRUE
Pminiata 52013	Uncategorized Sample	15064	MSB15064NSPatiriaBand_03.raw (F039773)	PMI_007118-RA	PMI_007118-RA	P_Miniata_Custom_20130506.fasta	116,951.90	100.00%	5	6	6	0.21%	4.88%	VEIYHR	R	N	50.00%	34.8	29.6	16.9	0	1	0	0	2	816.4362	823		6,869.54	540	545	Empty	TRUE
Pminiata 52013	Uncategorized Sample	15064	MSB15064NSPatiriaBand_03.raw (F039773)	PMI_007117-RA	PMI_007117-RA	P_Miniata_Custom_20130506.fasta	105,680.20	99.30%	3	3	3	0.10%	7.24%	FGAGIGR	R	I	90.00%	37.9	26.5	24.8	0	1	0	0	2	677.373	936		20,140.20	826	832	Empty	TRUE
Pminiata 52013	Uncategorized Sample	15064	MSB15064NSPatiriaBand_03.raw (F039773)	PMI_007117-RA	PMI_007117-RA	P_Miniata_Custom_20130506.fasta	105,680.20	99.30%	3	3	3	0.10%	7.24%	ILLDDVSCTEEDTR	R	L	99.70%	78.6	29.2	74.1	0	1	0	0	2	1,665.76	1,215.00		16,067.90	699	712	Empty	FALSE	PMI_003251-RA
Pminiata 52013	Uncategorized Sample	15064	MSB15064NSPatiriaBand_03.raw (F039773)	PMI_007117-RA	PMI_007117-RA	P_Miniata_Custom_20130506.fasta	105,680.20	99.30%	3	3	3	0.10%	7.24%	LIGGENDNEGR	R	V	70.30%	20	27.1	12.6	0	1	0	0	2	1,173.55	826		7,982.22	773	783	Empty	TRUE
Pminiata 52013	Uncategorized Sample	15064	MSB15064NSPatiriaBand_03.raw (F039773)	PMI_007117-RA	PMI_007117-RA	P_Miniata_Custom_20130506.fasta	105,680.20	99.30%	3	3	3	0.10%	7.24%	QLGFTGAVEAASGAR	K	F	99.70%	76.9	30.2	70	0	2	0	0	2	1,434.73	1,298.00		31,428.40	638	652	Empty	FALSE	PMI_003251-RA
Pminiata 52013	Uncategorized Sample	15064	MSB15064NSPatiriaBand_03.raw (F039773)	PMI_007117-RA	PMI_007117-RA	P_Miniata_Custom_20130506.fasta	105,680.20	99.30%	3	3	3	0.10%	7.24%	QLGFTGAVEAASGGR	K	F	99.70%	75.2	30.1	65.6	0	2	0	0	2	1,420.72	1,295.50		34,988.40	811	825	Empty	FALSE	PMI_003251-RA
Pminiata 52013	Uncategorized Sample	15064	MSB15064NSPatiriaBand_03.raw (F039773)	PMI_007117-RA	PMI_007117-RA	P_Miniata_Custom_20130506.fasta	105,680.20	99.30%	3	3	3	0.10%	7.24%	QLGFTNGAGR	R	V	75.10%	23.7	30	13.5	0	1	0	0	2	1,020.52	1,002.00		14,889.00	376	385	Empty	TRUE
Pminiata 52013	Uncategorized Sample	15064	MSB15064NSPatiriaBand_03.raw (F039773)	PMI_013233-RA	PMI_013233-RA	P_Miniata_Custom_20130506.fasta	136,813.10	98.70%	2	2	2	0.07%	5.96%	AADCMIPEDR	K	V	99.00%	32.6	25	29.5	0	2	0	0	2	1,193.49	931		26,399.00	751	760	Empty	FALSE	PMI_019614-RA
Pminiata 52013	Uncategorized Sample	15064	MSB15064NSPatiriaBand_03.raw (F039773)	PMI_013233-RA	PMI_013233-RA	P_Miniata_Custom_20130506.fasta	136,813.10	98.70%	2	2	2	0.07%	5.96%	CCLECPEDPAVGPK	K	A	99.60%	37.3	25	33.4	0	1	0	0	2	1,631.69	1,063.00		12,973.40	737	750	Empty	FALSE	PMI_019614-RA
Pminiata 52013	Uncategorized Sample	15064	MSB15064NSPatiriaBand_03.raw (F039773)	PMI_013233-RA	PMI_013233-RA	P_Miniata_Custom_20130506.fasta	136,813.10	98.70%	2	2	2	0.07%	5.96%	CEQGQVSCTVK	R	E	99.40%	36.6	26.4	26.3	0	1	0	0	2	1,295.57	776		7,656.22	982	992	Empty	FALSE	PMI_019614-RA
Pminiata 52013	Uncategorized Sample	15064	MSB15064NSPatiriaBand_03.raw (F039773)	PMI_013233-RA	PMI_013233-RA	P_Miniata_Custom_20130506.fasta	136,813.10	98.70%	2	2	2	0.07%	5.96%	CPGDPPPCDTER	R	G	52.10%	15.5	25	15.5	0	1	0	0	2	1,400.56	792		6,128.88	1146	1157	Empty	TRUE
Pminiata 52013	Uncategorized Sample	15064	MSB15064NSPatiriaBand_03.raw (F039773)	PMI_013233-RA	PMI_013233-RA	P_Miniata_Custom_20130506.fasta	136,813.10	98.70%	2	2	2	0.07%	5.96%	DCLCYNGAK	R	I	92.80%	24	25	16.7	0	1	0	0	2	1,100.45	913		12,125.50	870	878	Empty	FALSE	PMI_019614-RA
Pminiata 52013	Uncategorized Sample	15064	MSB15064NSPatiriaBand_03.raw (F039773)	PMI_013233-RA	PMI_013233-RA	P_Miniata_Custom_20130506.fasta	136,813.10	98.70%	2	2	2	0.07%	5.96%	GMYSQGETWR	R	Q	96.50%	27.1	25	27.1	0	1	0	0	2	1,230.52	972		14,001.50	1158	1167	Empty	TRUE
Pminiata 52013	Uncategorized Sample	15064	MSB15064NSPatiriaBand_03.raw (F039773)	PMI_013233-RA	PMI_013233-RA	P_Miniata_Custom_20130506.fasta	136,813.10	98.70%	2	2	2	0.07%	5.96%	VYAHGTFFK	R	T	99.10%	35.5	27.3	31.1	0	1	0	0	2	1,069.55	1,028.00		28,905.10	761	769	Empty	FALSE	PMI_019614-RA
Pminiata 52013	Uncategorized Sample	15064	MSB15064NSPatiriaBand_04.raw (F039772)	PMI_019614-RA	PMI_019614-RA	P_Miniata_Custom_20130506.fasta	87,821.00	100.00%	13	16	20	0.65%	17.10%	AADCMIPEDR	K	V	98.00%	33	25	19.9	0	3	0	0	2	1,193.49	876		39,950.40	128	137	Empty	TRUE	PMI_013233-RA
Pminiata 52013	Uncategorized Sample	15064	MSB15064NSPatiriaBand_04.raw (F039772)	PMI_019614-RA	PMI_019614-RA	P_Miniata_Custom_20130506.fasta	87,821.00	100.00%	13	16	20	0.65%	17.10%	CCLECPEDPAVGPK	K	A	91.00%	25.4	25	25.4	0	1	0	0	2	1,631.69	1,069.00		13,003.10	114	127	Empty	TRUE	PMI_013233-RA
Pminiata 52013	Uncategorized Sample	15064	MSB15064NSPatiriaBand_04.raw (F039772)	PMI_019614-RA	PMI_019614-RA	P_Miniata_Custom_20130506.fasta	87,821.00	100.00%	13	16	20	0.65%	17.10%	CCLQCPEVAPAR	K	D	99.70%	45.9	26.2	41.1	0	2	0	0	2	1,460.64	1,017.00		28,758.40	681	692	Empty	TRUE	PMI_009987-RA
Pminiata 52013	Uncategorized Sample	15064	MSB15064NSPatiriaBand_04.raw (F039772)	PMI_019614-RA	PMI_019614-RA	P_Miniata_Custom_20130506.fasta	87,821.00	100.00%	13	16	20	0.65%	17.10%	CEQGQVSCTVK	R	E	99.70%	49.4	26.4	43.5	0	1	0	0	2	1,295.57	781		10,536.90	407	417	Empty	TRUE	PMI_013233-RA
Pminiata 52013	Uncategorized Sample	15064	MSB15064NSPatiriaBand_04.raw (F039772)	PMI_019614-RA	PMI_019614-RA	P_Miniata_Custom_20130506.fasta	87,821.00	100.00%	13	16	20	0.65%	17.10%	CTCLNSDVSCNTR	R	L	99.70%	44.6	25	40.9	0	1	0	0	2	1,586.64	900		9,958.77	778	790	Empty	TRUE	PMI_009987-RA
Pminiata 52013	Uncategorized Sample	15064	MSB15064NSPatiriaBand_04.raw (F039772)	PMI_019614-RA	PMI_019614-RA	P_Miniata_Custom_20130506.fasta	87,821.00	100.00%	13	16	20	0.65%	17.10%	CTLCECTAGTVK	K	C	99.70%	61	25	49	0	2	0	0	2	1,399.60	943		35,908.80	277	288	Empty	TRUE
Pminiata 52013	Uncategorized Sample	15064	MSB15064NSPatiriaBand_04.raw (F039772)	PMI_019614-RA	PMI_019614-RA	P_Miniata_Custom_20130506.fasta	87,821.00	100.00%	13	16	20	0.65%	17.10%	DCLCYNGAK	R	T	83.00%	22.3	25	18.9	0	1	0	0	2	1,100.45	920		19,911.50	340	348	Empty	TRUE	PMI_013233-RA
Pminiata 52013	Uncategorized Sample	15064	MSB15064NSPatiriaBand_04.raw (F039772)	PMI_019614-RA	PMI_019614-RA	P_Miniata_Custom_20130506.fasta	87,821.00	100.00%	13	16	20	0.65%	17.10%	DKCTLCECTAGTVK	K	C	99.70%	49.9	26.4	48	0	1	1	0	2	1,642.72	901.5		18,097.60	275	288	Empty	TRUE
Pminiata 52013	Uncategorized Sample	15064	MSB15064NSPatiriaBand_04.raw (F039772)	PMI_019614-RA	PMI_019614-RA	P_Miniata_Custom_20130506.fasta	87,821.00	100.00%	13	16	20	0.65%	17.10%	ECYCDNGVVK	K	C	91.30%	25.5	25	25.5	0	1	0	0	2	1,243.51	896		18,751.70	215	224	Empty	TRUE
Pminiata 52013	Uncategorized Sample	15064	MSB15064NSPatiriaBand_04.raw (F039772)	PMI_019614-RA	PMI_019614-RA	P_Miniata_Custom_20130506.fasta	87,821.00	100.00%	13	16	20	0.65%	17.10%	NNFYPHSYR	K	W	84.80%	24.7	26.8	11.4	0	1	0	0	2	1,197.54	948		13,436.60	698	706	Empty	TRUE	PMI_009987-RA
Pminiata 52013	Uncategorized Sample	15064	MSB15064NSPatiriaBand_04.raw (F039772)	PMI_019614-RA	PMI_019614-RA	P_Miniata_Custom_20130506.fasta	87,821.00	100.00%	13	16	20	0.65%	17.10%	SCVVGGVTYAHK	R	E	99.70%	61.6	30.2	49.6	0	1	1	0	2	1,277.63	905.5		56,827.50	569	580	Empty	TRUE
Pminiata 52013	Uncategorized Sample	15064	MSB15064NSPatiriaBand_04.raw (F039772)	PMI_019614-RA	PMI_019614-RA	P_Miniata_Custom_20130506.fasta	87,821.00	100.00%	13	16	20	0.65%	17.10%	TCTLNNCPALSCSR	K	A	99.70%	95.1	26	65.1	0	2	0	0	2	1,653.71	1,032.50		20,258.80	349	362	Empty	TRUE
Pminiata 52013	Uncategorized Sample	15064	MSB15064NSPatiriaBand_04.raw (F039772)	PMI_019614-RA	PMI_019614-RA	P_Miniata_Custom_20130506.fasta	87,821.00	100.00%	13	16	20	0.65%	17.10%	VYAHGTFFK	R	T	96.50%	32.8	27.8	26.7	0	1	0	0	2	1,069.55	1,033.00		43,007.80	138	146	Empty	TRUE	PMI_013233-RA
Pminiata 52013	Uncategorized Sample	15064	MSB15064NSPatiriaBand_04.raw (F039772)	PMI_018567-RA	PMI_018567-RA	P_Miniata_Custom_20130506.fasta	61,103.40	100.00%	6	6	6	0.20%	12.60%	AEAGGGQISANEQILDK	K	R	99.70%	77.2	30	69.7	0	1	0	0	2	1,700.85	1,108.00		7,506.50	34	50	Empty	TRUE
Pminiata 52013	Uncategorized Sample	15064	MSB15064NSPatiriaBand_04.raw (F039772)	PMI_018567-RA	PMI_018567-RA	P_Miniata_Custom_20130506.fasta	61,103.40	100.00%	6	6	6	0.20%	12.60%	CKDDPPTEPLPCQQGDK	R	T	80.50%	15.6	26.7	5.23	0	0	1	0	2	1,984.87	907		11,713.40	301	317	Empty	TRUE
Pminiata 52013	Uncategorized Sample	15064	MSB15064NSPatiriaBand_04.raw (F039772)	PMI_018567-RA	PMI_018567-RA	P_Miniata_Custom_20130506.fasta	61,103.40	100.00%	6	6	6	0.20%	12.60%	CVYEGVTR	K	D	96.80%	31.8	26.4	17	0	1	0	0	2	983.4615	909		36,420.60	204	211	Empty	TRUE
Pminiata 52013	Uncategorized Sample	15064	MSB15064NSPatiriaBand_04.raw (F039772)	PMI_018567-RA	PMI_018567-RA	P_Miniata_Custom_20130506.fasta	61,103.40	100.00%	6	6	6	0.20%	12.60%	LLQGDKLK	K	F	93.90%	27.3	25	9.37	0	1	0	0	2	914.5672	867		16,137.40	57	64	Empty	TRUE
Pminiata 52013	Uncategorized Sample	15064	MSB15064NSPatiriaBand_04.raw (F039772)	PMI_018567-RA	PMI_018567-RA	P_Miniata_Custom_20130506.fasta	61,103.40	100.00%	6	6	6	0.20%	12.60%	SSAEFSGSNLWK	R	V	99.70%	66	28.4	48	0	1	0	0	2	1,312.62	1,235.00		24,319.20	14	25	Empty	TRUE
Pminiata 52013	Uncategorized Sample	15064	MSB15064NSPatiriaBand_04.raw (F039772)	PMI_018567-RA	PMI_018567-RA	P_Miniata_Custom_20130506.fasta	61,103.40	100.00%	6	6	6	0.20%	12.60%	YNLDLTDR	K	R	95.30%	31.8	28.2	24.4	0	1	0	0	2	1,009.50	1,159.00		28,702.10	70	77	Empty	TRUE
Pminiata 52013	Uncategorized Sample	15064	MSB15064NSPatiriaBand_04.raw (F039772)	PMI_010283-RA	PMI_010283-RA	P_Miniata_Custom_20130506.fasta	43,714.60	100.00%	3	3	3	0.10%	6.55%	GLTYSLR	R	R	49.90%	16.6	25	2.9	0	1	0	0	2	809.4516	1,092.00		10,687.70	291	297	Empty	TRUE
Pminiata 52013	Uncategorized Sample	15064	MSB15064NSPatiriaBand_04.raw (F039772)	PMI_010283-RA	PMI_010283-RA	P_Miniata_Custom_20130506.fasta	43,714.60	100.00%	3	3	3	0.10%	6.55%	SSASYAGFR	K	V	99.70%	60.6	26.4	49.5	0	1	0	0	2	945.4423	979		14,094.30	197	205	Empty	TRUE
Pminiata 52013	Uncategorized Sample	15064	MSB15064NSPatiriaBand_04.raw (F039772)	PMI_010283-RA	PMI_010283-RA	P_Miniata_Custom_20130506.fasta	43,714.60	100.00%	3	3	3	0.10%	6.55%	VDLEDFEGGK	R	S	99.70%	47.2	28.1	37.6	0	1	0	0	2	1,108.52	1,226.00		18,243.40	187	196	Empty	TRUE
Pminiata 52013	Uncategorized Sample	15064	MSB15064NSPatiriaBand_04.raw (F039772)	PMI_002582-RA	PMI_002582-RA	P_Miniata_Custom_20130506.fasta	312,447.20	100.00%	10	12	16	0.52%	3.59%	AIALDPR	R	N	90.00%	26.7	25	7.17	0	1	0	0	2	755.4411	1,003.00		17,819.90	2295	2301	Empty	TRUE	PMI_001360-RA
Pminiata 52013	Uncategorized Sample	15064	MSB15064NSPatiriaBand_04.raw (F039772)	PMI_002582-RA	PMI_002582-RA	P_Miniata_Custom_20130506.fasta	312,447.20	100.00%	10	12	16	0.52%	3.59%	ALITEGLDEPR	R	A	99.70%	56.9	27.5	55.1	0	2	0	0	2	1,213.64	1,195.00		60,373.90	2284	2294	Empty	TRUE	PMI_001360-RA
Pminiata 52013	Uncategorized Sample	15064	MSB15064NSPatiriaBand_04.raw (F039772)	PMI_002582-RA	PMI_002582-RA	P_Miniata_Custom_20130506.fasta	312,447.20	100.00%	10	12	16	0.52%	3.59%	GLDQIGVSTLDGR	K	Y	99.70%	63.3	30.4	54.9	0	2	0	0	2	1,330.70	1,235.00		39,944.60	2268	2280	Empty	TRUE	PMI_001360-RA
Pminiata 52013	Uncategorized Sample	15064	MSB15064NSPatiriaBand_04.raw (F039772)	PMI_002582-RA	PMI_002582-RA	P_Miniata_Custom_20130506.fasta	312,447.20	100.00%	10	12	16	0.52%	3.59%	GLMFLTDR	K	G	98.30%	36.2	27.4	28.6	0	2	0	0	2	968.4872	1,277.50		57,183.00	150	157	Empty	TRUE	PMI_001360-RA
Pminiata 52013	Uncategorized Sample	15064	MSB15064NSPatiriaBand_04.raw (F039772)	PMI_002582-RA	PMI_002582-RA	P_Miniata_Custom_20130506.fasta	312,447.20	100.00%	10	12	16	0.52%	3.59%	INLHTK	R	D	50.00%	24.9	25	0	0	1	0	0	2	725.4305	773		5,826.23	970	975	Empty	TRUE	PMI_001360-RA
Pminiata 52013	Uncategorized Sample	15064	MSB15064NSPatiriaBand_04.raw (F039772)	PMI_002582-RA	PMI_002582-RA	P_Miniata_Custom_20130506.fasta	312,447.20	100.00%	10	12	16	0.52%	3.59%	NPDGLAVDWIGR	R	N	99.70%	53.1	29.4	45.9	0	2	0	0	2	1,312.66	1,317.00		30,872.70	2249	2260	Empty	TRUE	PMI_001360-RA
Pminiata 52013	Uncategorized Sample	15064	MSB15064NSPatiriaBand_04.raw (F039772)	PMI_002582-RA	PMI_002582-RA	P_Miniata_Custom_20130506.fasta	312,447.20	100.00%	10	12	16	0.52%	3.59%	NVIGLAVDYR	R	T	99.70%	51.5	28.6	27.9	0	1	0	0	2	1,119.62	1,262.00		25,468.80	1610	1619	Empty	TRUE	PMI_001360-RA
Pminiata 52013	Uncategorized Sample	15064	MSB15064NSPatiriaBand_04.raw (F039772)	PMI_002582-RA	PMI_002582-RA	P_Miniata_Custom_20130506.fasta	312,447.20	100.00%	10	12	16	0.52%	3.59%	SDGISHGAGAIR	R	V	99.70%	57.9	28.5	43.5	0	1	1	0	2	1,140.58	825		31,381.40	264	275	Empty	TRUE	PMI_001360-RA
Pminiata 52013	Uncategorized Sample	15064	MSB15064NSPatiriaBand_04.raw (F039772)	PMI_002582-RA	PMI_002582-RA	P_Miniata_Custom_20130506.fasta	312,447.20	100.00%	10	12	16	0.52%	3.59%	SGGVLFELR	R	V	99.70%	81.6	27.8	65.4	0	1	0	0	2	977.5415	1,294.00		85,670.10	519	527	Empty	TRUE	PMI_001360-RA
Pminiata 52013	Uncategorized Sample	15064	MSB15064NSPatiriaBand_04.raw (F039772)	PMI_002582-RA	PMI_002582-RA	P_Miniata_Custom_20130506.fasta	312,447.20	100.00%	10	12	16	0.52%	3.59%	YTGGDVVVLQSK	K	L	99.70%	84.6	29.2	73.6	0	2	0	0	2	1,265.67	1,105.00		40,154.50	1715	1726	Empty	TRUE	PMI_001360-RA
Pminiata 52013	Uncategorized Sample	15064	MSB15064NSPatiriaBand_04.raw (F039772)	PMI_001360-RA	PMI_001360-RA	P_Miniata_Custom_20130506.fasta	386,356.80	98.60%	2	2	2	0.06%	3.54%	AIALDPR	R	N	90.00%	26.7	25	7.17	0	1	0	0	2	755.4411	1,003.00		17,819.90	2424	2430	Empty	FALSE	PMI_002582-RA
Pminiata 52013	Uncategorized Sample	15064	MSB15064NSPatiriaBand_04.raw (F039772)	PMI_001360-RA	PMI_001360-RA	P_Miniata_Custom_20130506.fasta	386,356.80	98.60%	2	2	2	0.06%	3.54%	ALITEGLDEPR	R	A	99.70%	56.9	27.5	55.1	0	2	0	0	2	1,213.64	1,195.00		60,373.90	2413	2423	Empty	FALSE	PMI_002582-RA
Pminiata 52013	Uncategorized Sample	15064	MSB15064NSPatiriaBand_04.raw (F039772)	PMI_001360-RA	PMI_001360-RA	P_Miniata_Custom_20130506.fasta	386,356.80	98.60%	2	2	2	0.06%	3.54%	GLDQIGVSTLDGR	K	Y	99.70%	63.3	30.4	54.9	0	2	0	0	2	1,330.70	1,235.00		39,944.60	2397	2409	Empty	FALSE	PMI_002582-RA
Pminiata 52013	Uncategorized Sample	15064	MSB15064NSPatiriaBand_04.raw (F039772)	PMI_001360-RA	PMI_001360-RA	P_Miniata_Custom_20130506.fasta	386,356.80	98.60%	2	2	2	0.06%	3.54%	GLMFLTDR	K	G	98.30%	36.2	27.4	28.6	0	2	0	0	2	968.4872	1,277.50		57,183.00	268	275	Empty	FALSE	PMI_002582-RA
Pminiata 52013	Uncategorized Sample	15064	MSB15064NSPatiriaBand_04.raw (F039772)	PMI_001360-RA	PMI_001360-RA	P_Miniata_Custom_20130506.fasta	386,356.80	98.60%	2	2	2	0.06%	3.54%	INLHTK	R	D	50.00%	24.9	25	0	0	1	0	0	2	725.4305	773		5,826.23	1137	1142	Empty	FALSE	PMI_002582-RA
Pminiata 52013	Uncategorized Sample	15064	MSB15064NSPatiriaBand_04.raw (F039772)	PMI_001360-RA	PMI_001360-RA	P_Miniata_Custom_20130506.fasta	386,356.80	98.60%	2	2	2	0.06%	3.54%	NPDGLAVDWIGR	R	N	99.70%	53.1	29.4	45.9	0	2	0	0	2	1,312.66	1,317.00		30,872.70	2378	2389	Empty	FALSE	PMI_002582-RA
Pminiata 52013	Uncategorized Sample	15064	MSB15064NSPatiriaBand_04.raw (F039772)	PMI_001360-RA	PMI_001360-RA	P_Miniata_Custom_20130506.fasta	386,356.80	98.60%	2	2	2	0.06%	3.54%	NVIGLAVDYR	R	T	99.70%	51.5	28.6	27.9	0	1	0	0	2	1,119.62	1,262.00		25,468.80	1766	1775	Empty	FALSE	PMI_002582-RA
Pminiata 52013	Uncategorized Sample	15064	MSB15064NSPatiriaBand_04.raw (F039772)	PMI_001360-RA	PMI_001360-RA	P_Miniata_Custom_20130506.fasta	386,356.80	98.60%	2	2	2	0.06%	3.54%	QKIDGTGAER	R	Y	90.80%	28.2	28	19.9	0	1	0	0	2	1,057.53	826		11,918.40	514	523	Empty	TRUE
Pminiata 52013	Uncategorized Sample	15064	MSB15064NSPatiriaBand_04.raw (F039772)	PMI_001360-RA	PMI_001360-RA	P_Miniata_Custom_20130506.fasta	386,356.80	98.60%	2	2	2	0.06%	3.54%	SDGISHGAGAIR	R	V	99.70%	57.9	28.5	43.5	0	1	1	0	2	1,140.58	825		31,381.40	382	393	Empty	FALSE	PMI_002582-RA
Pminiata 52013	Uncategorized Sample	15064	MSB15064NSPatiriaBand_04.raw (F039772)	PMI_001360-RA	PMI_001360-RA	P_Miniata_Custom_20130506.fasta	386,356.80	98.60%	2	2	2	0.06%	3.54%	SGGVLFELR	R	V	99.70%	81.6	27.8	65.4	0	1	0	0	2	977.5415	1,294.00		85,670.10	644	652	Empty	FALSE	PMI_002582-RA
Pminiata 52013	Uncategorized Sample	15064	MSB15064NSPatiriaBand_04.raw (F039772)	PMI_001360-RA	PMI_001360-RA	P_Miniata_Custom_20130506.fasta	386,356.80	98.60%	2	2	2	0.06%	3.54%	YALISEDLDKPR	R	A	84.40%	19.9	30.2	12.3	0	0	1	0	2	1,419.75	1,166.00		12,014.70	1559	1570	Empty	TRUE
Pminiata 52013	Uncategorized Sample	15064	MSB15064NSPatiriaBand_04.raw (F039772)	PMI_001360-RA	PMI_001360-RA	P_Miniata_Custom_20130506.fasta	386,356.80	98.60%	2	2	2	0.06%	3.54%	YTGGDVVVLQSK	K	L	99.70%	84.6	29.2	73.6	0	2	0	0	2	1,265.67	1,105.00		40,154.50	1844	1855	Empty	FALSE	PMI_002582-RA
Pminiata 52013	Uncategorized Sample	15064	MSB15064NSPatiriaBand_04.raw (F039772)	PMI_010282-RA	PMI_010282-RA	P_Miniata_Custom_20130506.fasta	89,629.50	100.00%	6	8	8	0.26%	4.81%	FSTFDR	K	D	50.00%	20	25	2.21	0	1	0	0	2	772.3624	981		30,142.00	188	193	Empty	TRUE
Pminiata 52013	Uncategorized Sample	15064	MSB15064NSPatiriaBand_04.raw (F039772)	PMI_010282-RA	PMI_010282-RA	P_Miniata_Custom_20130506.fasta	89,629.50	100.00%	6	8	8	0.26%	4.81%	FSTFDRDNDR	K	S	86.40%	23.4	25	12.7	0	1	0	0	2	1,273.54	949		10,261.80	188	197	Empty	TRUE
Pminiata 52013	Uncategorized Sample	15064	MSB15064NSPatiriaBand_04.raw (F039772)	PMI_010282-RA	PMI_010282-RA	P_Miniata_Custom_20130506.fasta	89,629.50	100.00%	6	8	8	0.26%	4.81%	GIVGAGQNAK	R	G	99.70%	47.9	27.5	12.3	0	1	0	0	2	915.4896	807		21,403.10	593	602	Empty	TRUE
Pminiata 52013	Uncategorized Sample	15064	MSB15064NSPatiriaBand_04.raw (F039772)	PMI_010282-RA	PMI_010282-RA	P_Miniata_Custom_20130506.fasta	89,629.50	100.00%	6	8	8	0.26%	4.81%	MNGWVDFQR	R	G	99.70%	62.4	26.1	31.5	0	3	0	0	2	1,153.51	1,238.00		55,231.70	93	101	Empty	TRUE
Pminiata 52013	Uncategorized Sample	15064	MSB15064NSPatiriaBand_04.raw (F039772)	PMI_010282-RA	PMI_010282-RA	P_Miniata_Custom_20130506.fasta	89,629.50	100.00%	6	8	8	0.26%	4.81%	TSIMMIR	K	P	90.00%	41.4	25.9	22.9	0	1	0	0	2	883.4377	902		22,337.50	781	787	Empty	TRUE
Pminiata 52013	Uncategorized Sample	15064	MSB15064NSPatiriaBand_04.raw (F039772)	PMI_010282-RA	PMI_010282-RA	P_Miniata_Custom_20130506.fasta	89,629.50	100.00%	6	8	8	0.26%	4.81%	TSIMMIRPK	K	-	53.10%	20.6	28.6	1.68	0	1	0	0	2	1,092.59	993		23,975.30	781	789	Empty	TRUE
Pminiata 52013	Uncategorized Sample	15064	MSB15064NSPatiriaBand_04.raw (F039772)	PMI_003251-RA	PMI_003251-RA	P_Miniata_Custom_20130506.fasta	414,560.90	100.00%	15	21	21	0.68%	4.10%	ASADVLCK	K	Q	99.00%	46.3	29.4	30.8	0	1	0	0	2	863.4292	874		28,424.90	546	553	Empty	TRUE
Pminiata 52013	Uncategorized Sample	15064	MSB15064NSPatiriaBand_04.raw (F039772)	PMI_003251-RA	PMI_003251-RA	P_Miniata_Custom_20130506.fasta	414,560.90	100.00%	15	21	21	0.68%	4.10%	ATNAYLGAR	R	F	98.40%	37	27.8	22.1	0	1	0	0	2	936.4897	917		12,356.70	2705	2713	Empty	TRUE
Pminiata 52013	Uncategorized Sample	15064	MSB15064NSPatiriaBand_04.raw (F039772)	PMI_003251-RA	PMI_003251-RA	P_Miniata_Custom_20130506.fasta	414,560.90	100.00%	15	21	21	0.68%	4.10%	FTAAVAR	R	A	90.00%	32.7	25.4	20.7	0	1	0	0	2	735.4147	875		22,039.80	44	50	Empty	TRUE
Pminiata 52013	Uncategorized Sample	15064	MSB15064NSPatiriaBand_04.raw (F039772)	PMI_003251-RA	PMI_003251-RA	P_Miniata_Custom_20130506.fasta	414,560.90	100.00%	15	21	21	0.68%	4.10%	FTSAVAR	R	A	53.10%	19.2	27.2	14.9	0	1	0	0	2	751.4096	827		19,293.20	167	173	Empty	TRUE
Pminiata 52013	Uncategorized Sample	15064	MSB15064NSPatiriaBand_04.raw (F039772)	PMI_003251-RA	PMI_003251-RA	P_Miniata_Custom_20130506.fasta	414,560.90	100.00%	15	21	21	0.68%	4.10%	ILLDDVSCTEEDTR	R	L	99.70%	81	29.1	70.2	0	1	0	0	2	1,665.76	1,217.00		16,022.00	2873	2886	Empty	TRUE	PMI_007117-RA
Pminiata 52013	Uncategorized Sample	15064	MSB15064NSPatiriaBand_04.raw (F039772)	PMI_003251-RA	PMI_003251-RA	P_Miniata_Custom_20130506.fasta	414,560.90	100.00%	15	21	21	0.68%	4.10%	ITVVLR	R	Q	50.00%	23.1	25	9.83	0	1	0	0	2	700.4716	1,084.00		40,859.90	21	26	Empty	TRUE
Pminiata 52013	Uncategorized Sample	15064	MSB15064NSPatiriaBand_04.raw (F039772)	PMI_003251-RA	PMI_003251-RA	P_Miniata_Custom_20130506.fasta	414,560.90	100.00%	15	21	21	0.68%	4.10%	LADGTADHVGR	R	V	99.70%	80	27.8	64.5	0	1	0	0	2	1,111.55	776		8,514.87	1208	1218	Empty	TRUE
Pminiata 52013	Uncategorized Sample	15064	MSB15064NSPatiriaBand_04.raw (F039772)	PMI_003251-RA	PMI_003251-RA	P_Miniata_Custom_20130506.fasta	414,560.90	100.00%	15	21	21	0.68%	4.10%	LAGGTEPHVGR	R	V	97.90%	36.8	29.1	34.1	0	1	1	0	2	1,093.58	815.5		18,616.20	1754	1764	Empty	TRUE
Pminiata 52013	Uncategorized Sample	15064	MSB15064NSPatiriaBand_04.raw (F039772)	PMI_003251-RA	PMI_003251-RA	P_Miniata_Custom_20130506.fasta	414,560.90	100.00%	15	21	21	0.68%	4.10%	QLGFGEAQDAPK	R	L	99.70%	55.7	29.8	37.7	0	2	0	0	2	1,260.62	1,184.00		66,607.20	1069	1080	Empty	TRUE
Pminiata 52013	Uncategorized Sample	15064	MSB15064NSPatiriaBand_04.raw (F039772)	PMI_003251-RA	PMI_003251-RA	P_Miniata_Custom_20130506.fasta	414,560.90	100.00%	15	21	21	0.68%	4.10%	QLGFTGAVEAASGAR	K	F	99.70%	86.3	30.2	78.3	0	2	0	0	2	1,434.73	1,299.50		37,998.50	2851	2865	Empty	TRUE	PMI_007117-RA
Pminiata 52013	Uncategorized Sample	15064	MSB15064NSPatiriaBand_04.raw (F039772)	PMI_003251-RA	PMI_003251-RA	P_Miniata_Custom_20130506.fasta	414,560.90	100.00%	15	21	21	0.68%	4.10%	QLGFTGAVEAASGGR	K	F	99.70%	88.7	30.2	76.7	0	2	0	0	2	1,420.72	1,296.50		32,285.80	3231	3245	Empty	TRUE	PMI_007117-RA
Pminiata 52013	Uncategorized Sample	15064	MSB15064NSPatiriaBand_04.raw (F039772)	PMI_003251-RA	PMI_003251-RA	P_Miniata_Custom_20130506.fasta	414,560.90	100.00%	15	21	21	0.68%	4.10%	QLGFTNGAVR	R	E	99.70%	53.8	29.8	43.3	0	2	0	0	2	1,063.55	1,107.50		56,669.00	2576	2585	Empty	TRUE
Pminiata 52013	Uncategorized Sample	15064	MSB15064NSPatiriaBand_04.raw (F039772)	PMI_003251-RA	PMI_003251-RA	P_Miniata_Custom_20130506.fasta	414,560.90	100.00%	15	21	21	0.68%	4.10%	QLGYEGALEAK	R	S	99.70%	54.2	29.9	18.2	0	2	0	0	2	1,178.61	1,204.50		52,688.10	400	410	Empty	TRUE	PMI_023266-RA
Pminiata 52013	Uncategorized Sample	15064	MSB15064NSPatiriaBand_04.raw (F039772)	PMI_003251-RA	PMI_003251-RA	P_Miniata_Custom_20130506.fasta	414,560.90	100.00%	15	21	21	0.68%	4.10%	VELEFEGK	R	W	96.90%	34.5	28.9	19	0	1	0	0	2	950.483	1,134.00		19,387.40	707	714	Empty	TRUE
Pminiata 52013	Uncategorized Sample	15064	MSB15064NSPatiriaBand_04.raw (F039772)	PMI_003251-RA	PMI_003251-RA	P_Miniata_Custom_20130506.fasta	414,560.90	100.00%	15	21	21	0.68%	4.10%	YVSLDIDPANSDAEEK	R	L	99.70%	49.8	29.2	40.5	0	1	0	0	2	1,765.81	1,230.00		20,856.40	90	105	Empty	TRUE
Pminiata 52013	Uncategorized Sample	15064	MSB15064NSPatiriaBand_04.raw (F039772)	PMI_015982-RA	PMI_015982-RA	P_Miniata_Custom_20130506.fasta	83,607.50	100.00%	2	2	2	0.06%	4.92%	DLTDYLMK	R	I	85.70%	24.8	26.6	4.68	0	1	0	0	2	1,014.48	1,250.00		21,093.90	185	192	Empty	TRUE
Pminiata 52013	Uncategorized Sample	15064	MSB15064NSPatiriaBand_04.raw (F039772)	PMI_015982-RA	PMI_015982-RA	P_Miniata_Custom_20130506.fasta	83,607.50	100.00%	2	2	2	0.06%	4.92%	MTQIMFETFNTPAMYVAIQAVLSLYASGR	K	T	99.70%	46.3	30.6	43.1	0	0	1	0	2	3,301.59	1,464.00		17,228.30	120	148	Empty	TRUE
Pminiata 52013	Uncategorized Sample	15064	MSB15064NSPatiriaBand_04.raw (F039772)	PMI_001156-RA	PMI_001156-RA	P_Miniata_Custom_20130506.fasta	91,660.70	100.00%	10	13	15	0.49%	13.00%	AVITSPDYPYK	K	Y	96.30%	33.6	28.8	28.4	0	1	0	0	2	1,253.64	1,121.00		54,059.60	527	537	Empty	TRUE
Pminiata 52013	Uncategorized Sample	15064	MSB15064NSPatiriaBand_04.raw (F039772)	PMI_001156-RA	PMI_001156-RA	P_Miniata_Custom_20130506.fasta	91,660.70	100.00%	10	13	15	0.49%	13.00%	CVYTIVGPNNR	K	R	89.70%	29.4	29.7	5.51	0	3	0	0	2	1,293.63	1,140.00		44,079.20	663	673	Empty	TRUE
Pminiata 52013	Uncategorized Sample	15064	MSB15064NSPatiriaBand_04.raw (F039772)	PMI_001156-RA	PMI_001156-RA	P_Miniata_Custom_20130506.fasta	91,660.70	100.00%	10	13	15	0.49%	13.00%	GLTAVFK	R	K	90.00%	30.8	25	12.5	0	1	0	0	2	735.44	1,167.00		33,349.50	428	434	Empty	TRUE
Pminiata 52013	Uncategorized Sample	15064	MSB15064NSPatiriaBand_04.raw (F039772)	PMI_001156-RA	PMI_001156-RA	P_Miniata_Custom_20130506.fasta	91,660.70	100.00%	10	13	15	0.49%	13.00%	IVASDTGLVGEPSLNEDGSR	K	I	99.70%	77.9	30.6	64.3	0	2	1	0	2	2,015.99	1,213.00		52,081.90	746	765	Empty	TRUE
Pminiata 52013	Uncategorized Sample	15064	MSB15064NSPatiriaBand_04.raw (F039772)	PMI_001156-RA	PMI_001156-RA	P_Miniata_Custom_20130506.fasta	91,660.70	100.00%	10	13	15	0.49%	13.00%	LKTDPSINR	R	L	76.50%	25.2	29.4	7.49	0	1	0	0	2	1,043.58	805		17,704.70	364	372	Empty	TRUE
Pminiata 52013	Uncategorized Sample	15064	MSB15064NSPatiriaBand_04.raw (F039772)	PMI_001156-RA	PMI_001156-RA	P_Miniata_Custom_20130506.fasta	91,660.70	100.00%	10	13	15	0.49%	13.00%	MKEDDSTHYIYK	K	H	99.70%	56.5	27	45	0	1	1	0	2	1,545.69	844		22,088.40	214	225	Empty	TRUE
Pminiata 52013	Uncategorized Sample	15064	MSB15064NSPatiriaBand_04.raw (F039772)	PMI_001156-RA	PMI_001156-RA	P_Miniata_Custom_20130506.fasta	91,660.70	100.00%	10	13	15	0.49%	13.00%	PLYDAFIPR	R	T	99.70%	50.6	29.4	37.5	0	1	0	0	2	1,091.59	1,325.00		24,132.30	717	725	Empty	TRUE
Pminiata 52013	Uncategorized Sample	15064	MSB15064NSPatiriaBand_04.raw (F039772)	PMI_001156-RA	PMI_001156-RA	P_Miniata_Custom_20130506.fasta	91,660.70	100.00%	10	13	15	0.49%	13.00%	SDGEVTITSPR	K	Y	99.70%	68.2	30.1	55.1	0	1	0	0	2	1,161.57	951		23,954.70	279	289	Empty	TRUE
Pminiata 52013	Uncategorized Sample	15064	MSB15064NSPatiriaBand_04.raw (F039772)	PMI_001156-RA	PMI_001156-RA	P_Miniata_Custom_20130506.fasta	91,660.70	100.00%	10	13	15	0.49%	13.00%	TSVAWIR	R	W	90.00%	30.6	28.8	15.6	0	1	0	0	2	832.4675	1,163.00		75,255.00	726	732	Empty	TRUE
Pminiata 52013	Uncategorized Sample	15064	MSB15064NSPatiriaBand_04.raw (F039772)	PMI_001156-RA	PMI_001156-RA	P_Miniata_Custom_20130506.fasta	91,660.70	100.00%	10	13	15	0.49%	13.00%	WITEYDRPYK	R	G	56.10%	21.2	28.8	17.7	0	1	0	0	2	1,370.67	1,123.00		11,506.30	733	742	Empty	TRUE
Pminiata 52013	Uncategorized Sample	15064	MSB15064NSPatiriaBand_04.raw (F039772)	PMI_025070-RA	PMI_025070-RA	P_Miniata_Custom_20130506.fasta	27,826.70	98.40%	2	3	3	0.10%	6.85%	ADIDLR	R	F	50.00%	36.4	29.4	9.64	0	1	0	0	2	702.3782	955		20,000.70	195	200	Empty	TRUE
Pminiata 52013	Uncategorized Sample	15064	MSB15064NSPatiriaBand_04.raw (F039772)	PMI_025070-RA	PMI_025070-RA	P_Miniata_Custom_20130506.fasta	27,826.70	98.40%	2	3	3	0.10%	6.85%	FINYTPDLGQR	K	T	96.70%	34.6	29.3	17.1	0	2	0	0	2	1,323.67	1,229.50		45,148.10	156	166	Empty	TRUE
Pminiata 52013	Uncategorized Sample	15064	MSB15064NSPatiriaBand_04.raw (F039772)	PMI_013233-RA	PMI_013233-RA	P_Miniata_Custom_20130506.fasta	136,813.10	99.80%	2	2	2	0.06%	5.88%	AADCMIPEDR	K	V	98.00%	33	25	19.9	0	3	0	0	2	1,193.49	876		39,950.40	751	760	Empty	FALSE	PMI_019614-RA
Pminiata 52013	Uncategorized Sample	15064	MSB15064NSPatiriaBand_04.raw (F039772)	PMI_013233-RA	PMI_013233-RA	P_Miniata_Custom_20130506.fasta	136,813.10	99.80%	2	2	2	0.06%	5.88%	CCLECPEDPAVGPK	K	A	91.00%	25.4	25	25.4	0	1	0	0	2	1,631.69	1,069.00		13,003.10	737	750	Empty	FALSE	PMI_019614-RA
Pminiata 52013	Uncategorized Sample	15064	MSB15064NSPatiriaBand_04.raw (F039772)	PMI_013233-RA	PMI_013233-RA	P_Miniata_Custom_20130506.fasta	136,813.10	99.80%	2	2	2	0.06%	5.88%	CEQGQVSCTVK	R	E	99.70%	49.4	26.4	43.5	0	1	0	0	2	1,295.57	781		10,536.90	982	992	Empty	FALSE	PMI_019614-RA
Pminiata 52013	Uncategorized Sample	15064	MSB15064NSPatiriaBand_04.raw (F039772)	PMI_013233-RA	PMI_013233-RA	P_Miniata_Custom_20130506.fasta	136,813.10	99.80%	2	2	2	0.06%	5.88%	DCLCYNGAK	R	I	83.00%	22.3	25	18.9	0	1	0	0	2	1,100.45	920		19,911.50	870	878	Empty	FALSE	PMI_019614-RA
Pminiata 52013	Uncategorized Sample	15064	MSB15064NSPatiriaBand_04.raw (F039772)	PMI_013233-RA	PMI_013233-RA	P_Miniata_Custom_20130506.fasta	136,813.10	99.80%	2	2	2	0.06%	5.88%	GMYSQGETWR	R	Q	94.60%	27.8	25	27.8	0	1	0	0	2	1,230.52	979		18,148.90	1158	1167	Empty	TRUE
Pminiata 52013	Uncategorized Sample	15064	MSB15064NSPatiriaBand_04.raw (F039772)	PMI_013233-RA	PMI_013233-RA	P_Miniata_Custom_20130506.fasta	136,813.10	99.80%	2	2	2	0.06%	5.88%	LLPCVDGATTR	K	Q	96.50%	35.5	30.6	27.8	0	1	0	0	2	1,202.62	1,103.00		50,452.00	198	208	Empty	TRUE
Pminiata 52013	Uncategorized Sample	15064	MSB15064NSPatiriaBand_04.raw (F039772)	PMI_013233-RA	PMI_013233-RA	P_Miniata_Custom_20130506.fasta	136,813.10	99.80%	2	2	2	0.06%	5.88%	VYAHGTFFK	R	T	96.50%	32.8	27.8	26.7	0	1	0	0	2	1,069.55	1,033.00		43,007.80	761	769	Empty	FALSE	PMI_019614-RA
Pminiata 52013	Uncategorized Sample	15064	MSB15064NSPatiriaBand_04.raw (F039772)	PMI_019742-RA	PMI_019742-RA	P_Miniata_Custom_20130506.fasta	46,849.30	100.00%	3	3	4	0.13%	6.64%	EYSSEDINAAGR	R	I	99.70%	60.5	25	57.7	0	2	0	0	2	1,312.57	933.5		27,341.50	216	227	Empty	TRUE
Pminiata 52013	Uncategorized Sample	15064	MSB15064NSPatiriaBand_04.raw (F039772)	PMI_019742-RA	PMI_019742-RA	P_Miniata_Custom_20130506.fasta	46,849.30	100.00%	3	3	4	0.13%	6.64%	LFTATGR	K	R	90.00%	29.6	27	0	0	1	0	0	2	765.4254	947		20,105.30	153	159	Empty	TRUE
Pminiata 52013	Uncategorized Sample	15064	MSB15064NSPatiriaBand_04.raw (F039772)	PMI_019742-RA	PMI_019742-RA	P_Miniata_Custom_20130506.fasta	46,849.30	100.00%	3	3	4	0.13%	6.64%	TGQSESPFR	R	L	99.20%	40.7	27.7	29.8	0	1	0	0	2	1,008.47	916		22,432.10	161	169	Empty	TRUE
Pminiata 52013	Uncategorized Sample	15064	MSB15064NSPatiriaBand_04.raw (F039772)	PMI_009987-RA	PMI_009987-RA	P_Miniata_Custom_20130506.fasta	174,694.60	100.00%	3	3	3	0.10%	4.31%	CCLQCPEVAPAR	K	D	99.70%	45.9	26.2	41.1	0	2	0	0	2	1,460.64	1,017.00		28,758.40	55	66	Empty	FALSE	PMI_019614-RA
Pminiata 52013	Uncategorized Sample	15064	MSB15064NSPatiriaBand_04.raw (F039772)	PMI_009987-RA	PMI_009987-RA	P_Miniata_Custom_20130506.fasta	174,694.60	100.00%	3	3	3	0.10%	4.31%	CTCLNSDVSCNTR	R	L	99.70%	44.6	25	40.9	0	1	0	0	2	1,586.64	900		9,958.77	152	164	Empty	FALSE	PMI_019614-RA
Pminiata 52013	Uncategorized Sample	15064	MSB15064NSPatiriaBand_04.raw (F039772)	PMI_009987-RA	PMI_009987-RA	P_Miniata_Custom_20130506.fasta	174,694.60	100.00%	3	3	3	0.10%	4.31%	LQTGETFR	R	Q	67.70%	22.1	28	10.1	0	1	0	0	2	951.4895	940		29,133.60	907	914	Empty	TRUE
Pminiata 52013	Uncategorized Sample	15064	MSB15064NSPatiriaBand_04.raw (F039772)	PMI_009987-RA	PMI_009987-RA	P_Miniata_Custom_20130506.fasta	174,694.60	100.00%	3	3	3	0.10%	4.31%	LTCEGTPIQEEGK	R	C	99.70%	57.2	29.3	49	0	1	0	0	2	1,461.69	943		13,793.60	234	246	Empty	TRUE	PMI_003133-RA
Pminiata 52013	Uncategorized Sample	15064	MSB15064NSPatiriaBand_04.raw (F039772)	PMI_009987-RA	PMI_009987-RA	P_Miniata_Custom_20130506.fasta	174,694.60	100.00%	3	3	3	0.10%	4.31%	NNFYPHSYR	K	W	84.80%	24.7	26.8	11.4	0	1	0	0	2	1,197.54	948		13,436.60	72	80	Empty	FALSE	PMI_019614-RA
Pminiata 52013	Uncategorized Sample	15064	MSB15064NSPatiriaBand_04.raw (F039772)	PMI_009987-RA	PMI_009987-RA	P_Miniata_Custom_20130506.fasta	174,694.60	100.00%	3	3	3	0.10%	4.31%	NTETFEDPADNCLK	R	C	99.70%	43.4	25.3	42.5	0	1	0	0	2	1,653.71	1,127.00		7,497.90	1391	1404	Empty	TRUE	PMI_003133-RA
Pminiata 52013	Uncategorized Sample	15064	MSB15064NSPatiriaBand_04.raw (F039772)	PMI_007118-RA	PMI_007118-RA	P_Miniata_Custom_20130506.fasta	116,951.90	100.00%	3	4	4	0.13%	3.22%	LQNGATDLEGR	R	L	99.60%	45.7	28.5	13.7	0	1	0	0	2	1,174.57	947		28,408.80	636	646	Empty	TRUE
Pminiata 52013	Uncategorized Sample	15064	MSB15064NSPatiriaBand_04.raw (F039772)	PMI_007118-RA	PMI_007118-RA	P_Miniata_Custom_20130506.fasta	116,951.90	100.00%	3	4	4	0.13%	3.22%	LVSEGGNPWEGR	R	L	99.70%	49	28.8	36.5	0	1	0	0	2	1,300.63	1,121.00		13,856.50	224	235	Empty	TRUE
Pminiata 52013	Uncategorized Sample	15064	MSB15064NSPatiriaBand_04.raw (F039772)	PMI_007118-RA	PMI_007118-RA	P_Miniata_Custom_20130506.fasta	116,951.90	100.00%	3	4	4	0.13%	3.22%	QLGFAAASAVLK	R	G	98.00%	33.3	25.3	20	0	2	0	0	2	1,175.68	1,351.00		53,354.60	354	365	Empty	TRUE
Pminiata 52013	Uncategorized Sample	15064	MSB15064NSPatiriaBand_04.raw (F039772)	PMI_018059-RA	PMI_018059-RA	P_Miniata_Custom_20130506.fasta	19,271.40	100.00%	2	2	2	0.06%	14.30%	LTSPTLTIGPQR	R	K	99.70%	50.5	26	43.7	0	1	0	0	2	1,283.73	1,189.00		25,127.40	62	73	Empty	TRUE
Pminiata 52013	Uncategorized Sample	15064	MSB15064NSPatiriaBand_04.raw (F039772)	PMI_018059-RA	PMI_018059-RA	P_Miniata_Custom_20130506.fasta	19,271.40	100.00%	2	2	2	0.06%	14.30%	TGPAIDHTLEQSR	R	-	99.50%	45.3	30	35.5	0	1	0	0	2	1,424.71	954		12,166.70	163	175	Empty	TRUE
Pminiata 52013	Uncategorized Sample	15064	MSB15064NSPatiriaBand_04.raw (F039772)	PMI_007117-RA	PMI_007117-RA	P_Miniata_Custom_20130506.fasta	105,680.20	99.90%	2	2	2	0.06%	6.23%	FGAGIGR	R	I	90.00%	35.3	26.5	23.6	0	1	0	0	2	677.373	940		20,663.60	826	832	Empty	TRUE
Pminiata 52013	Uncategorized Sample	15064	MSB15064NSPatiriaBand_04.raw (F039772)	PMI_007117-RA	PMI_007117-RA	P_Miniata_Custom_20130506.fasta	105,680.20	99.90%	2	2	2	0.06%	6.23%	ILLDDVSCTEEDTR	R	L	99.70%	81	29.1	70.2	0	1	0	0	2	1,665.76	1,217.00		16,022.00	699	712	Empty	FALSE	PMI_003251-RA
Pminiata 52013	Uncategorized Sample	15064	MSB15064NSPatiriaBand_04.raw (F039772)	PMI_007117-RA	PMI_007117-RA	P_Miniata_Custom_20130506.fasta	105,680.20	99.90%	2	2	2	0.06%	6.23%	LIGGENDNEGR	R	V	99.00%	38.7	27.1	18.4	0	1	0	0	2	1,173.55	833		11,063.40	773	783	Empty	TRUE
Pminiata 52013	Uncategorized Sample	15064	MSB15064NSPatiriaBand_04.raw (F039772)	PMI_007117-RA	PMI_007117-RA	P_Miniata_Custom_20130506.fasta	105,680.20	99.90%	2	2	2	0.06%	6.23%	QLGFTGAVEAASGAR	K	F	99.70%	86.3	30.2	78.3	0	2	0	0	2	1,434.73	1,299.50		37,998.50	638	652	Empty	FALSE	PMI_003251-RA
Pminiata 52013	Uncategorized Sample	15064	MSB15064NSPatiriaBand_04.raw (F039772)	PMI_007117-RA	PMI_007117-RA	P_Miniata_Custom_20130506.fasta	105,680.20	99.90%	2	2	2	0.06%	6.23%	QLGFTGAVEAASGGR	K	F	99.70%	88.7	30.2	76.7	0	2	0	0	2	1,420.72	1,296.50		32,285.80	811	825	Empty	FALSE	PMI_003251-RA
Pminiata 52013	Uncategorized Sample	15064	MSB15064NSPatiriaBand_05.raw (F039771)	PMI_019614-RA	PMI_019614-RA	P_Miniata_Custom_20130506.fasta	87,821.00	100.00%	12	14	16	0.67%	16.60%	AADCMIPEDR	K	V	99.70%	38.9	25	29.4	0	2	0	0	2	1,193.49	928.5		40,486.20	128	137	Empty	TRUE	PMI_013233-RA
Pminiata 52013	Uncategorized Sample	15064	MSB15064NSPatiriaBand_05.raw (F039771)	PMI_019614-RA	PMI_019614-RA	P_Miniata_Custom_20130506.fasta	87,821.00	100.00%	12	14	16	0.67%	16.60%	CCLECPEDPAVGPK	K	A	99.70%	51.1	25	51.1	0	2	0	0	2	1,631.69	1,063.50		40,310.90	114	127	Empty	TRUE	PMI_013233-RA
Pminiata 52013	Uncategorized Sample	15064	MSB15064NSPatiriaBand_05.raw (F039771)	PMI_019614-RA	PMI_019614-RA	P_Miniata_Custom_20130506.fasta	87,821.00	100.00%	12	14	16	0.67%	16.60%	CCLQCPEVAPAR	K	D	99.30%	33.9	26	30.7	0	1	0	0	2	1,460.64	1,013.00		16,716.90	681	692	Empty	TRUE	PMI_009987-RA
Pminiata 52013	Uncategorized Sample	15064	MSB15064NSPatiriaBand_05.raw (F039771)	PMI_019614-RA	PMI_019614-RA	P_Miniata_Custom_20130506.fasta	87,821.00	100.00%	12	14	16	0.67%	16.60%	CEQGQVSCTVK	R	E	98.70%	31.2	26.4	24.5	0	1	0	0	2	1,295.57	770		11,787.80	407	417	Empty	TRUE	PMI_013233-RA
Pminiata 52013	Uncategorized Sample	15064	MSB15064NSPatiriaBand_05.raw (F039771)	PMI_019614-RA	PMI_019614-RA	P_Miniata_Custom_20130506.fasta	87,821.00	100.00%	12	14	16	0.67%	16.60%	CTCLNSDVSCNTR	R	L	99.70%	60.6	25	60.6	0	1	0	0	2	1,586.64	891		16,575.10	778	790	Empty	TRUE	PMI_009987-RA
Pminiata 52013	Uncategorized Sample	15064	MSB15064NSPatiriaBand_05.raw (F039771)	PMI_019614-RA	PMI_019614-RA	P_Miniata_Custom_20130506.fasta	87,821.00	100.00%	12	14	16	0.67%	16.60%	CTLCECTAGTVK	K	C	99.70%	58.3	25	49.1	0	1	0	0	2	1,399.60	940		23,946.30	277	288	Empty	TRUE
Pminiata 52013	Uncategorized Sample	15064	MSB15064NSPatiriaBand_05.raw (F039771)	PMI_019614-RA	PMI_019614-RA	P_Miniata_Custom_20130506.fasta	87,821.00	100.00%	12	14	16	0.67%	16.60%	DCLCYNGAK	R	T	95.10%	24.1	25	16	0	1	0	0	2	1,100.45	913		20,603.60	340	348	Empty	TRUE	PMI_013233-RA
Pminiata 52013	Uncategorized Sample	15064	MSB15064NSPatiriaBand_05.raw (F039771)	PMI_019614-RA	PMI_019614-RA	P_Miniata_Custom_20130506.fasta	87,821.00	100.00%	12	14	16	0.67%	16.60%	DKCTLCECTAGTVK	K	C	97.60%	26.6	26.3	21.5	0	0	1	0	2	1,642.72	893		31,366.80	275	288	Empty	TRUE
Pminiata 52013	Uncategorized Sample	15064	MSB15064NSPatiriaBand_05.raw (F039771)	PMI_019614-RA	PMI_019614-RA	P_Miniata_Custom_20130506.fasta	87,821.00	100.00%	12	14	16	0.67%	16.60%	SCVVGGVTYAHK	R	E	99.70%	44.2	30.3	32.4	0	1	1	0	2	1,277.63	898.5		84,496.10	569	580	Empty	TRUE
Pminiata 52013	Uncategorized Sample	15064	MSB15064NSPatiriaBand_05.raw (F039771)	PMI_019614-RA	PMI_019614-RA	P_Miniata_Custom_20130506.fasta	87,821.00	100.00%	12	14	16	0.67%	16.60%	TCTLNNCPALSCSR	K	A	99.70%	87.1	26.1	44.7	0	2	0	0	2	1,653.71	1,029.50		28,252.50	349	362	Empty	TRUE
Pminiata 52013	Uncategorized Sample	15064	MSB15064NSPatiriaBand_05.raw (F039771)	PMI_019614-RA	PMI_019614-RA	P_Miniata_Custom_20130506.fasta	87,821.00	100.00%	12	14	16	0.67%	16.60%	VGDCKECYCDNGVVK	R	C	74.10%	14.6	25	12	0	0	1	0	2	1,802.75	882		21,832.90	210	224	Empty	TRUE
Pminiata 52013	Uncategorized Sample	15064	MSB15064NSPatiriaBand_05.raw (F039771)	PMI_019614-RA	PMI_019614-RA	P_Miniata_Custom_20130506.fasta	87,821.00	100.00%	12	14	16	0.67%	16.60%	VYAHGTFFK	R	T	99.10%	33.5	27.2	27.5	0	1	0	0	2	1,069.55	1,030.00		35,888.60	138	146	Empty	TRUE	PMI_013233-RA
Pminiata 52013	Uncategorized Sample	15064	MSB15064NSPatiriaBand_05.raw (F039771)	PMI_018567-RA	PMI_018567-RA	P_Miniata_Custom_20130506.fasta	61,103.40	100.00%	4	4	4	0.17%	6.46%	CVYEGVTR	K	D	96.00%	26.4	26.4	13.5	0	1	0	0	2	983.4615	901		30,255.00	204	211	Empty	TRUE
Pminiata 52013	Uncategorized Sample	15064	MSB15064NSPatiriaBand_05.raw (F039771)	PMI_018567-RA	PMI_018567-RA	P_Miniata_Custom_20130506.fasta	61,103.40	100.00%	4	4	4	0.17%	6.46%	LLQGDKLK	K	F	96.50%	25.5	25	8.69	0	1	0	0	2	914.5672	862		22,891.80	57	64	Empty	TRUE
Pminiata 52013	Uncategorized Sample	15064	MSB15064NSPatiriaBand_05.raw (F039771)	PMI_018567-RA	PMI_018567-RA	P_Miniata_Custom_20130506.fasta	61,103.40	100.00%	4	4	4	0.17%	6.46%	SSAEFSGSNLWK	R	V	99.70%	43.7	28.4	28.1	0	1	0	0	2	1,312.62	1,238.00		15,546.30	14	25	Empty	TRUE
Pminiata 52013	Uncategorized Sample	15064	MSB15064NSPatiriaBand_05.raw (F039771)	PMI_018567-RA	PMI_018567-RA	P_Miniata_Custom_20130506.fasta	61,103.40	100.00%	4	4	4	0.17%	6.46%	YNLDLTDR	K	R	97.60%	30.4	28.2	23.1	0	1	0	0	2	1,009.50	1,157.00		19,248.50	70	77	Empty	TRUE
Pminiata 52013	Uncategorized Sample	15064	MSB15064NSPatiriaBand_05.raw (F039771)	PMI_010283-RA	PMI_010283-RA	P_Miniata_Custom_20130506.fasta	43,714.60	100.00%	2	2	2	0.08%	4.79%	SSASYAGFR	K	V	99.70%	60.5	26	48.8	0	1	0	0	2	945.4423	974		18,163.40	197	205	Empty	TRUE
Pminiata 52013	Uncategorized Sample	15064	MSB15064NSPatiriaBand_05.raw (F039771)	PMI_010283-RA	PMI_010283-RA	P_Miniata_Custom_20130506.fasta	43,714.60	100.00%	2	2	2	0.08%	4.79%	VDLEDFEGGK	R	S	99.40%	36.5	28.1	28.9	0	1	0	0	2	1,108.52	1,227.00		20,721.90	187	196	Empty	TRUE
Pminiata 52013	Uncategorized Sample	15064	MSB15064NSPatiriaBand_05.raw (F039771)	PMI_002582-RA	PMI_002582-RA	P_Miniata_Custom_20130506.fasta	312,447.20	100.00%	10	11	12	0.51%	3.59%	AIALDPR	R	N	79.40%	18.4	25	4.95	0	1	0	0	2	755.4411	995		14,326.40	2295	2301	Empty	TRUE	PMI_001360-RA
Pminiata 52013	Uncategorized Sample	15064	MSB15064NSPatiriaBand_05.raw (F039771)	PMI_002582-RA	PMI_002582-RA	P_Miniata_Custom_20130506.fasta	312,447.20	100.00%	10	11	12	0.51%	3.59%	ALITEGLDEPR	R	A	99.60%	39	28.4	29.9	0	1	0	0	2	1,213.64	1,192.00		23,609.10	2284	2294	Empty	TRUE	PMI_001360-RA
Pminiata 52013	Uncategorized Sample	15064	MSB15064NSPatiriaBand_05.raw (F039771)	PMI_002582-RA	PMI_002582-RA	P_Miniata_Custom_20130506.fasta	312,447.20	100.00%	10	11	12	0.51%	3.59%	GLDQIGVSTLDGR	K	Y	99.70%	52.6	30.2	44.2	0	1	0	0	2	1,330.70	1,244.00		20,194.10	2268	2280	Empty	TRUE	PMI_001360-RA
Pminiata 52013	Uncategorized Sample	15064	MSB15064NSPatiriaBand_05.raw (F039771)	PMI_002582-RA	PMI_002582-RA	P_Miniata_Custom_20130506.fasta	312,447.20	100.00%	10	11	12	0.51%	3.59%	GLMFLTDR	K	G	98.70%	32.4	27.4	26.2	0	2	0	0	2	968.4872	1,278.50		33,271.80	150	157	Empty	TRUE	PMI_001360-RA
Pminiata 52013	Uncategorized Sample	15064	MSB15064NSPatiriaBand_05.raw (F039771)	PMI_002582-RA	PMI_002582-RA	P_Miniata_Custom_20130506.fasta	312,447.20	100.00%	10	11	12	0.51%	3.59%	LDTHFR	K	C	50.00%	17.8	27.7	6.72	0	1	0	0	2	788.405	867		17,857.70	788	793	Empty	TRUE	PMI_001360-RA
Pminiata 52013	Uncategorized Sample	15064	MSB15064NSPatiriaBand_05.raw (F039771)	PMI_002582-RA	PMI_002582-RA	P_Miniata_Custom_20130506.fasta	312,447.20	100.00%	10	11	12	0.51%	3.59%	NPDGLAVDWIGR	R	N	98.60%	34.1	29.6	19.6	0	1	0	0	2	1,312.66	1,319.00		8,552.36	2249	2260	Empty	TRUE	PMI_001360-RA
Pminiata 52013	Uncategorized Sample	15064	MSB15064NSPatiriaBand_05.raw (F039771)	PMI_002582-RA	PMI_002582-RA	P_Miniata_Custom_20130506.fasta	312,447.20	100.00%	10	11	12	0.51%	3.59%	NVIGLAVDYR	R	T	99.70%	51.8	28.7	42	0	2	0	0	2	1,119.62	1,264.00		35,615.80	1610	1619	Empty	TRUE	PMI_001360-RA
Pminiata 52013	Uncategorized Sample	15064	MSB15064NSPatiriaBand_05.raw (F039771)	PMI_002582-RA	PMI_002582-RA	P_Miniata_Custom_20130506.fasta	312,447.20	100.00%	10	11	12	0.51%	3.59%	SDGISHGAGAIR	R	V	79.60%	19.6	28.9	16	0	0	1	0	2	1,140.58	816		13,907.00	264	275	Empty	TRUE	PMI_001360-RA
Pminiata 52013	Uncategorized Sample	15064	MSB15064NSPatiriaBand_05.raw (F039771)	PMI_002582-RA	PMI_002582-RA	P_Miniata_Custom_20130506.fasta	312,447.20	100.00%	10	11	12	0.51%	3.59%	SGGVLFELR	R	V	99.70%	81.3	28.1	64.1	0	1	0	0	2	977.5415	1,294.00		34,935.70	519	527	Empty	TRUE	PMI_001360-RA
Pminiata 52013	Uncategorized Sample	15064	MSB15064NSPatiriaBand_05.raw (F039771)	PMI_002582-RA	PMI_002582-RA	P_Miniata_Custom_20130506.fasta	312,447.20	100.00%	10	11	12	0.51%	3.59%	SVDLLGANYELK	R	A	99.70%	47.6	29.6	44.2	0	1	0	0	2	1,321.70	1,296.00		13,134.90	2187	2198	Empty	TRUE	PMI_001360-RA
Pminiata 52013	Uncategorized Sample	15064	MSB15064NSPatiriaBand_05.raw (F039771)	PMI_010282-RA	PMI_010282-RA	P_Miniata_Custom_20130506.fasta	89,629.50	100.00%	8	12	13	0.55%	7.85%	DWASYR	R	D	50.00%	16	25	2.42	0	1	0	0	2	797.3576	1,069.00		38,167.80	475	480	Empty	TRUE
Pminiata 52013	Uncategorized Sample	15064	MSB15064NSPatiriaBand_05.raw (F039771)	PMI_010282-RA	PMI_010282-RA	P_Miniata_Custom_20130506.fasta	89,629.50	100.00%	8	12	13	0.55%	7.85%	FSTFDRDNDR	K	S	63.10%	15.8	25	1.97	0	1	0	0	2	1,273.54	915		22,540.50	188	197	Empty	TRUE
Pminiata 52013	Uncategorized Sample	15064	MSB15064NSPatiriaBand_05.raw (F039771)	PMI_010282-RA	PMI_010282-RA	P_Miniata_Custom_20130506.fasta	89,629.50	100.00%	8	12	13	0.55%	7.85%	GIVGAGQNAK	R	G	99.70%	49.7	27.5	14.5	0	1	0	0	2	915.4896	796		22,888.70	593	602	Empty	TRUE
Pminiata 52013	Uncategorized Sample	15064	MSB15064NSPatiriaBand_05.raw (F039771)	PMI_010282-RA	PMI_010282-RA	P_Miniata_Custom_20130506.fasta	89,629.50	100.00%	8	12	13	0.55%	7.85%	MNGWVDFQR	R	G	99.70%	55.2	26.1	40.5	0	3	0	0	2	1,168.52	1,252.00		53,463.20	93	101	Empty	TRUE
Pminiata 52013	Uncategorized Sample	15064	MSB15064NSPatiriaBand_05.raw (F039771)	PMI_010282-RA	PMI_010282-RA	P_Miniata_Custom_20130506.fasta	89,629.50	100.00%	8	12	13	0.55%	7.85%	RMNGWVDFQR	R	G	54.20%	17.8	28.1	0.33	0	1	0	0	2	1,325.61	1,145.00		22,234.70	92	101	Empty	TRUE
Pminiata 52013	Uncategorized Sample	15064	MSB15064NSPatiriaBand_05.raw (F039771)	PMI_010282-RA	PMI_010282-RA	P_Miniata_Custom_20130506.fasta	89,629.50	100.00%	8	12	13	0.55%	7.85%	TSIMMIR	K	P	85.00%	22.4	27.8	15	0	1	0	0	2	851.4478	1,180.00		16,168.50	781	787	Empty	TRUE
Pminiata 52013	Uncategorized Sample	15064	MSB15064NSPatiriaBand_05.raw (F039771)	PMI_010282-RA	PMI_010282-RA	P_Miniata_Custom_20130506.fasta	89,629.50	100.00%	8	12	13	0.55%	7.85%	TSIMMIRPK	K	-	99.00%	34.7	28.6	24.2	0	3	1	0	2	1,076.60	1,022.50		126114	781	789	Empty	TRUE
Pminiata 52013	Uncategorized Sample	15064	MSB15064NSPatiriaBand_05.raw (F039771)	PMI_010282-RA	PMI_010282-RA	P_Miniata_Custom_20130506.fasta	89,629.50	100.00%	8	12	13	0.55%	7.85%	VYCDQQTDGGGWTVIQR	R	R	99.60%	39.4	28.5	1.17	0	1	0	0	2	1,983.89	1,228.00		7,825.07	75	91	Empty	TRUE
Pminiata 52013	Uncategorized Sample	15064	MSB15064NSPatiriaBand_05.raw (F039771)	PMI_017807-RA	PMI_017807-RA	P_Miniata_Custom_20130506.fasta	98,550.40	100.00%	2	2	2	0.08%	2.39%	LVGGASPMEGR	R	V	99.10%	36.7	29.9	20.1	0	1	0	0	2	1,089.54	809		19,939.00	180	190	Empty	TRUE
Pminiata 52013	Uncategorized Sample	15064	MSB15064NSPatiriaBand_05.raw (F039771)	PMI_017807-RA	PMI_017807-RA	P_Miniata_Custom_20130506.fasta	98,550.40	100.00%	2	2	2	0.08%	2.39%	QAAILESVLPR	R	E	99.70%	48.1	25	41.3	0	1	0	0	2	1,196.70	1,304.00		14,309.00	510	520	Empty	TRUE
Pminiata 52013	Uncategorized Sample	15064	MSB15064NSPatiriaBand_05.raw (F039771)	PMI_003251-RA	PMI_003251-RA	P_Miniata_Custom_20130506.fasta	414,560.90	100.00%	19	25	26	1.09%	5.23%	ATNAYLGAR	R	F	99.70%	40.9	28.4	26.8	0	2	0	0	2	937.4738	906.5		38,631.80	2705	2713	Empty	TRUE
Pminiata 52013	Uncategorized Sample	15064	MSB15064NSPatiriaBand_05.raw (F039771)	PMI_003251-RA	PMI_003251-RA	P_Miniata_Custom_20130506.fasta	414,560.90	100.00%	19	25	26	1.09%	5.23%	DPSEPTLR	R	L	85.50%	21.7	26.9	12	0	1	0	0	2	914.4579	900		22,891.90	1421	1428	Empty	TRUE
Pminiata 52013	Uncategorized Sample	15064	MSB15064NSPatiriaBand_05.raw (F039771)	PMI_003251-RA	PMI_003251-RA	P_Miniata_Custom_20130506.fasta	414,560.90	100.00%	19	25	26	1.09%	5.23%	FTAAVAR	R	A	90.00%	35.7	25.4	25.4	0	1	0	0	2	735.4147	866		18,687.60	44	50	Empty	TRUE
Pminiata 52013	Uncategorized Sample	15064	MSB15064NSPatiriaBand_05.raw (F039771)	PMI_003251-RA	PMI_003251-RA	P_Miniata_Custom_20130506.fasta	414,560.90	100.00%	19	25	26	1.09%	5.23%	ILLDDVSCTEEDTR	R	L	99.70%	76.5	29	72.9	0	1	0	0	2	1,665.76	1,213.00		10,305.80	2873	2886	Empty	TRUE	PMI_007117-RA
Pminiata 52013	Uncategorized Sample	15064	MSB15064NSPatiriaBand_05.raw (F039771)	PMI_003251-RA	PMI_003251-RA	P_Miniata_Custom_20130506.fasta	414,560.90	100.00%	19	25	26	1.09%	5.23%	ITVVLR	R	Q	50.00%	24.1	25	15.1	0	2	0	0	2	700.4716	1,083.50		48,760.40	21	26	Empty	TRUE
Pminiata 52013	Uncategorized Sample	15064	MSB15064NSPatiriaBand_05.raw (F039771)	PMI_003251-RA	PMI_003251-RA	P_Miniata_Custom_20130506.fasta	414,560.90	100.00%	19	25	26	1.09%	5.23%	LADGTADHVGR	R	V	97.20%	29.4	27.9	28	0	1	0	0	2	1,111.55	764		12,708.20	1208	1218	Empty	TRUE
Pminiata 52013	Uncategorized Sample	15064	MSB15064NSPatiriaBand_05.raw (F039771)	PMI_003251-RA	PMI_003251-RA	P_Miniata_Custom_20130506.fasta	414,560.90	100.00%	19	25	26	1.09%	5.23%	LAGGTEPHVGR	R	V	99.70%	49	29.1	46.6	0	1	0	0	2	1,093.58	807		16,339.40	1754	1764	Empty	TRUE
Pminiata 52013	Uncategorized Sample	15064	MSB15064NSPatiriaBand_05.raw (F039771)	PMI_003251-RA	PMI_003251-RA	P_Miniata_Custom_20130506.fasta	414,560.90	100.00%	19	25	26	1.09%	5.23%	LVGPSDKEGR	R	L	94.30%	26.6	28.1	0	0	1	0	0	2	1,057.56	746		11,658.60	258	267	Empty	TRUE
Pminiata 52013	Uncategorized Sample	15064	MSB15064NSPatiriaBand_05.raw (F039771)	PMI_003251-RA	PMI_003251-RA	P_Miniata_Custom_20130506.fasta	414,560.90	100.00%	19	25	26	1.09%	5.23%	QLGFER	K	A	50.00%	22.5	28.1	11.8	0	1	0	0	2	749.3941	1,001.00		23,434.40	1992	1997	Empty	TRUE	PMI_007117-RA
Pminiata 52013	Uncategorized Sample	15064	MSB15064NSPatiriaBand_05.raw (F039771)	PMI_003251-RA	PMI_003251-RA	P_Miniata_Custom_20130506.fasta	414,560.90	100.00%	19	25	26	1.09%	5.23%	QLGFGEAQDAPK	R	L	99.70%	51.3	29.6	38.7	0	2	0	0	2	1,260.62	1,182.50		44,394.90	1069	1080	Empty	TRUE
Pminiata 52013	Uncategorized Sample	15064	MSB15064NSPatiriaBand_05.raw (F039771)	PMI_003251-RA	PMI_003251-RA	P_Miniata_Custom_20130506.fasta	414,560.90	100.00%	19	25	26	1.09%	5.23%	QLGFGQGGVR	R	F	99.60%	38.6	28.1	15.9	0	1	0	0	2	1,001.52	1,286.00		10,937.90	1356	1365	Empty	TRUE
Pminiata 52013	Uncategorized Sample	15064	MSB15064NSPatiriaBand_05.raw (F039771)	PMI_003251-RA	PMI_003251-RA	P_Miniata_Custom_20130506.fasta	414,560.90	100.00%	19	25	26	1.09%	5.23%	QLGFTGAVEAASGAR	K	F	99.70%	81.3	30.2	66.7	0	2	0	0	2	1,434.73	1,298.50		22,629.50	2851	2865	Empty	TRUE	PMI_007117-RA
Pminiata 52013	Uncategorized Sample	15064	MSB15064NSPatiriaBand_05.raw (F039771)	PMI_003251-RA	PMI_003251-RA	P_Miniata_Custom_20130506.fasta	414,560.90	100.00%	19	25	26	1.09%	5.23%	QLGFTGAVEAASGGR	K	F	99.70%	89.5	30.2	73.3	0	2	0	0	2	1,420.72	1,296.50		39,124.50	3231	3245	Empty	TRUE	PMI_007117-RA
Pminiata 52013	Uncategorized Sample	15064	MSB15064NSPatiriaBand_05.raw (F039771)	PMI_003251-RA	PMI_003251-RA	P_Miniata_Custom_20130506.fasta	414,560.90	100.00%	19	25	26	1.09%	5.23%	QLGFTNGAVR	R	E	99.70%	61.9	29.8	50.3	0	2	0	0	2	1,063.55	1,101.00		62,118.20	2576	2585	Empty	TRUE
Pminiata 52013	Uncategorized Sample	15064	MSB15064NSPatiriaBand_05.raw (F039771)	PMI_003251-RA	PMI_003251-RA	P_Miniata_Custom_20130506.fasta	414,560.90	100.00%	19	25	26	1.09%	5.23%	QLGYEGALEAK	R	S	99.30%	37.6	30.2	20.7	0	2	0	0	2	1,161.58	1,203.50		48,667.20	400	410	Empty	TRUE	PMI_023266-RA
Pminiata 52013	Uncategorized Sample	15064	MSB15064NSPatiriaBand_05.raw (F039771)	PMI_003251-RA	PMI_003251-RA	P_Miniata_Custom_20130506.fasta	414,560.90	100.00%	19	25	26	1.09%	5.23%	QSNCQHAEDAGVICR	K	T	98.90%	29.5	25	29.5	0	0	1	0	2	1,744.75	843		14,809.90	1729	1743	Empty	TRUE
Pminiata 52013	Uncategorized Sample	15064	MSB15064NSPatiriaBand_05.raw (F039771)	PMI_003251-RA	PMI_003251-RA	P_Miniata_Custom_20130506.fasta	414,560.90	100.00%	19	25	26	1.09%	5.23%	TDPEPEITVR	R	L	92.00%	25	27.8	13.3	0	1	0	0	2	1,156.58	1,037.00		39,295.20	1744	1753	Empty	TRUE
Pminiata 52013	Uncategorized Sample	15064	MSB15064NSPatiriaBand_05.raw (F039771)	PMI_003251-RA	PMI_003251-RA	P_Miniata_Custom_20130506.fasta	414,560.90	100.00%	19	25	26	1.09%	5.23%	VELEFEGK	R	W	60.70%	18.5	27.9	8.41	0	1	0	0	2	950.483	1,129.00		18,662.10	707	714	Empty	TRUE
Pminiata 52013	Uncategorized Sample	15064	MSB15064NSPatiriaBand_05.raw (F039771)	PMI_003251-RA	PMI_003251-RA	P_Miniata_Custom_20130506.fasta	414,560.90	100.00%	19	25	26	1.09%	5.23%	YVSLDIDPANSDAEEK	R	L	99.70%	52.4	29.4	39.4	0	1	0	0	2	1,765.81	1,231.00		14,573.60	90	105	Empty	TRUE
Pminiata 52013	Uncategorized Sample	15064	MSB15064NSPatiriaBand_05.raw (F039771)	PMI_015982-RA	PMI_015982-RA	P_Miniata_Custom_20130506.fasta	83,607.50	100.00%	2	2	2	0.08%	4.12%	EKMTQIMFETFNTPAMYVAIQAVLSLYASGR	R	T	89.40%	23.8	30.4	20.6	0	0	1	0	2	3,558.73	1,451.00		6,825.58	118	148	Empty	TRUE
Pminiata 52013	Uncategorized Sample	15064	MSB15064NSPatiriaBand_05.raw (F039771)	PMI_015982-RA	PMI_015982-RA	P_Miniata_Custom_20130506.fasta	83,607.50	100.00%	2	2	2	0.08%	4.12%	MTQIMFETFNTPAMYVAIQAVLSLYASGR	K	T	99.60%	41.4	30.8	3.05	0	0	1	0	2	3,286.58	1,475.00		7,861.23	120	148	Empty	TRUE
Pminiata 52013	Uncategorized Sample	15064	MSB15064NSPatiriaBand_05.raw (F039771)	PMI_001485-RA	PMI_001485-RA,PMI_001486-RA,PMI_007580-RA,PMI_007582-RA	P_Miniata_Custom_20130506.fasta	56,301.20	100.00%	2	2	2	0.08%	3.83%	IGLFGGAGVGK	K	T	99.70%	40	27	29.2	0	1	0	0	2	975.5624	1,257.00		13,419.70	201	211	Empty	TRUE
Pminiata 52013	Uncategorized Sample	15064	MSB15064NSPatiriaBand_05.raw (F039771)	PMI_001485-RA	PMI_001485-RA,PMI_001486-RA,PMI_007580-RA,PMI_007582-RA	P_Miniata_Custom_20130506.fasta	56,301.20	100.00%	2	2	2	0.08%	3.83%	VVDLLAPYAK	K	G	93.30%	24.6	26.7	17.9	0	1	0	0	2	1,088.64	1,292.00		10,406.50	188	197	Empty	TRUE
Pminiata 52013	Uncategorized Sample	15064	MSB15064NSPatiriaBand_05.raw (F039771)	PMI_001156-RA	PMI_001156-RA	P_Miniata_Custom_20130506.fasta	91,660.70	100.00%	10	14	14	0.59%	11.90%	AVITSPDYPYK	K	Y	99.50%	38.2	29	31.5	0	1	0	0	2	1,253.64	1,115.00		42,100.30	527	537	Empty	TRUE
Pminiata 52013	Uncategorized Sample	15064	MSB15064NSPatiriaBand_05.raw (F039771)	PMI_001156-RA	PMI_001156-RA	P_Miniata_Custom_20130506.fasta	91,660.70	100.00%	10	14	14	0.59%	11.90%	CVYTIVGPNNR	K	R	98.20%	33.6	30.2	26.1	0	2	0	0	2	1,292.64	1,124.00		45,136.20	663	673	Empty	TRUE
Pminiata 52013	Uncategorized Sample	15064	MSB15064NSPatiriaBand_05.raw (F039771)	PMI_001156-RA	PMI_001156-RA	P_Miniata_Custom_20130506.fasta	91,660.70	100.00%	10	14	14	0.59%	11.90%	CVYTIVGPNNRR	K	V	93.60%	26	30.4	12.3	0	0	1	0	2	1,449.73	1,056.00		29,162.00	663	674	Empty	TRUE
Pminiata 52013	Uncategorized Sample	15064	MSB15064NSPatiriaBand_05.raw (F039771)	PMI_001156-RA	PMI_001156-RA	P_Miniata_Custom_20130506.fasta	91,660.70	100.00%	10	14	14	0.59%	11.90%	GLTAVFK	R	K	90.00%	26.3	25	9.69	0	1	0	0	2	735.44	1,161.00		22,329.40	428	434	Empty	TRUE
Pminiata 52013	Uncategorized Sample	15064	MSB15064NSPatiriaBand_05.raw (F039771)	PMI_001156-RA	PMI_001156-RA	P_Miniata_Custom_20130506.fasta	91,660.70	100.00%	10	14	14	0.59%	11.90%	IVASDTGLVGEPSLNEDGSR	K	I	99.70%	84.6	30.6	81.2	0	2	1	0	2	2,016.97	1,220.00		47,310.00	746	765	Empty	TRUE
Pminiata 52013	Uncategorized Sample	15064	MSB15064NSPatiriaBand_05.raw (F039771)	PMI_001156-RA	PMI_001156-RA	P_Miniata_Custom_20130506.fasta	91,660.70	100.00%	10	14	14	0.59%	11.90%	LKTDPSINR	R	L	59.70%	20.5	30.1	9.52	0	1	0	0	2	1,044.57	818		17,159.50	364	372	Empty	TRUE
Pminiata 52013	Uncategorized Sample	15064	MSB15064NSPatiriaBand_05.raw (F039771)	PMI_001156-RA	PMI_001156-RA	P_Miniata_Custom_20130506.fasta	91,660.70	100.00%	10	14	14	0.59%	11.90%	MKEDDSTHYIYK	K	H	99.70%	52	27	45.2	0	1	1	0	2	1,545.69	833.5		35,551.20	214	225	Empty	TRUE
Pminiata 52013	Uncategorized Sample	15064	MSB15064NSPatiriaBand_05.raw (F039771)	PMI_001156-RA	PMI_001156-RA	P_Miniata_Custom_20130506.fasta	91,660.70	100.00%	10	14	14	0.59%	11.90%	PLYDAFIPR	R	T	99.70%	56.6	29.4	48.3	0	1	0	0	2	1,091.59	1,327.00		15,088.70	717	725	Empty	TRUE
Pminiata 52013	Uncategorized Sample	15064	MSB15064NSPatiriaBand_05.raw (F039771)	PMI_001156-RA	PMI_001156-RA	P_Miniata_Custom_20130506.fasta	91,660.70	100.00%	10	14	14	0.59%	11.90%	SDGEVTITSPR	K	Y	99.70%	58.1	29.8	43.4	0	1	0	0	2	1,161.57	942		26,635.50	279	289	Empty	TRUE
Pminiata 52013	Uncategorized Sample	15064	MSB15064NSPatiriaBand_05.raw (F039771)	PMI_001156-RA	PMI_001156-RA	P_Miniata_Custom_20130506.fasta	91,660.70	100.00%	10	14	14	0.59%	11.90%	TSVAWIR	R	W	90.00%	31.8	28.8	19.4	0	1	0	0	2	832.4675	1,157.00		45,024.70	726	732	Empty	TRUE
Pminiata 52013	Uncategorized Sample	15064	MSB15064NSPatiriaBand_05.raw (F039771)	PMI_025070-RA	PMI_025070-RA	P_Miniata_Custom_20130506.fasta	27,826.70	99.40%	2	3	4	0.17%	6.85%	ADIDLR	R	F	50.00%	31.7	29.4	2.72	0	1	0	0	2	702.3782	948		18,182.80	195	200	Empty	TRUE
Pminiata 52013	Uncategorized Sample	15064	MSB15064NSPatiriaBand_05.raw (F039771)	PMI_025070-RA	PMI_025070-RA	P_Miniata_Custom_20130506.fasta	27,826.70	99.40%	2	3	4	0.17%	6.85%	FINYTPDLGQR	K	T	98.80%	34.4	29.3	19.4	0	3	0	0	2	1,323.67	1,231.00		74,479.70	156	166	Empty	TRUE
Pminiata 52013	Uncategorized Sample	15064	MSB15064NSPatiriaBand_05.raw (F039771)	PMI_023266-RA	PMI_023266-RA	P_Miniata_Custom_20130506.fasta	32,751.90	99.80%	2	2	2	0.08%	12.50%	GSGTYGQSVPVAPASGK	K	V	96.40%	31.3	30.9	31.3	0	1	0	0	2	1,562.78	967		20,516.20	130	146	Empty	TRUE
Pminiata 52013	Uncategorized Sample	15064	MSB15064NSPatiriaBand_05.raw (F039771)	PMI_023266-RA	PMI_023266-RA	P_Miniata_Custom_20130506.fasta	32,751.90	99.80%	2	2	2	0.08%	12.50%	LVGPSNKEGR	R	L	94.30%	26.6	28.1	0	0	1	0	0	2	1,057.56	746		11,658.60	88	97	Empty	TRUE
Pminiata 52013	Uncategorized Sample	15064	MSB15064NSPatiriaBand_05.raw (F039771)	PMI_023266-RA	PMI_023266-RA	P_Miniata_Custom_20130506.fasta	32,751.90	99.80%	2	2	2	0.08%	12.50%	QLGYEGALEAK	R	S	99.30%	37.6	30.2	20.7	0	2	0	0	2	1,161.58	1,203.50		48,667.20	230	240	Empty	FALSE	PMI_003251-RA
Pminiata 52013	Uncategorized Sample	15064	MSB15064NSPatiriaBand_05.raw (F039771)	PMI_019742-RA	PMI_019742-RA	P_Miniata_Custom_20130506.fasta	46,849.30	100.00%	2	3	4	0.17%	4.98%	EYSSEDINAAGR	R	I	99.70%	64.9	25	58.5	0	3	0	0	2	1,312.57	917		56,905.90	216	227	Empty	TRUE
Pminiata 52013	Uncategorized Sample	15064	MSB15064NSPatiriaBand_05.raw (F039771)	PMI_019742-RA	PMI_019742-RA	P_Miniata_Custom_20130506.fasta	46,849.30	100.00%	2	3	4	0.17%	4.98%	TGQSESPFR	R	L	96.40%	28.1	27.7	19.9	0	1	0	0	2	1,008.47	905		20,277.60	161	169	Empty	TRUE
Pminiata 52013	Uncategorized Sample	15064	MSB15064NSPatiriaBand_05.raw (F039771)	PMI_009987-RA	PMI_009987-RA	P_Miniata_Custom_20130506.fasta	174,694.60	100.00%	3	3	3	0.13%	4.06%	CCLQCPEVAPAR	K	D	99.30%	33.9	26	30.7	0	1	0	0	2	1,460.64	1,013.00		16,716.90	55	66	Empty	FALSE	PMI_019614-RA
Pminiata 52013	Uncategorized Sample	15064	MSB15064NSPatiriaBand_05.raw (F039771)	PMI_009987-RA	PMI_009987-RA	P_Miniata_Custom_20130506.fasta	174,694.60	100.00%	3	3	3	0.13%	4.06%	CTCLNSDVSCNTR	R	L	99.70%	60.6	25	60.6	0	1	0	0	2	1,586.64	891		16,575.10	152	164	Empty	FALSE	PMI_019614-RA
Pminiata 52013	Uncategorized Sample	15064	MSB15064NSPatiriaBand_05.raw (F039771)	PMI_009987-RA	PMI_009987-RA	P_Miniata_Custom_20130506.fasta	174,694.60	100.00%	3	3	3	0.13%	4.06%	DCNPTDCENPITR	K	S	99.70%	53.4	25	53	0	1	0	0	2	1,591.65	1,005.00		13,745.00	809	821	Empty	TRUE	PMI_003133-RA
Pminiata 52013	Uncategorized Sample	15064	MSB15064NSPatiriaBand_05.raw (F039771)	PMI_009987-RA	PMI_009987-RA	P_Miniata_Custom_20130506.fasta	174,694.60	100.00%	3	3	3	0.13%	4.06%	LTCEGTPIQEEGK	R	C	99.70%	53.8	29.2	46.8	0	1	0	0	2	1,461.69	940		29,701.00	234	246	Empty	TRUE	PMI_003133-RA
Pminiata 52013	Uncategorized Sample	15064	MSB15064NSPatiriaBand_05.raw (F039771)	PMI_009987-RA	PMI_009987-RA	P_Miniata_Custom_20130506.fasta	174,694.60	100.00%	3	3	3	0.13%	4.06%	NTETFEDPADNCLK	R	C	99.70%	37.3	25.3	34.2	0	1	0	0	2	1,653.71	1,124.00		8,695.55	1391	1404	Empty	TRUE	PMI_003133-RA
Pminiata 52013	Uncategorized Sample	15064	MSB15064NSPatiriaBand_05.raw (F039771)	PMI_016447-RA	PMI_016447-RA	P_Miniata_Custom_20130506.fasta	131,998.10	100.00%	2	2	4	0.17%	2.02%	ATGPDPLILFANR	R	H	96.80%	29	28.2	29	0	2	0	0	2	1,384.76	1,362.50		15,011.00	383	395	Empty	TRUE
Pminiata 52013	Uncategorized Sample	15064	MSB15064NSPatiriaBand_05.raw (F039771)	PMI_016447-RA	PMI_016447-RA	P_Miniata_Custom_20130506.fasta	131,998.10	100.00%	2	2	4	0.17%	2.02%	TLYTENIDEPR	K	A	99.00%	35.5	29.4	30.7	0	2	0	0	2	1,350.65	1,091.50		34,301.20	839	849	Empty	TRUE
Pminiata 52013	Uncategorized Sample	15064	MSB15064NSPatiriaBand_05.raw (F039771)	PMI_007118-RA	PMI_007118-RA	P_Miniata_Custom_20130506.fasta	116,951.90	100.00%	4	5	5	0.21%	4.32%	LAGESQSETEGR	R	V	99.70%	52.5	28.2	41.6	0	1	0	0	2	1,263.58	749		17,706.90	528	539	Empty	TRUE
Pminiata 52013	Uncategorized Sample	15064	MSB15064NSPatiriaBand_05.raw (F039771)	PMI_007118-RA	PMI_007118-RA	P_Miniata_Custom_20130506.fasta	116,951.90	100.00%	4	5	5	0.21%	4.32%	LQNGATDLEGR	R	L	99.70%	41.2	28.5	15.1	0	1	0	0	2	1,174.57	940		31,739.20	636	646	Empty	TRUE
Pminiata 52013	Uncategorized Sample	15064	MSB15064NSPatiriaBand_05.raw (F039771)	PMI_007118-RA	PMI_007118-RA	P_Miniata_Custom_20130506.fasta	116,951.90	100.00%	4	5	5	0.21%	4.32%	LVSEGGNPWEGR	R	L	99.60%	38.8	28.8	31.4	0	1	0	0	2	1,300.63	1,117.00		16,705.90	224	235	Empty	TRUE
Pminiata 52013	Uncategorized Sample	15064	MSB15064NSPatiriaBand_05.raw (F039771)	PMI_007118-RA	PMI_007118-RA	P_Miniata_Custom_20130506.fasta	116,951.90	100.00%	4	5	5	0.21%	4.32%	QLGFAAASAVLK	R	G	99.70%	46.8	26.3	34.9	0	2	0	0	2	1,175.68	1,348.50		32,123.90	354	365	Empty	TRUE
Pminiata 52013	Uncategorized Sample	15064	MSB15064NSPatiriaBand_05.raw (F039771)	PMI_018059-RA	PMI_018059-RA	P_Miniata_Custom_20130506.fasta	19,271.40	100.00%	2	2	2	0.08%	14.30%	LTSPTLTIGPQR	R	K	99.70%	52.3	26	45.1	0	1	0	0	2	1,283.73	1,184.00		21,177.40	62	73	Empty	TRUE
Pminiata 52013	Uncategorized Sample	15064	MSB15064NSPatiriaBand_05.raw (F039771)	PMI_018059-RA	PMI_018059-RA	P_Miniata_Custom_20130506.fasta	19,271.40	100.00%	2	2	2	0.08%	14.30%	TGPAIDHTLEQSR	R	-	94.50%	28.7	30	21.6	0	1	0	0	2	1,424.71	946		14,201.80	163	175	Empty	TRUE
Pminiata 52013	Uncategorized Sample	15064	MSB15064NSPatiriaBand_05.raw (F039771)	PMI_001247-RA	PMI_001247-RA	P_Miniata_Custom_20130506.fasta	78,923.40	100.00%	4	4	5	0.21%	6.99%	LESSVPAVGHPFPAGR	R	T	52.60%	16.7	30	8.42	0	0	1	0	2	1,620.85	1,119.00		21,059.80	518	533	Empty	TRUE
Pminiata 52013	Uncategorized Sample	15064	MSB15064NSPatiriaBand_05.raw (F039771)	PMI_001247-RA	PMI_001247-RA	P_Miniata_Custom_20130506.fasta	78,923.40	100.00%	4	4	5	0.21%	6.99%	SCEEIPCSCGR	R	Y	95.80%	24.8	25	24.8	0	1	0	0	2	1,354.52	886		17,607.30	92	102	Empty	TRUE
Pminiata 52013	Uncategorized Sample	15064	MSB15064NSPatiriaBand_05.raw (F039771)	PMI_001247-RA	PMI_001247-RA	P_Miniata_Custom_20130506.fasta	78,923.40	100.00%	4	4	5	0.21%	6.99%	WSGEPVACNPVR	R	C	99.70%	43.3	28.2	38.4	0	1	0	0	2	1,371.65	1,087.00		18,450.60	410	421	Empty	TRUE
Pminiata 52013	Uncategorized Sample	15064	MSB15064NSPatiriaBand_05.raw (F039771)	PMI_001247-RA	PMI_001247-RA	P_Miniata_Custom_20130506.fasta	78,923.40	100.00%	4	4	5	0.21%	6.99%	YSTSCSQPNGVK	R	I	99.70%	48.1	25.2	22.6	0	2	0	0	2	1,328.58	790		23,273.50	103	114	Empty	TRUE
Pminiata 52013	Uncategorized Sample	15064	MSB15064NSPatiriaBand_05.raw (F039771)	PMI_007117-RA	PMI_007117-RA	P_Miniata_Custom_20130506.fasta	105,680.20	100.00%	3	6	6	0.25%	7.84%	FGAGIGR	R	I	90.00%	40	26.5	25.9	0	1	0	0	2	677.373	934		30,273.00	826	832	Empty	TRUE
Pminiata 52013	Uncategorized Sample	15064	MSB15064NSPatiriaBand_05.raw (F039771)	PMI_007117-RA	PMI_007117-RA	P_Miniata_Custom_20130506.fasta	105,680.20	100.00%	3	6	6	0.25%	7.84%	ILLDDVSCTEEDTR	R	L	99.70%	76.5	29	72.9	0	1	0	0	2	1,665.76	1,213.00		10,305.80	699	712	Empty	FALSE	PMI_003251-RA
Pminiata 52013	Uncategorized Sample	15064	MSB15064NSPatiriaBand_05.raw (F039771)	PMI_007117-RA	PMI_007117-RA	P_Miniata_Custom_20130506.fasta	105,680.20	100.00%	3	6	6	0.25%	7.84%	LIGGENDNEGR	R	V	99.70%	40.3	27.1	24.8	0	2	0	0	2	1,173.55	833.5		30,684.10	773	783	Empty	TRUE
Pminiata 52013	Uncategorized Sample	15064	MSB15064NSPatiriaBand_05.raw (F039771)	PMI_007117-RA	PMI_007117-RA	P_Miniata_Custom_20130506.fasta	105,680.20	100.00%	3	6	6	0.25%	7.84%	QLGFER	K	A	50.00%	22.5	28.1	11.8	0	1	0	0	2	749.3941	1,001.00		23,434.40	258	263	Empty	FALSE	PMI_003251-RA
Pminiata 52013	Uncategorized Sample	15064	MSB15064NSPatiriaBand_05.raw (F039771)	PMI_007117-RA	PMI_007117-RA	P_Miniata_Custom_20130506.fasta	105,680.20	100.00%	3	6	6	0.25%	7.84%	QLGFTGAVEAASGAR	K	F	99.70%	81.3	30.2	66.7	0	2	0	0	2	1,434.73	1,298.50		22,629.50	638	652	Empty	FALSE	PMI_003251-RA
Pminiata 52013	Uncategorized Sample	15064	MSB15064NSPatiriaBand_05.raw (F039771)	PMI_007117-RA	PMI_007117-RA	P_Miniata_Custom_20130506.fasta	105,680.20	100.00%	3	6	6	0.25%	7.84%	QLGFTGAVEAASGGR	K	F	99.70%	89.5	30.2	73.3	0	2	0	0	2	1,420.72	1,296.50		39,124.50	811	825	Empty	FALSE	PMI_003251-RA
Pminiata 52013	Uncategorized Sample	15064	MSB15064NSPatiriaBand_05.raw (F039771)	PMI_007117-RA	PMI_007117-RA	P_Miniata_Custom_20130506.fasta	105,680.20	100.00%	3	6	6	0.25%	7.84%	QLGFTNGAGR	R	V	99.70%	66.1	28.6	50.8	0	3	0	0	2	1,021.51	1,031.00		77,425.60	376	385	Empty	TRUE
Pminiata 52013	Uncategorized Sample	15064	MSB15064NSPatiriaBand_06.raw (F039770)	PMI_003133-RA	PMI_003133-RA	P_Miniata_Custom_20130506.fasta	199,872.10	100.00%	4	4	4	0.12%	11.80%	ASDCVTCTCDDGTTSCNTLK	K	C	99.60%	27.7	25	27.7	0	0	1	0	2	2,265.87	946		23,029.80	558	577	Empty	TRUE
Pminiata 52013	Uncategorized Sample	15064	MSB15064NSPatiriaBand_06.raw (F039770)	PMI_003133-RA	PMI_003133-RA	P_Miniata_Custom_20130506.fasta	199,872.10	100.00%	4	4	4	0.12%	11.80%	CDKETCPALPCDQPLKR	R	E	99.20%	29.1	29.4	23.4	0	0	1	0	2	2,087.97	967		32,820.60	1187	1203	Empty	FALSE	PMI_009987-RA
Pminiata 52013	Uncategorized Sample	15064	MSB15064NSPatiriaBand_06.raw (F039770)	PMI_003133-RA	PMI_003133-RA	P_Miniata_Custom_20130506.fasta	199,872.10	100.00%	4	4	4	0.12%	11.80%	DCNPTDCENPITR	K	S	99.70%	66.8	25	58.7	0	1	0	0	2	1,591.65	999		33,927.20	882	894	Empty	FALSE	PMI_009987-RA
Pminiata 52013	Uncategorized Sample	15064	MSB15064NSPatiriaBand_06.raw (F039770)	PMI_003133-RA	PMI_003133-RA	P_Miniata_Custom_20130506.fasta	199,872.10	100.00%	4	4	4	0.12%	11.80%	ICIDEPDMGCTVDGR	R	R	99.70%	76.2	25	76.2	0	1	0	0	2	1,753.72	1,094.00		22,997.60	964	978	Empty	FALSE	PMI_009987-RA
Pminiata 52013	Uncategorized Sample	15064	MSB15064NSPatiriaBand_06.raw (F039770)	PMI_003133-RA	PMI_003133-RA	P_Miniata_Custom_20130506.fasta	199,872.10	100.00%	4	4	4	0.12%	11.80%	ICIDEPDMGCTVDGRR	R	M	85.60%	15	25	8.61	0	0	1	0	2	1,909.82	1,032.00		21,924.80	964	979	Empty	FALSE	PMI_009987-RA
Pminiata 52013	Uncategorized Sample	15064	MSB15064NSPatiriaBand_06.raw (F039770)	PMI_003133-RA	PMI_003133-RA	P_Miniata_Custom_20130506.fasta	199,872.10	100.00%	4	4	4	0.12%	11.80%	LTCEGTPIQEEGK	R	C	99.70%	61.4	29.3	49.7	0	1	0	0	2	1,461.69	942		76,581.20	47	59	Empty	FALSE	PMI_009987-RA
Pminiata 52013	Uncategorized Sample	15064	MSB15064NSPatiriaBand_06.raw (F039770)	PMI_003133-RA	PMI_003133-RA	P_Miniata_Custom_20130506.fasta	199,872.10	100.00%	4	4	4	0.12%	11.80%	NTETFEDPADNCLK	R	C	68.60%	20.2	25.3	15.2	0	1	0	0	2	1,653.71	1,124.00		15,387.60	1420	1433	Empty	FALSE	PMI_009987-RA
Pminiata 52013	Uncategorized Sample	15064	MSB15064NSPatiriaBand_06.raw (F039770)	PMI_003133-RA	PMI_003133-RA	P_Miniata_Custom_20130506.fasta	199,872.10	100.00%	4	4	4	0.12%	11.80%	RGDEVVPHGDTWQSGPCK	K	S	94.10%	21.7	28.9	20.6	0	0	1	0	2	2,025.91	961		18,094.10	788	805	Empty	FALSE	PMI_009987-RA
Pminiata 52013	Uncategorized Sample	15064	MSB15064NSPatiriaBand_06.raw (F039770)	PMI_003133-RA	PMI_003133-RA	P_Miniata_Custom_20130506.fasta	199,872.10	100.00%	4	4	4	0.12%	11.80%	SCEVGGQTYQHGER	K	W	99.70%	82.3	25	67.7	0	2	0	0	2	1,607.69	778		45,358.30	366	379	Empty	FALSE	PMI_009987-RA
Pminiata 52013	Uncategorized Sample	15064	MSB15064NSPatiriaBand_06.raw (F039770)	PMI_003133-RA	PMI_003133-RA	P_Miniata_Custom_20130506.fasta	199,872.10	100.00%	4	4	4	0.12%	11.80%	SCTFDDGREFDHGTSLK	K	Y	99.70%	28.4	25.2	25.1	0	0	1	0	2	1,971.85	1,039.00		45,424.80	1091	1107	Empty	FALSE	PMI_009987-RA
Pminiata 52013	Uncategorized Sample	15064	MSB15064NSPatiriaBand_06.raw (F039770)	PMI_003133-RA	PMI_003133-RA	P_Miniata_Custom_20130506.fasta	199,872.10	100.00%	4	4	4	0.12%	11.80%	SGVEYIAGQSWR	K	K	99.70%	58.5	29.3	44.8	0	1	0	0	2	1,352.66	1,218.00		51,917.20	610	621	Empty	TRUE
Pminiata 52013	Uncategorized Sample	15064	MSB15064NSPatiriaBand_06.raw (F039770)	PMI_003133-RA	PMI_003133-RA	P_Miniata_Custom_20130506.fasta	199,872.10	100.00%	4	4	4	0.12%	11.80%	TYVSGESWTK	K	G	74.30%	23.2	27.3	12.6	0	1	0	0	2	1,157.55	1,035.00		86,036.00	1037	1046	Empty	FALSE	PMI_009987-RA
Pminiata 52013	Uncategorized Sample	15064	MSB15064NSPatiriaBand_06.raw (F039770)	PMI_003133-RA	PMI_003133-RA	P_Miniata_Custom_20130506.fasta	199,872.10	100.00%	4	4	4	0.12%	11.80%	VCTCDNGNLR	K	C	99.50%	42.1	25	34.6	0	3	0	0	2	1,208.51	811		58,223.10	1177	1186	Empty	FALSE	PMI_009987-RA
Pminiata 52013	Uncategorized Sample	15064	MSB15064NSPatiriaBand_06.raw (F039770)	PMI_003133-RA	PMI_003133-RA	P_Miniata_Custom_20130506.fasta	199,872.10	100.00%	4	4	4	0.12%	11.80%	VCVEDFGTCVAADGTR	R	Y	99.70%	107	25.7	98.5	0	1	0	0	2	1,756.76	1,221.00		43,345.80	534	549	Empty	TRUE
Pminiata 52013	Uncategorized Sample	15064	MSB15064NSPatiriaBand_06.raw (F039770)	PMI_003133-RA	PMI_003133-RA	P_Miniata_Custom_20130506.fasta	199,872.10	100.00%	4	4	4	0.12%	11.80%	VSCENTQCPALDCADPVR	K	V	99.70%	102	25	89.8	0	1	1	0	2	2,091.89	1,120.50		53,402.40	1059	1076	Empty	FALSE	PMI_009987-RA
Pminiata 52013	Uncategorized Sample	15064	MSB15064NSPatiriaBand_06.raw (F039770)	PMI_003133-RA	PMI_003133-RA	P_Miniata_Custom_20130506.fasta	199,872.10	100.00%	4	4	4	0.12%	11.80%	YNHGDEWK	R	A	95.10%	28.9	25	22.4	0	1	0	0	2	1,048.45	807		24,428.40	550	557	Empty	TRUE
Pminiata 52013	Uncategorized Sample	15064	MSB15064NSPatiriaBand_06.raw (F039770)	PMI_007117-RA	PMI_007117-RA	P_Miniata_Custom_20130506.fasta	105,680.20	100.00%	5	10	11	0.33%	11.60%	FGAGIGR	R	I	90.00%	54.6	26.5	33.4	0	1	0	0	2	677.373	932		48,108.20	826	832	Empty	TRUE
Pminiata 52013	Uncategorized Sample	15064	MSB15064NSPatiriaBand_06.raw (F039770)	PMI_007117-RA	PMI_007117-RA	P_Miniata_Custom_20130506.fasta	105,680.20	100.00%	5	10	11	0.33%	11.60%	ILLDDVSCTEEDTR	R	L	99.70%	89	29.1	88.9	0	1	0	0	2	1,665.76	1,213.00		56,348.80	699	712	Empty	FALSE	PMI_003251-RA
Pminiata 52013	Uncategorized Sample	15064	MSB15064NSPatiriaBand_06.raw (F039770)	PMI_007117-RA	PMI_007117-RA	P_Miniata_Custom_20130506.fasta	105,680.20	100.00%	5	10	11	0.33%	11.60%	ILLDDVSCTEEDTRLEDCGNR	R	G	67.00%	15.1	27.9	13.4	0	0	1	0	2	2,510.11	1,230.00		20,224.80	699	719	Empty	FALSE	PMI_003251-RA
Pminiata 52013	Uncategorized Sample	15064	MSB15064NSPatiriaBand_06.raw (F039770)	PMI_007117-RA	PMI_007117-RA	P_Miniata_Custom_20130506.fasta	105,680.20	100.00%	5	10	11	0.33%	11.60%	LGGGSGPHEGR	R	V	99.70%	56.2	28.3	46.4	0	1	0	0	2	1,023.50	691		4,335.64	18	28	Empty	FALSE	PMI_003251-RA,PMI_023266-RA
Pminiata 52013	Uncategorized Sample	15064	MSB15064NSPatiriaBand_06.raw (F039770)	PMI_007117-RA	PMI_007117-RA	P_Miniata_Custom_20130506.fasta	105,680.20	100.00%	5	10	11	0.33%	11.60%	LIGGENDNEGR	R	V	99.70%	59.8	27.1	27.9	0	2	0	0	2	1,173.55	835.5		67,293.00	773	783	Empty	TRUE
Pminiata 52013	Uncategorized Sample	15064	MSB15064NSPatiriaBand_06.raw (F039770)	PMI_007117-RA	PMI_007117-RA	P_Miniata_Custom_20130506.fasta	105,680.20	100.00%	5	10	11	0.33%	11.60%	LVGGENDKEGR	R	V	99.70%	48.9	28.8	36.4	0	2	0	0	2	1,174.57	715.5		16,028.90	600	610	Empty	TRUE
Pminiata 52013	Uncategorized Sample	15064	MSB15064NSPatiriaBand_06.raw (F039770)	PMI_007117-RA	PMI_007117-RA	P_Miniata_Custom_20130506.fasta	105,680.20	100.00%	5	10	11	0.33%	11.60%	QLGFER	K	A	50.00%	25.4	29.8	2.63	0	1	0	0	2	749.3941	1,002.00		70,837.60	258	263	Empty	FALSE	PMI_003251-RA
Pminiata 52013	Uncategorized Sample	15064	MSB15064NSPatiriaBand_06.raw (F039770)	PMI_007117-RA	PMI_007117-RA	P_Miniata_Custom_20130506.fasta	105,680.20	100.00%	5	10	11	0.33%	11.60%	QLGFTGAVEAASGAR	K	F	99.70%	105	30.2	93.3	0	3	1	0	2	1,434.73	1,240.00		170649	638	652	Empty	FALSE	PMI_003251-RA
Pminiata 52013	Uncategorized Sample	15064	MSB15064NSPatiriaBand_06.raw (F039770)	PMI_007117-RA	PMI_007117-RA	P_Miniata_Custom_20130506.fasta	105,680.20	100.00%	5	10	11	0.33%	11.60%	QLGFTGAVEAASGGR	K	F	99.70%	93	30.1	81.8	0	2	0	0	2	1,420.72	1,294.00		259549	811	825	Empty	FALSE	PMI_003251-RA
Pminiata 52013	Uncategorized Sample	15064	MSB15064NSPatiriaBand_06.raw (F039770)	PMI_007117-RA	PMI_007117-RA	P_Miniata_Custom_20130506.fasta	105,680.20	100.00%	5	10	11	0.33%	11.60%	QLGFTNGAGR	R	V	99.70%	64.7	28.6	40.5	0	5	0	0	2	1,021.51	1,046.00		368584	376	385	Empty	TRUE
Pminiata 52013	Uncategorized Sample	15064	MSB15064NSPatiriaBand_06.raw (F039770)	PMI_007117-RA	PMI_007117-RA	P_Miniata_Custom_20130506.fasta	105,680.20	100.00%	5	10	11	0.33%	11.60%	VEVYKDGR	R	W	99.00%	51.3	28.4	28.3	0	1	0	0	2	965.5051	762		17,713.00	902	909	Empty	TRUE	PMI_007118-RA
Pminiata 52013	Uncategorized Sample	15064	MSB15064NSPatiriaBand_06.raw (F039770)	PMI_019614-RA	PMI_019614-RA	P_Miniata_Custom_20130506.fasta	87,821.00	100.00%	21	31	32	0.97%	30.30%	AADCMIPEDR	K	V	99.70%	50.5	25	35.9	0	2	0	0	2	1,177.50	929		69,852.30	128	137	Empty	TRUE	PMI_013233-RA
Pminiata 52013	Uncategorized Sample	15064	MSB15064NSPatiriaBand_06.raw (F039770)	PMI_019614-RA	PMI_019614-RA	P_Miniata_Custom_20130506.fasta	87,821.00	100.00%	21	31	32	0.97%	30.30%	ANSFLVTGECCPQCQGDSKR	R	A	99.70%	32.2	25.6	22.8	0	0	1	0	2	2,314.00	1,062.00		24,261.30	363	382	Empty	TRUE
Pminiata 52013	Uncategorized Sample	15064	MSB15064NSPatiriaBand_06.raw (F039770)	PMI_019614-RA	PMI_019614-RA	P_Miniata_Custom_20130506.fasta	87,821.00	100.00%	21	31	32	0.97%	30.30%	CCLECPEDPAVGPK	K	A	99.70%	45	25	45	0	1	0	0	2	1,631.69	1,062.00		39,832.10	114	127	Empty	TRUE	PMI_013233-RA
Pminiata 52013	Uncategorized Sample	15064	MSB15064NSPatiriaBand_06.raw (F039770)	PMI_019614-RA	PMI_019614-RA	P_Miniata_Custom_20130506.fasta	87,821.00	100.00%	21	31	32	0.97%	30.30%	CCLQCPEVAPAR	K	D	99.70%	47	26	37.7	0	1	0	0	2	1,460.64	1,014.00		28,647.90	681	692	Empty	TRUE	PMI_009987-RA
Pminiata 52013	Uncategorized Sample	15064	MSB15064NSPatiriaBand_06.raw (F039770)	PMI_019614-RA	PMI_019614-RA	P_Miniata_Custom_20130506.fasta	87,821.00	100.00%	21	31	32	0.97%	30.30%	CEQGQVSCTVK	R	E	99.70%	53.2	26.4	45.1	0	2	0	0	2	1,295.57	790		33,488.40	407	417	Empty	TRUE	PMI_013233-RA
Pminiata 52013	Uncategorized Sample	15064	MSB15064NSPatiriaBand_06.raw (F039770)	PMI_019614-RA	PMI_019614-RA	P_Miniata_Custom_20130506.fasta	87,821.00	100.00%	21	31	32	0.97%	30.30%	CTADQCPPLDCDNPVTVK	K	G	99.70%	35.3	25.1	34.7	0	1	2	0	2	2,089.90	1,130.00		67,766.20	289	306	Empty	TRUE
Pminiata 52013	Uncategorized Sample	15064	MSB15064NSPatiriaBand_06.raw (F039770)	PMI_019614-RA	PMI_019614-RA	P_Miniata_Custom_20130506.fasta	87,821.00	100.00%	21	31	32	0.97%	30.30%	CTCLNSDVSCNTR	R	L	99.70%	65.2	25	63.2	0	1	0	0	2	1,586.64	894		31,092.20	778	790	Empty	TRUE	PMI_009987-RA
Pminiata 52013	Uncategorized Sample	15064	MSB15064NSPatiriaBand_06.raw (F039770)	PMI_019614-RA	PMI_019614-RA	P_Miniata_Custom_20130506.fasta	87,821.00	100.00%	21	31	32	0.97%	30.30%	CTLCECTAGTVK	K	C	99.70%	65.8	25	51.2	0	1	0	0	2	1,399.60	938		49,668.20	277	288	Empty	TRUE
Pminiata 52013	Uncategorized Sample	15064	MSB15064NSPatiriaBand_06.raw (F039770)	PMI_019614-RA	PMI_019614-RA	P_Miniata_Custom_20130506.fasta	87,821.00	100.00%	21	31	32	0.97%	30.30%	DCLCYNGAK	R	T	73.70%	20.8	25	4.7	0	1	0	0	2	1,101.43	913		32,896.20	340	348	Empty	TRUE	PMI_013233-RA
Pminiata 52013	Uncategorized Sample	15064	MSB15064NSPatiriaBand_06.raw (F039770)	PMI_019614-RA	PMI_019614-RA	P_Miniata_Custom_20130506.fasta	87,821.00	100.00%	21	31	32	0.97%	30.30%	DKCTLCECTAGTVK	K	C	99.70%	41.4	26.2	34.7	0	1	1	0	2	1,642.72	894.5		69,569.90	275	288	Empty	TRUE
Pminiata 52013	Uncategorized Sample	15064	MSB15064NSPatiriaBand_06.raw (F039770)	PMI_019614-RA	PMI_019614-RA	P_Miniata_Custom_20130506.fasta	87,821.00	100.00%	21	31	32	0.97%	30.30%	ECPIATCENPVLPEGECCPK	K	C	98.20%	21.7	25	20.3	0	0	1	0	2	2,360.00	1,194.00		23,993.30	418	437	Empty	TRUE	PMI_013233-RA
Pminiata 52013	Uncategorized Sample	15064	MSB15064NSPatiriaBand_06.raw (F039770)	PMI_019614-RA	PMI_019614-RA	P_Miniata_Custom_20130506.fasta	87,821.00	100.00%	21	31	32	0.97%	30.30%	ECYCDNGVVK	K	C	99.60%	42.8	25	42.6	0	2	0	0	2	1,244.49	891.5		51,308.60	215	224	Empty	TRUE
Pminiata 52013	Uncategorized Sample	15064	MSB15064NSPatiriaBand_06.raw (F039770)	PMI_019614-RA	PMI_019614-RA	P_Miniata_Custom_20130506.fasta	87,821.00	100.00%	21	31	32	0.97%	30.30%	KPACENPVKTPGK	R	C	70.60%	23.9	28.7	14.7	0	1	0	0	2	1,425.75	731		8,328.16	101	113	Empty	TRUE	PMI_013233-RA
Pminiata 52013	Uncategorized Sample	15064	MSB15064NSPatiriaBand_06.raw (F039770)	PMI_019614-RA	PMI_019614-RA	P_Miniata_Custom_20130506.fasta	87,821.00	100.00%	21	31	32	0.97%	30.30%	NNFYPHSYR	K	W	91.40%	27.9	26.8	17.3	0	1	0	0	2	1,197.54	939		30,577.50	698	706	Empty	TRUE	PMI_009987-RA
Pminiata 52013	Uncategorized Sample	15064	MSB15064NSPatiriaBand_06.raw (F039770)	PMI_019614-RA	PMI_019614-RA	P_Miniata_Custom_20130506.fasta	87,821.00	100.00%	21	31	32	0.97%	30.30%	PAGACCPVCVEDTK	K	A	99.50%	41.2	25	36.7	0	1	0	0	2	1,563.66	957		17,543.40	49	62	Empty	TRUE	PMI_013233-RA
Pminiata 52013	Uncategorized Sample	15064	MSB15064NSPatiriaBand_06.raw (F039770)	PMI_019614-RA	PMI_019614-RA	P_Miniata_Custom_20130506.fasta	87,821.00	100.00%	21	31	32	0.97%	30.30%	RACEVNGLK	K	Y	65.90%	25	30.5	8.3	0	1	0	0	2	1,047.53	776		15,121.10	382	390	Empty	TRUE
Pminiata 52013	Uncategorized Sample	15064	MSB15064NSPatiriaBand_06.raw (F039770)	PMI_019614-RA	PMI_019614-RA	P_Miniata_Custom_20130506.fasta	87,821.00	100.00%	21	31	32	0.97%	30.30%	SCVVGGVTYAHK	R	E	99.60%	32.8	30.2	25.1	0	0	1	0	2	1,277.63	904		131007	569	580	Empty	TRUE
Pminiata 52013	Uncategorized Sample	15064	MSB15064NSPatiriaBand_06.raw (F039770)	PMI_019614-RA	PMI_019614-RA	P_Miniata_Custom_20130506.fasta	87,821.00	100.00%	21	31	32	0.97%	30.30%	TCTLNNCPALSCSR	K	A	99.70%	91.3	26	56.9	0	2	0	0	2	1,653.71	1,046.50		48,931.70	349	362	Empty	TRUE
Pminiata 52013	Uncategorized Sample	15064	MSB15064NSPatiriaBand_06.raw (F039770)	PMI_019614-RA	PMI_019614-RA	P_Miniata_Custom_20130506.fasta	87,821.00	100.00%	21	31	32	0.97%	30.30%	VGDCKECYCDNGVVK	R	C	99.70%	44.6	25	43.3	0	2	2	0	2	1,803.73	888.5		104136	210	224	Empty	TRUE
Pminiata 52013	Uncategorized Sample	15064	MSB15064NSPatiriaBand_06.raw (F039770)	PMI_019614-RA	PMI_019614-RA	P_Miniata_Custom_20130506.fasta	87,821.00	100.00%	21	31	32	0.97%	30.30%	VYAHGTFFK	R	T	99.60%	29.7	27.6	24.9	0	1	1	0	2	1,069.55	1,031.00		154775	138	146	Empty	TRUE	PMI_013233-RA
Pminiata 52013	Uncategorized Sample	15064	MSB15064NSPatiriaBand_06.raw (F039770)	PMI_019614-RA	PMI_019614-RA	P_Miniata_Custom_20130506.fasta	87,821.00	100.00%	21	31	32	0.97%	30.30%	YSDGQQWR	K	R	96.60%	31.7	25.9	31.7	0	1	0	0	2	1,039.46	922		100234	391	398	Empty	TRUE	PMI_013233-RA
Pminiata 52013	Uncategorized Sample	15064	MSB15064NSPatiriaBand_06.raw (F039770)	PMI_002180-RA	PMI_002180-RA	P_Miniata_Custom_20130506.fasta	158,248.40	100.00%	3	3	3	0.09%	2.77%	ALVSCTELGDR	R	C	84.00%	28.2	30	19.2	0	1	0	0	2	1,220.59	1,089.00		23,496.30	713	723	Empty	TRUE
Pminiata 52013	Uncategorized Sample	15064	MSB15064NSPatiriaBand_06.raw (F039770)	PMI_002180-RA	PMI_002180-RA	P_Miniata_Custom_20130506.fasta	158,248.40	100.00%	3	3	3	0.09%	2.77%	LGIFGSK	R	S	90.00%	29.4	25.2	15.9	0	1	0	0	2	721.4244	1,196.00		13,932.90	198	204	Empty	TRUE
Pminiata 52013	Uncategorized Sample	15064	MSB15064NSPatiriaBand_06.raw (F039770)	PMI_002180-RA	PMI_002180-RA	P_Miniata_Custom_20130506.fasta	158,248.40	100.00%	3	3	3	0.09%	2.77%	LNMYGSER	R	P	59.10%	19.2	25.7	14.6	0	1	0	0	2	969.4458	958		16,658.90	913	920	Empty	FALSE	PMI_022236-RA
Pminiata 52013	Uncategorized Sample	15064	MSB15064NSPatiriaBand_06.raw (F039770)	PMI_002180-RA	PMI_002180-RA	P_Miniata_Custom_20130506.fasta	158,248.40	100.00%	3	3	3	0.09%	2.77%	SCVPAECSGVIAER	R	F	99.30%	42	27.7	28.4	0	1	0	0	2	1,534.70	1,032.00		18,704.40	428	441	Empty	TRUE
Pminiata 52013	Uncategorized Sample	15064	MSB15064NSPatiriaBand_06.raw (F039770)	PMI_020133-RA	PMI_020133-RA	P_Miniata_Custom_20130506.fasta	80,394.00	100.00%	5	6	6	0.18%	7.98%	DAGVICTRPIR	R	L	90.70%	20.7	29.3	9.48	0	1	1	0	2	1,257.67	978		66,849.50	196	206	Empty	TRUE
Pminiata 52013	Uncategorized Sample	15064	MSB15064NSPatiriaBand_06.raw (F039770)	PMI_020133-RA	PMI_020133-RA	P_Miniata_Custom_20130506.fasta	80,394.00	100.00%	5	6	6	0.18%	7.98%	LALDDSSSNLPK	R	G	99.50%	47.7	30.6	42.1	0	1	0	0	2	1,259.65	1,110.00		39,471.90	515	526	Empty	TRUE
Pminiata 52013	Uncategorized Sample	15064	MSB15064NSPatiriaBand_06.raw (F039770)	PMI_020133-RA	PMI_020133-RA	P_Miniata_Custom_20130506.fasta	80,394.00	100.00%	5	6	6	0.18%	7.98%	LVGGNGPMQGR	R	V	98.30%	37.7	28.1	9.41	0	1	0	0	2	1,102.53	794		16,184.40	207	217	Empty	TRUE
Pminiata 52013	Uncategorized Sample	15064	MSB15064NSPatiriaBand_06.raw (F039770)	PMI_020133-RA	PMI_020133-RA	P_Miniata_Custom_20130506.fasta	80,394.00	100.00%	5	6	6	0.18%	7.98%	LVGGNTHIEGR	R	V	99.70%	53.7	27.9	46.5	0	1	0	0	2	1,152.61	829		26,168.70	311	321	Empty	TRUE
Pminiata 52013	Uncategorized Sample	15064	MSB15064NSPatiriaBand_06.raw (F039770)	PMI_020133-RA	PMI_020133-RA	P_Miniata_Custom_20130506.fasta	80,394.00	100.00%	5	6	6	0.18%	7.98%	QLGNYEAVAATCCAK	R	Y	99.70%	66.9	28.1	64.3	0	1	0	0	2	1,655.75	1,096.00		18,790.90	451	465	Empty	TRUE
Pminiata 52013	Uncategorized Sample	15064	MSB15064NSPatiriaBand_06.raw (F039770)	PMI_003251-RA	PMI_003251-RA	P_Miniata_Custom_20130506.fasta	414,560.90	100.00%	35	53	54	1.63%	9.50%	AGQAVQIDGETNLFGEGK	R	G	99.70%	83.2	30.4	72.4	0	1	0	0	2	1,833.90	1,258.00		17,007.90	740	757	Empty	TRUE
Pminiata 52013	Uncategorized Sample	15064	MSB15064NSPatiriaBand_06.raw (F039770)	PMI_003251-RA	PMI_003251-RA	P_Miniata_Custom_20130506.fasta	414,560.90	100.00%	35	53	54	1.63%	9.50%	AGTSSDYAQNYPCGSPATR	R	L	99.40%	40.9	25	40.9	0	1	1	0	2	2,002.86	986.5		48,405.40	174	192	Empty	TRUE
Pminiata 52013	Uncategorized Sample	15064	MSB15064NSPatiriaBand_06.raw (F039770)	PMI_003251-RA	PMI_003251-RA	P_Miniata_Custom_20130506.fasta	414,560.90	100.00%	35	53	54	1.63%	9.50%	ASADVLCK	K	Q	99.00%	72.3	29.4	36	0	1	0	0	2	863.4292	868		101009	546	553	Empty	TRUE
Pminiata 52013	Uncategorized Sample	15064	MSB15064NSPatiriaBand_06.raw (F039770)	PMI_003251-RA	PMI_003251-RA	P_Miniata_Custom_20130506.fasta	414,560.90	100.00%	35	53	54	1.63%	9.50%	ATNAYLGAR	R	F	99.70%	68.8	27.9	36	0	2	0	0	2	936.4897	910		112652	2705	2713	Empty	TRUE
Pminiata 52013	Uncategorized Sample	15064	MSB15064NSPatiriaBand_06.raw (F039770)	PMI_003251-RA	PMI_003251-RA	P_Miniata_Custom_20130506.fasta	414,560.90	100.00%	35	53	54	1.63%	9.50%	DPSEPTLR	R	L	76.00%	23.2	26.9	7.28	0	1	0	0	2	914.4579	901		35,388.60	1421	1428	Empty	TRUE
Pminiata 52013	Uncategorized Sample	15064	MSB15064NSPatiriaBand_06.raw (F039770)	PMI_003251-RA	PMI_003251-RA	P_Miniata_Custom_20130506.fasta	414,560.90	100.00%	35	53	54	1.63%	9.50%	ELGYPEGALR	R	V	88.70%	30.4	30.5	27.5	0	1	0	0	2	1,104.57	1,151.00		146060	2227	2236	Empty	TRUE
Pminiata 52013	Uncategorized Sample	15064	MSB15064NSPatiriaBand_06.raw (F039770)	PMI_003251-RA	PMI_003251-RA	P_Miniata_Custom_20130506.fasta	414,560.90	100.00%	35	53	54	1.63%	9.50%	FTAAVAR	R	A	90.00%	39.9	25.4	24.8	0	1	0	0	2	735.4147	869		49,177.10	44	50	Empty	TRUE
Pminiata 52013	Uncategorized Sample	15064	MSB15064NSPatiriaBand_06.raw (F039770)	PMI_003251-RA	PMI_003251-RA	P_Miniata_Custom_20130506.fasta	414,560.90	100.00%	35	53	54	1.63%	9.50%	FTSAVAR	R	A	90.00%	34.6	26.2	18.1	0	1	0	0	2	751.4096	825		60,180.00	167	173	Empty	TRUE
Pminiata 52013	Uncategorized Sample	15064	MSB15064NSPatiriaBand_06.raw (F039770)	PMI_003251-RA	PMI_003251-RA	P_Miniata_Custom_20130506.fasta	414,560.90	100.00%	35	53	54	1.63%	9.50%	ILLDDVSCTEEDTR	R	L	99.70%	89	29.1	88.9	0	1	0	0	2	1,665.76	1,213.00		56,348.80	2873	2886	Empty	TRUE	PMI_007117-RA
Pminiata 52013	Uncategorized Sample	15064	MSB15064NSPatiriaBand_06.raw (F039770)	PMI_003251-RA	PMI_003251-RA	P_Miniata_Custom_20130506.fasta	414,560.90	100.00%	35	53	54	1.63%	9.50%	ILLDDVSCTEEDTRLEDCGNR	R	G	67.00%	15.1	27.9	13.4	0	0	1	0	2	2,510.11	1,230.00		20,224.80	2873	2893	Empty	TRUE	PMI_007117-RA
Pminiata 52013	Uncategorized Sample	15064	MSB15064NSPatiriaBand_06.raw (F039770)	PMI_003251-RA	PMI_003251-RA	P_Miniata_Custom_20130506.fasta	414,560.90	100.00%	35	53	54	1.63%	9.50%	ITVVLR	R	Q	50.00%	32.7	25	8.07	0	1	0	0	2	700.4716	1,080.00		78,484.70	21	26	Empty	TRUE
Pminiata 52013	Uncategorized Sample	15064	MSB15064NSPatiriaBand_06.raw (F039770)	PMI_003251-RA	PMI_003251-RA	P_Miniata_Custom_20130506.fasta	414,560.90	100.00%	35	53	54	1.63%	9.50%	LADGTADHVGR	R	V	99.70%	50.7	27.9	31.4	0	1	0	0	2	1,111.55	766		14,658.70	1208	1218	Empty	TRUE
Pminiata 52013	Uncategorized Sample	15064	MSB15064NSPatiriaBand_06.raw (F039770)	PMI_003251-RA	PMI_003251-RA	P_Miniata_Custom_20130506.fasta	414,560.90	100.00%	35	53	54	1.63%	9.50%	LAGGSTPNSGR	R	V	92.40%	30.9	29.1	21.1	0	1	0	0	2	1,016.51	711		7,524.35	2929	2939	Empty	TRUE
Pminiata 52013	Uncategorized Sample	15064	MSB15064NSPatiriaBand_06.raw (F039770)	PMI_003251-RA	PMI_003251-RA	P_Miniata_Custom_20130506.fasta	414,560.90	100.00%	35	53	54	1.63%	9.50%	LAGGTEPHVGR	R	V	99.70%	67.2	29.1	56.8	0	1	1	0	2	1,093.58	808		52,061.40	1754	1764	Empty	TRUE
Pminiata 52013	Uncategorized Sample	15064	MSB15064NSPatiriaBand_06.raw (F039770)	PMI_003251-RA	PMI_003251-RA	P_Miniata_Custom_20130506.fasta	414,560.90	100.00%	35	53	54	1.63%	9.50%	LEDCPSSGWR	R	E	99.70%	44.3	25	15.6	0	1	0	0	2	1,206.52	1,020.00		39,452.80	2735	2744	Empty	TRUE
Pminiata 52013	Uncategorized Sample	15064	MSB15064NSPatiriaBand_06.raw (F039770)	PMI_003251-RA	PMI_003251-RA	P_Miniata_Custom_20130506.fasta	414,560.90	100.00%	35	53	54	1.63%	9.50%	LGGGSGPHEGR	R	V	99.70%	56.2	28.3	46.4	0	1	0	0	2	1,023.50	691		4,335.64	362	372	Empty	TRUE	PMI_007117-RA,PMI_023266-RA
Pminiata 52013	Uncategorized Sample	15064	MSB15064NSPatiriaBand_06.raw (F039770)	PMI_003251-RA	PMI_003251-RA	P_Miniata_Custom_20130506.fasta	414,560.90	100.00%	35	53	54	1.63%	9.50%	LIGPEPNNGR	R	V	59.00%	22.2	28.8	14	0	1	0	0	2	1,066.56	908		80,296.60	2539	2548	Empty	TRUE
Pminiata 52013	Uncategorized Sample	15064	MSB15064NSPatiriaBand_06.raw (F039770)	PMI_003251-RA	PMI_003251-RA	P_Miniata_Custom_20130506.fasta	414,560.90	100.00%	35	53	54	1.63%	9.50%	LIGPEPNNGRVEVK	R	Y	99.30%	42.4	27.6	38.2	0	2	1	0	2	1,521.84	1,011.00		78,826.30	2539	2552	Empty	TRUE
Pminiata 52013	Uncategorized Sample	15064	MSB15064NSPatiriaBand_06.raw (F039770)	PMI_003251-RA	PMI_003251-RA	P_Miniata_Custom_20130506.fasta	414,560.90	100.00%	35	53	54	1.63%	9.50%	LINSGIRPTPGEGR	R	I	80.70%	24.8	27.5	23.5	0	1	2	0	2	1,466.81	943		138578	864	877	Empty	TRUE
Pminiata 52013	Uncategorized Sample	15064	MSB15064NSPatiriaBand_06.raw (F039770)	PMI_003251-RA	PMI_003251-RA	P_Miniata_Custom_20130506.fasta	414,560.90	100.00%	35	53	54	1.63%	9.50%	LVDCFNAGWR	R	T	99.70%	54.1	28.4	42.3	0	1	0	0	2	1,237.58	1,254.00		35,096.70	3429	3438	Empty	TRUE
Pminiata 52013	Uncategorized Sample	15064	MSB15064NSPatiriaBand_06.raw (F039770)	PMI_003251-RA	PMI_003251-RA	P_Miniata_Custom_20130506.fasta	414,560.90	100.00%	35	53	54	1.63%	9.50%	LVGSENTNEGR	R	V	99.70%	61.8	29.7	48.9	0	2	0	0	2	1,175.57	778.5		17,268.10	2426	2436	Empty	TRUE
Pminiata 52013	Uncategorized Sample	15064	MSB15064NSPatiriaBand_06.raw (F039770)	PMI_003251-RA	PMI_003251-RA	P_Miniata_Custom_20130506.fasta	414,560.90	100.00%	35	53	54	1.63%	9.50%	QLGFAGATR	K	I	99.50%	46	28.8	30.6	0	1	0	0	2	920.4949	1,035.00		64,848.80	1177	1185	Empty	TRUE
Pminiata 52013	Uncategorized Sample	15064	MSB15064NSPatiriaBand_06.raw (F039770)	PMI_003251-RA	PMI_003251-RA	P_Miniata_Custom_20130506.fasta	414,560.90	100.00%	35	53	54	1.63%	9.50%	QLGFER	K	A	50.00%	25.4	29.8	2.63	0	1	0	0	2	749.3941	1,002.00		70,837.60	1992	1997	Empty	TRUE	PMI_007117-RA
Pminiata 52013	Uncategorized Sample	15064	MSB15064NSPatiriaBand_06.raw (F039770)	PMI_003251-RA	PMI_003251-RA	P_Miniata_Custom_20130506.fasta	414,560.90	100.00%	35	53	54	1.63%	9.50%	QLGFGEAQDAPK	R	L	99.70%	71.5	29.5	41.8	0	2	0	0	2	1,260.62	1,181.00		95,889.40	1069	1080	Empty	TRUE
Pminiata 52013	Uncategorized Sample	15064	MSB15064NSPatiriaBand_06.raw (F039770)	PMI_003251-RA	PMI_003251-RA	P_Miniata_Custom_20130506.fasta	414,560.90	100.00%	35	53	54	1.63%	9.50%	QLGFGQGGVR	R	F	99.70%	56.7	27.5	37	0	2	0	0	2	1,001.52	1,178.50		91,219.90	1356	1365	Empty	TRUE
Pminiata 52013	Uncategorized Sample	15064	MSB15064NSPatiriaBand_06.raw (F039770)	PMI_003251-RA	PMI_003251-RA	P_Miniata_Custom_20130506.fasta	414,560.90	100.00%	35	53	54	1.63%	9.50%	QLGFTGAVEAASGAR	K	F	99.70%	105	30.2	93.3	0	3	1	0	2	1,434.73	1,240.00		170649	2851	2865	Empty	TRUE	PMI_007117-RA
Pminiata 52013	Uncategorized Sample	15064	MSB15064NSPatiriaBand_06.raw (F039770)	PMI_003251-RA	PMI_003251-RA	P_Miniata_Custom_20130506.fasta	414,560.90	100.00%	35	53	54	1.63%	9.50%	QLGFTGAVEAASGGR	K	F	99.70%	93	30.1	81.8	0	2	0	0	2	1,420.72	1,294.00		259549	3231	3245	Empty	TRUE	PMI_007117-RA
Pminiata 52013	Uncategorized Sample	15064	MSB15064NSPatiriaBand_06.raw (F039770)	PMI_003251-RA	PMI_003251-RA	P_Miniata_Custom_20130506.fasta	414,560.90	100.00%	35	53	54	1.63%	9.50%	QLGFTNGAVR	R	E	99.70%	62	29.8	46.4	0	3	0	0	2	1,063.55	1,115.00		271060	2576	2585	Empty	TRUE
Pminiata 52013	Uncategorized Sample	15064	MSB15064NSPatiriaBand_06.raw (F039770)	PMI_003251-RA	PMI_003251-RA	P_Miniata_Custom_20130506.fasta	414,560.90	100.00%	35	53	54	1.63%	9.50%	QLGFTR	K	A	50.00%	24.2	26	10.8	0	1	0	0	2	721.3992	992		36,985.00	3502	3507	Empty	TRUE	PMI_006886-RA
Pminiata 52013	Uncategorized Sample	15064	MSB15064NSPatiriaBand_06.raw (F039770)	PMI_003251-RA	PMI_003251-RA	P_Miniata_Custom_20130506.fasta	414,560.90	100.00%	35	53	54	1.63%	9.50%	QLGYEGALEAK	R	S	99.20%	44	30.2	22.6	0	1	0	0	2	1,161.58	1,289.00		37,937.60	400	410	Empty	TRUE	PMI_023266-RA
Pminiata 52013	Uncategorized Sample	15064	MSB15064NSPatiriaBand_06.raw (F039770)	PMI_003251-RA	PMI_003251-RA	P_Miniata_Custom_20130506.fasta	414,560.90	100.00%	35	53	54	1.63%	9.50%	QSNCQHAEDAGVICR	K	T	99.70%	61.7	25	61.7	0	2	1	0	2	1,727.72	848		48,736.80	1729	1743	Empty	TRUE
Pminiata 52013	Uncategorized Sample	15064	MSB15064NSPatiriaBand_06.raw (F039770)	PMI_003251-RA	PMI_003251-RA	P_Miniata_Custom_20130506.fasta	414,560.90	100.00%	35	53	54	1.63%	9.50%	TDPEPEITVR	R	L	92.80%	29.9	27.8	18.2	0	1	0	0	2	1,156.58	1,038.00		130638	1744	1753	Empty	TRUE
Pminiata 52013	Uncategorized Sample	15064	MSB15064NSPatiriaBand_06.raw (F039770)	PMI_003251-RA	PMI_003251-RA	P_Miniata_Custom_20130506.fasta	414,560.90	100.00%	35	53	54	1.63%	9.50%	VELEFEGK	R	W	99.00%	42.9	28.1	20.6	0	1	0	0	2	950.483	1,130.00		42,337.70	707	714	Empty	TRUE
Pminiata 52013	Uncategorized Sample	15064	MSB15064NSPatiriaBand_06.raw (F039770)	PMI_003251-RA	PMI_003251-RA	P_Miniata_Custom_20130506.fasta	414,560.90	100.00%	35	53	54	1.63%	9.50%	YLDYPWALQATK	R	N	99.70%	49	29.6	36.5	0	1	0	0	2	1,468.75	1,331.00		15,195.00	646	657	Empty	TRUE
Pminiata 52013	Uncategorized Sample	15064	MSB15064NSPatiriaBand_06.raw (F039770)	PMI_003251-RA	PMI_003251-RA	P_Miniata_Custom_20130506.fasta	414,560.90	100.00%	35	53	54	1.63%	9.50%	YVSLDIDPANSDAEEK	R	L	99.70%	101	28.2	83.8	0	2	0	0	2	1,766.80	1,233.50		108791	90	105	Empty	TRUE
Pminiata 52013	Uncategorized Sample	15064	MSB15064NSPatiriaBand_06.raw (F039770)	PMI_017378-RA	PMI_017378-RA	P_Miniata_Custom_20130506.fasta	144,144.50	100.00%	6	6	6	0.18%	5.78%	FLCTEFSR	K	N	90.50%	27.1	26.5	20.4	0	1	0	0	2	1,059.49	1,182.00		18,193.40	254	261	Empty	TRUE
Pminiata 52013	Uncategorized Sample	15064	MSB15064NSPatiriaBand_06.raw (F039770)	PMI_017378-RA	PMI_017378-RA	P_Miniata_Custom_20130506.fasta	144,144.50	100.00%	6	6	6	0.18%	5.78%	GVYVSGVDSTLR	R	S	99.70%	53.8	28.6	46.1	0	1	0	0	2	1,252.65	1,146.00		36,859.50	148	159	Empty	TRUE
Pminiata 52013	Uncategorized Sample	15064	MSB15064NSPatiriaBand_06.raw (F039770)	PMI_017378-RA	PMI_017378-RA	P_Miniata_Custom_20130506.fasta	144,144.50	100.00%	6	6	6	0.18%	5.78%	LNLYGNEQSDGLGPR	R	Y	99.60%	48.3	30.3	37.5	0	1	0	0	2	1,632.80	1,212.00		16,406.60	195	209	Empty	TRUE
Pminiata 52013	Uncategorized Sample	15064	MSB15064NSPatiriaBand_06.raw (F039770)	PMI_017378-RA	PMI_017378-RA	P_Miniata_Custom_20130506.fasta	144,144.50	100.00%	6	6	6	0.18%	5.78%	MDLFGSSDLEGTGQR	R	K	95.10%	30.8	26.9	22.8	0	1	0	0	2	1,628.72	1,237.00		19,217.40	53	67	Empty	TRUE
Pminiata 52013	Uncategorized Sample	15064	MSB15064NSPatiriaBand_06.raw (F039770)	PMI_017378-RA	PMI_017378-RA	P_Miniata_Custom_20130506.fasta	144,144.50	100.00%	6	6	6	0.18%	5.78%	NPGEPLSFQPIQAK	R	Y	49.90%	21.3	29.1	15.8	0	1	0	0	2	1,525.80	1,244.00		13,076.60	228	241	Empty	TRUE
Pminiata 52013	Uncategorized Sample	15064	MSB15064NSPatiriaBand_06.raw (F039770)	PMI_017378-RA	PMI_017378-RA	P_Miniata_Custom_20130506.fasta	144,144.50	100.00%	6	6	6	0.18%	5.78%	VGLYGSGSPDGR	K	G	95.00%	33.3	29.5	24.2	0	1	0	0	2	1,164.56	1,000.00		21,035.10	489	500	Empty	TRUE
Pminiata 52013	Uncategorized Sample	15064	MSB15064NSPatiriaBand_06.raw (F039770)	PMI_007118-RA	PMI_007118-RA	P_Miniata_Custom_20130506.fasta	116,951.90	100.00%	8	9	9	0.27%	9.66%	CSHTGDVGVICNPIAEGTVR	R	L	99.70%	49.3	29.9	44.2	0	0	1	0	2	2,142.01	1,185.00		30,212.50	851	870	Empty	TRUE
Pminiata 52013	Uncategorized Sample	15064	MSB15064NSPatiriaBand_06.raw (F039770)	PMI_007118-RA	PMI_007118-RA	P_Miniata_Custom_20130506.fasta	116,951.90	100.00%	8	9	9	0.27%	9.66%	LAGESQSETEGR	R	V	99.70%	59.1	28.2	45.8	0	1	0	0	2	1,263.58	753		16,506.30	528	539	Empty	TRUE
Pminiata 52013	Uncategorized Sample	15064	MSB15064NSPatiriaBand_06.raw (F039770)	PMI_007118-RA	PMI_007118-RA	P_Miniata_Custom_20130506.fasta	116,951.90	100.00%	8	9	9	0.27%	9.66%	LQNGATDLEGR	R	L	99.70%	53.3	28.5	16.9	0	1	0	0	2	1,174.57	942		96,244.10	636	646	Empty	TRUE
Pminiata 52013	Uncategorized Sample	15064	MSB15064NSPatiriaBand_06.raw (F039770)	PMI_007118-RA	PMI_007118-RA	P_Miniata_Custom_20130506.fasta	116,951.90	100.00%	8	9	9	0.27%	9.66%	LTECDSSGWSQTR	R	C	99.70%	54.7	25	48	0	1	0	0	2	1,526.65	989		19,507.50	711	723	Empty	TRUE
Pminiata 52013	Uncategorized Sample	15064	MSB15064NSPatiriaBand_06.raw (F039770)	PMI_007118-RA	PMI_007118-RA	P_Miniata_Custom_20130506.fasta	116,951.90	100.00%	8	9	9	0.27%	9.66%	LVSEGGNPWEGR	R	L	99.70%	64.3	28.7	53.2	0	1	0	0	2	1,300.63	1,111.00		39,404.10	224	235	Empty	TRUE
Pminiata 52013	Uncategorized Sample	15064	MSB15064NSPatiriaBand_06.raw (F039770)	PMI_007118-RA	PMI_007118-RA	P_Miniata_Custom_20130506.fasta	116,951.90	100.00%	8	9	9	0.27%	9.66%	MLGYPGAAQYK	R	T	74.50%	24.3	28.4	17	0	1	0	0	2	1,198.59	1,152.00		49,863.50	263	273	Empty	TRUE
Pminiata 52013	Uncategorized Sample	15064	MSB15064NSPatiriaBand_06.raw (F039770)	PMI_007118-RA	PMI_007118-RA	P_Miniata_Custom_20130506.fasta	116,951.90	100.00%	8	9	9	0.27%	9.66%	QLGFAAASAVLK	R	G	99.70%	62.2	26.3	46.5	0	2	0	0	2	1,175.68	1,349.50		237122	354	365	Empty	TRUE
Pminiata 52013	Uncategorized Sample	15064	MSB15064NSPatiriaBand_06.raw (F039770)	PMI_007118-RA	PMI_007118-RA	P_Miniata_Custom_20130506.fasta	116,951.90	100.00%	8	9	9	0.27%	9.66%	VEIYHR	R	N	50.00%	33.2	29.6	16.1	0	1	0	0	2	816.4362	822		35,975.30	540	545	Empty	TRUE
Pminiata 52013	Uncategorized Sample	15064	MSB15064NSPatiriaBand_06.raw (F039770)	PMI_007118-RA	PMI_007118-RA	P_Miniata_Custom_20130506.fasta	116,951.90	100.00%	8	9	9	0.27%	9.66%	VEVYKDGR	R	W	99.00%	51.3	28.4	28.3	0	1	0	0	2	965.5051	762		17,713.00	994	1001	Empty	FALSE	PMI_007117-RA
Pminiata 52013	Uncategorized Sample	15064	MSB15064NSPatiriaBand_06.raw (F039770)	PMI_000613-RA	PMI_000613-RA	P_Miniata_Custom_20130506.fasta	82,758.80	100.00%	2	2	2	0.06%	2.30%	CPAGWSGPR	K	C	99.70%	52.8	25	47.1	0	1	0	0	2	987.4466	944		19,796.60	553	561	Empty	TRUE
Pminiata 52013	Uncategorized Sample	15064	MSB15064NSPatiriaBand_06.raw (F039770)	PMI_000613-RA	PMI_000613-RA	P_Miniata_Custom_20130506.fasta	82,758.80	100.00%	2	2	2	0.06%	2.30%	TCLAGYYGR	K	N	99.70%	47.5	25.9	25.3	0	1	0	0	2	1,060.49	1,054.00		64,347.00	685	693	Empty	TRUE
Pminiata 52013	Uncategorized Sample	15064	MSB15064NSPatiriaBand_06.raw (F039770)	PMI_015982-RA	PMI_015982-RA	P_Miniata_Custom_20130506.fasta	83,607.50	100.00%	3	4	4	0.12%	6.25%	DLTDYLMK	R	I	94.30%	29.6	26.5	6.13	0	1	0	0	2	1,014.48	1,248.00		29,690.00	185	192	Empty	TRUE
Pminiata 52013	Uncategorized Sample	15064	MSB15064NSPatiriaBand_06.raw (F039770)	PMI_015982-RA	PMI_015982-RA	P_Miniata_Custom_20130506.fasta	83,607.50	100.00%	3	4	4	0.12%	6.25%	GYSFTTTAER	R	E	98.80%	38.8	27.4	32.2	0	1	0	0	2	1,132.53	1,040.00		27,081.80	198	207	Empty	TRUE
Pminiata 52013	Uncategorized Sample	15064	MSB15064NSPatiriaBand_06.raw (F039770)	PMI_015982-RA	PMI_015982-RA	P_Miniata_Custom_20130506.fasta	83,607.50	100.00%	3	4	4	0.12%	6.25%	MTQIMFETFNTPAMYVAIQAVLSLYASGR	K	T	99.70%	47	30.7	3.43	0	0	2	0	2	3,302.58	1,465.00		44,916.90	120	148	Empty	TRUE
Pminiata 52013	Uncategorized Sample	15064	MSB15064NSPatiriaBand_06.raw (F039770)	PMI_014267-RA	PMI_014267-RA	P_Miniata_Custom_20130506.fasta	75,718.20	100.00%	3	3	3	0.09%	4.78%	GQVLPGSR	R	E	83.60%	24.4	26.4	16.8	0	1	0	0	2	813.4578	854		43,332.10	356	363	Empty	TRUE
Pminiata 52013	Uncategorized Sample	15064	MSB15064NSPatiriaBand_06.raw (F039770)	PMI_014267-RA	PMI_014267-RA	P_Miniata_Custom_20130506.fasta	75,718.20	100.00%	3	3	3	0.09%	4.78%	LRPGQPTEITMQVR	K	Q	99.70%	56.5	28.2	49.5	0	0	1	0	2	1,625.88	1,089.00		37,258.90	119	132	Empty	TRUE
Pminiata 52013	Uncategorized Sample	15064	MSB15064NSPatiriaBand_06.raw (F039770)	PMI_014267-RA	PMI_014267-RA	P_Miniata_Custom_20130506.fasta	75,718.20	100.00%	3	3	3	0.09%	4.78%	YKGELCGGPDR	R	G	97.70%	36.4	28.5	25.8	0	1	0	0	2	1,251.58	823		25,658.00	481	491	Empty	TRUE
Pminiata 52013	Uncategorized Sample	15064	MSB15064NSPatiriaBand_06.raw (F039770)	PMI_023895-RA	PMI_023895-RA	P_Miniata_Custom_20130506.fasta	186,949.60	100.00%	9	10	10	0.30%	5.05%	AGIPISAFSIR	R	D	99.70%	51.7	26.5	34.8	0	1	0	0	2	1,131.65	1,315.00		74,208.20	1075	1085	Empty	TRUE
Pminiata 52013	Uncategorized Sample	15064	MSB15064NSPatiriaBand_06.raw (F039770)	PMI_023895-RA	PMI_023895-RA	P_Miniata_Custom_20130506.fasta	186,949.60	100.00%	9	10	10	0.30%	5.05%	EFIVEEGGMIK	R	I	99.00%	42.4	29.5	20.8	0	2	0	0	2	1,251.63	1,229.00		68,695.60	1143	1153	Empty	TRUE
Pminiata 52013	Uncategorized Sample	15064	MSB15064NSPatiriaBand_06.raw (F039770)	PMI_023895-RA	PMI_023895-RA	P_Miniata_Custom_20130506.fasta	186,949.60	100.00%	9	10	10	0.30%	5.05%	FDVTDGTNPLIDR	K	Y	99.70%	59.5	29.9	52.1	0	1	0	0	2	1,462.72	1,275.00		29,958.40	1344	1356	Empty	TRUE
Pminiata 52013	Uncategorized Sample	15064	MSB15064NSPatiriaBand_06.raw (F039770)	PMI_023895-RA	PMI_023895-RA	P_Miniata_Custom_20130506.fasta	186,949.60	100.00%	9	10	10	0.30%	5.05%	FEPQNGLLQR	R	L	94.60%	33.7	30.2	22.2	0	1	0	0	2	1,201.63	1,156.00		67,051.90	1291	1300	Empty	TRUE
Pminiata 52013	Uncategorized Sample	15064	MSB15064NSPatiriaBand_06.raw (F039770)	PMI_023895-RA	PMI_023895-RA	P_Miniata_Custom_20130506.fasta	186,949.60	100.00%	9	10	10	0.30%	5.05%	HTGGEIGLTK	R	R	96.40%	32.3	26.8	20.2	0	1	0	0	2	1,012.54	830		34,570.50	964	973	Empty	TRUE
Pminiata 52013	Uncategorized Sample	15064	MSB15064NSPatiriaBand_06.raw (F039770)	PMI_023895-RA	PMI_023895-RA	P_Miniata_Custom_20130506.fasta	186,949.60	100.00%	9	10	10	0.30%	5.05%	IDDTDTLDQNK	R	L	99.70%	65.1	27.6	58.1	0	1	0	0	2	1,277.59	892		17,515.70	1506	1516	Empty	TRUE
Pminiata 52013	Uncategorized Sample	15064	MSB15064NSPatiriaBand_06.raw (F039770)	PMI_023895-RA	PMI_023895-RA	P_Miniata_Custom_20130506.fasta	186,949.60	100.00%	9	10	10	0.30%	5.05%	IDDTDTLDQNKLK	R	F	93.60%	33.7	31.1	20.9	0	1	0	0	2	1,518.77	965		16,647.10	1506	1518	Empty	TRUE
Pminiata 52013	Uncategorized Sample	15064	MSB15064NSPatiriaBand_06.raw (F039770)	PMI_023895-RA	PMI_023895-RA	P_Miniata_Custom_20130506.fasta	186,949.60	100.00%	9	10	10	0.30%	5.05%	KFFTTDELR	R	A	53.40%	20.4	27.7	8.1	0	1	0	0	2	1,156.60	1,125.00		31,074.50	461	469	Empty	TRUE
Pminiata 52013	Uncategorized Sample	15064	MSB15064NSPatiriaBand_06.raw (F039770)	PMI_023895-RA	PMI_023895-RA	P_Miniata_Custom_20130506.fasta	186,949.60	100.00%	9	10	10	0.30%	5.05%	LITPFELR	K	I	68.00%	21.3	26.5	16	0	1	0	0	2	988.5827	1,316.00		43,537.80	1498	1505	Empty	TRUE
Pminiata 52013	Uncategorized Sample	15064	MSB15064NSPatiriaBand_06.raw (F039770)	PMI_008849-RA	PMI_008849-RA	P_Miniata_Custom_20130506.fasta	40,961.40	100.00%	2	2	2	0.06%	5.19%	LPLTVIPK	R	R	96.30%	30.4	25	30.4	0	1	0	0	2	880.5868	1,229.00		27,705.20	167	174	Empty	TRUE
Pminiata 52013	Uncategorized Sample	15064	MSB15064NSPatiriaBand_06.raw (F039770)	PMI_008849-RA	PMI_008849-RA	P_Miniata_Custom_20130506.fasta	40,961.40	100.00%	2	2	2	0.06%	5.19%	SSYITADGEER	R	D	99.70%	49.2	26.2	37.9	0	1	0	0	2	1,227.55	923		27,330.00	291	301	Empty	TRUE
Pminiata 52013	Uncategorized Sample	15064	MSB15064NSPatiriaBand_06.raw (F039770)	PMI_001641-RA	PMI_001641-RA	P_Miniata_Custom_20130506.fasta	34,870.40	100.00%	2	2	2	0.06%	10.40%	GATDLSMCSLK	K	T	99.70%	50.8	27	40.9	0	1	0	0	2	1,198.54	975		28,459.20	242	252	Empty	TRUE
Pminiata 52013	Uncategorized Sample	15064	MSB15064NSPatiriaBand_06.raw (F039770)	PMI_001641-RA	PMI_001641-RA	P_Miniata_Custom_20130506.fasta	34,870.40	100.00%	2	2	2	0.06%	10.40%	GSYQSEAGSVSCQQCPVGQSTAR	K	I	99.70%	37.5	26	37.1	0	0	1	0	2	2,444.06	978		19,392.80	112	134	Empty	TRUE
Pminiata 52013	Uncategorized Sample	15064	MSB15064NSPatiriaBand_06.raw (F039770)	PMI_019742-RA	PMI_019742-RA	P_Miniata_Custom_20130506.fasta	46,849.30	100.00%	4	5	7	0.21%	8.53%	ARLDCSLK	K	Q	92.80%	31.4	29.4	18.3	0	1	0	0	2	962.5089	840		15,713.40	259	266	Empty	TRUE
Pminiata 52013	Uncategorized Sample	15064	MSB15064NSPatiriaBand_06.raw (F039770)	PMI_019742-RA	PMI_019742-RA	P_Miniata_Custom_20130506.fasta	46,849.30	100.00%	4	5	7	0.21%	8.53%	EYSSEDINAAGR	R	I	99.70%	62.9	25.2	57.8	0	4	0	0	2	1,312.57	934.5		143901	216	227	Empty	TRUE
Pminiata 52013	Uncategorized Sample	15064	MSB15064NSPatiriaBand_06.raw (F039770)	PMI_019742-RA	PMI_019742-RA	P_Miniata_Custom_20130506.fasta	46,849.30	100.00%	4	5	7	0.21%	8.53%	LFTATGR	K	R	90.00%	34	27	2.66	0	1	0	0	2	765.4254	941		82,227.60	153	159	Empty	TRUE
Pminiata 52013	Uncategorized Sample	15064	MSB15064NSPatiriaBand_06.raw (F039770)	PMI_019742-RA	PMI_019742-RA	P_Miniata_Custom_20130506.fasta	46,849.30	100.00%	4	5	7	0.21%	8.53%	TGQSESPFR	R	L	94.00%	31.1	28.2	19.8	0	1	0	0	2	1,008.47	905		30,801.50	161	169	Empty	TRUE
Pminiata 52013	Uncategorized Sample	15064	MSB15064NSPatiriaBand_06.raw (F039770)	PMI_005627-RA	PMI_005627-RA	P_Miniata_Custom_20130506.fasta	159,615.50	100.00%	3	3	3	0.09%	2.29%	FDKGEDLAYCR	R	V	91.20%	27.1	26.1	22.7	0	1	0	0	2	1,373.62	976		20,306.60	249	259	Empty	TRUE
Pminiata 52013	Uncategorized Sample	15064	MSB15064NSPatiriaBand_06.raw (F039770)	PMI_005627-RA	PMI_005627-RA	P_Miniata_Custom_20130506.fasta	159,615.50	100.00%	3	3	3	0.09%	2.29%	MGDTTQVSIVR	R	V	99.60%	48.3	29.6	38.4	0	1	0	0	2	1,222.61	981		32,084.70	626	636	Empty	TRUE
Pminiata 52013	Uncategorized Sample	15064	MSB15064NSPatiriaBand_06.raw (F039770)	PMI_005627-RA	PMI_005627-RA	P_Miniata_Custom_20130506.fasta	159,615.50	100.00%	3	3	3	0.09%	2.29%	SGDLSITSTVR	R	C	99.70%	54.3	29.2	43.2	0	1	0	0	2	1,135.60	1,084.00		34,492.40	434	444	Empty	TRUE
Pminiata 52013	Uncategorized Sample	15064	MSB15064NSPatiriaBand_06.raw (F039770)	PMI_027881-RA	PMI_027881-RA	P_Miniata_Custom_20130506.fasta	15,130.50	99.80%	2	4	4	0.12%	14.00%	ETGDVYTMLYR	K	S	98.80%	39.6	27.9	32.4	0	2	0	0	2	1,363.62	1,240.50		73,509.80	47	57	Empty	TRUE
Pminiata 52013	Uncategorized Sample	15064	MSB15064NSPatiriaBand_06.raw (F039770)	PMI_027881-RA	PMI_027881-RA	P_Miniata_Custom_20130506.fasta	15,130.50	99.80%	2	4	4	0.12%	14.00%	SYVNYHK	R	Y	84.40%	24.3	25.9	17.3	0	2	0	0	2	911.4257	788		29,044.10	117	123	Empty	TRUE
Pminiata 52013	Uncategorized Sample	15064	MSB15064NSPatiriaBand_06.raw (F039770)	PMI_017807-RA	PMI_017807-RA	P_Miniata_Custom_20130506.fasta	98,550.40	100.00%	3	3	3	0.09%	3.47%	GTESSLDECR	R	H	97.90%	33.3	25	30	0	1	0	0	2	1,153.48	815		16,680.60	30	39	Empty	TRUE
Pminiata 52013	Uncategorized Sample	15064	MSB15064NSPatiriaBand_06.raw (F039770)	PMI_017807-RA	PMI_017807-RA	P_Miniata_Custom_20130506.fasta	98,550.40	100.00%	3	3	3	0.09%	3.47%	LVGGASPMEGR	R	V	99.00%	42.5	29.9	22.9	0	1	0	0	2	1,089.54	818		36,416.10	180	190	Empty	TRUE
Pminiata 52013	Uncategorized Sample	15064	MSB15064NSPatiriaBand_06.raw (F039770)	PMI_017807-RA	PMI_017807-RA	P_Miniata_Custom_20130506.fasta	98,550.40	100.00%	3	3	3	0.09%	3.47%	LVGGSNSFAGR	R	V	97.30%	36.1	29.1	22.8	0	1	0	0	2	1,065.53	981		30,092.10	422	432	Empty	TRUE
Pminiata 52013	Uncategorized Sample	15064	MSB15064NSPatiriaBand_06.raw (F039770)	PMI_001156-RA	PMI_001156-RA	P_Miniata_Custom_20130506.fasta	91,660.70	100.00%	15	28	30	0.91%	19.50%	AVITSPDYPYK	K	Y	99.10%	41.9	28.9	37.4	0	1	0	0	2	1,253.64	1,113.00		71,719.10	527	537	Empty	TRUE
Pminiata 52013	Uncategorized Sample	15064	MSB15064NSPatiriaBand_06.raw (F039770)	PMI_001156-RA	PMI_001156-RA	P_Miniata_Custom_20130506.fasta	91,660.70	100.00%	15	28	30	0.91%	19.50%	CVYTIVGPNNR	K	R	99.70%	53.1	29.7	0.14	0	2	0	0	2	1,293.63	1,121.50		92,205.00	663	673	Empty	TRUE
Pminiata 52013	Uncategorized Sample	15064	MSB15064NSPatiriaBand_06.raw (F039770)	PMI_001156-RA	PMI_001156-RA	P_Miniata_Custom_20130506.fasta	91,660.70	100.00%	15	28	30	0.91%	19.50%	CVYTIVGPNNRR	K	V	99.70%	36.6	30.4	0.01	0	2	3	0	2	1,449.73	1,029.00		269300	663	674	Empty	TRUE
Pminiata 52013	Uncategorized Sample	15064	MSB15064NSPatiriaBand_06.raw (F039770)	PMI_001156-RA	PMI_001156-RA	P_Miniata_Custom_20130506.fasta	91,660.70	100.00%	15	28	30	0.91%	19.50%	EQPYNECGGDVPISR	R	D	99.70%	86.5	26.6	78.7	0	2	0	0	2	1,720.76	1,045.00		77,187.00	381	395	Empty	TRUE
Pminiata 52013	Uncategorized Sample	15064	MSB15064NSPatiriaBand_06.raw (F039770)	PMI_001156-RA	PMI_001156-RA	P_Miniata_Custom_20130506.fasta	91,660.70	100.00%	15	28	30	0.91%	19.50%	FDPSMGK	R	A	55.70%	19.5	26.5	0	0	1	0	0	2	781.355	915		130336	520	526	Empty	TRUE
Pminiata 52013	Uncategorized Sample	15064	MSB15064NSPatiriaBand_06.raw (F039770)	PMI_001156-RA	PMI_001156-RA	P_Miniata_Custom_20130506.fasta	91,660.70	100.00%	15	28	30	0.91%	19.50%	GLTAVFK	R	K	90.00%	25.5	25	10.4	0	1	0	0	2	735.44	1,159.00		42,628.80	428	434	Empty	TRUE
Pminiata 52013	Uncategorized Sample	15064	MSB15064NSPatiriaBand_06.raw (F039770)	PMI_001156-RA	PMI_001156-RA	P_Miniata_Custom_20130506.fasta	91,660.70	100.00%	15	28	30	0.91%	19.50%	IVASDTGLVGEPSLNEDGSR	K	I	99.70%	90.2	30.6	81.2	0	2	2	0	2	2,015.99	1,218.50		265514	746	765	Empty	TRUE
Pminiata 52013	Uncategorized Sample	15064	MSB15064NSPatiriaBand_06.raw (F039770)	PMI_001156-RA	PMI_001156-RA	P_Miniata_Custom_20130506.fasta	91,660.70	100.00%	15	28	30	0.91%	19.50%	KPEEATMLDSGTVWLR	R	L	99.70%	37.7	31.1	28.1	0	0	1	0	2	1,848.92	1,225.00		53,191.90	348	363	Empty	TRUE
Pminiata 52013	Uncategorized Sample	15064	MSB15064NSPatiriaBand_06.raw (F039770)	PMI_001156-RA	PMI_001156-RA	P_Miniata_Custom_20130506.fasta	91,660.70	100.00%	15	28	30	0.91%	19.50%	LKTDPSINR	R	L	99.70%	33.2	28.2	17.3	0	2	1	0	2	1,043.58	803		122970	364	372	Empty	TRUE
Pminiata 52013	Uncategorized Sample	15064	MSB15064NSPatiriaBand_06.raw (F039770)	PMI_001156-RA	PMI_001156-RA	P_Miniata_Custom_20130506.fasta	91,660.70	100.00%	15	28	30	0.91%	19.50%	MKEDDSTHYIYK	K	H	99.70%	65.1	26.9	53.9	0	1	2	1	2	1,545.69	839		137597	214	225	Empty	TRUE
Pminiata 52013	Uncategorized Sample	15064	MSB15064NSPatiriaBand_06.raw (F039770)	PMI_001156-RA	PMI_001156-RA	P_Miniata_Custom_20130506.fasta	91,660.70	100.00%	15	28	30	0.91%	19.50%	PLYDAFIPR	R	T	99.70%	71	29.4	59.7	0	1	0	0	2	1,091.59	1,322.00		28,723.40	717	725	Empty	TRUE
Pminiata 52013	Uncategorized Sample	15064	MSB15064NSPatiriaBand_06.raw (F039770)	PMI_001156-RA	PMI_001156-RA	P_Miniata_Custom_20130506.fasta	91,660.70	100.00%	15	28	30	0.91%	19.50%	QWDTVSVGFGPEPAR	K	D	99.50%	46	29.8	42	0	1	0	0	2	1,645.80	1,293.00		15,530.70	441	455	Empty	TRUE
Pminiata 52013	Uncategorized Sample	15064	MSB15064NSPatiriaBand_06.raw (F039770)	PMI_001156-RA	PMI_001156-RA	P_Miniata_Custom_20130506.fasta	91,660.70	100.00%	15	28	30	0.91%	19.50%	SDGEVTITSPR	K	Y	99.70%	60.8	30.3	40.4	0	1	0	0	2	1,161.57	943		41,869.00	279	289	Empty	TRUE
Pminiata 52013	Uncategorized Sample	15064	MSB15064NSPatiriaBand_06.raw (F039770)	PMI_001156-RA	PMI_001156-RA	P_Miniata_Custom_20130506.fasta	91,660.70	100.00%	15	28	30	0.91%	19.50%	TSVAWIR	R	W	90.00%	33.1	28.8	14.8	0	1	0	0	2	832.4675	1,155.00		83,071.10	726	732	Empty	TRUE
Pminiata 52013	Uncategorized Sample	15064	MSB15064NSPatiriaBand_06.raw (F039770)	PMI_001156-RA	PMI_001156-RA	P_Miniata_Custom_20130506.fasta	91,660.70	100.00%	15	28	30	0.91%	19.50%	WITEYDRPYK	R	G	94.80%	32.4	28.8	27.6	0	1	1	0	2	1,370.67	1,115.00		160987	733	742	Empty	TRUE
Pminiata 52013	Uncategorized Sample	15064	MSB15064NSPatiriaBand_06.raw (F039770)	PMI_016447-RA	PMI_016447-RA	P_Miniata_Custom_20130506.fasta	131,998.10	100.00%	8	10	12	0.36%	7.32%	AGMNGNFR	R	S	51.50%	18.2	25.8	6.02	0	1	0	0	2	867.3778	900		35,292.60	883	890	Empty	TRUE
Pminiata 52013	Uncategorized Sample	15064	MSB15064NSPatiriaBand_06.raw (F039770)	PMI_016447-RA	PMI_016447-RA	P_Miniata_Custom_20130506.fasta	131,998.10	100.00%	8	10	12	0.36%	7.32%	ATGPDPLILFANR	R	H	93.90%	31	28.2	31	0	2	0	0	2	1,384.76	1,363.50		34,320.80	383	395	Empty	TRUE
Pminiata 52013	Uncategorized Sample	15064	MSB15064NSPatiriaBand_06.raw (F039770)	PMI_016447-RA	PMI_016447-RA	P_Miniata_Custom_20130506.fasta	131,998.10	100.00%	8	10	12	0.36%	7.32%	CDNLEGHYK	R	C	99.40%	41.1	25	28.2	0	1	1	0	2	1,135.48	801		55,850.20	358	366	Empty	TRUE
Pminiata 52013	Uncategorized Sample	15064	MSB15064NSPatiriaBand_06.raw (F039770)	PMI_016447-RA	PMI_016447-RA	P_Miniata_Custom_20130506.fasta	131,998.10	100.00%	8	10	12	0.36%	7.32%	CTCDDGYILEHNTHCR	K	A	69.30%	5.28	25	5.28	0	0	0	1	2	2,050.82	961		23,721.80	367	382	Empty	TRUE
Pminiata 52013	Uncategorized Sample	15064	MSB15064NSPatiriaBand_06.raw (F039770)	PMI_016447-RA	PMI_016447-RA	P_Miniata_Custom_20130506.fasta	131,998.10	100.00%	8	10	12	0.36%	7.32%	LHTLSTVDFNGNNRR	K	T	99.70%	39.6	30.7	2.61	0	0	2	0	2	1,745.86	1,053.50		51,476.00	920	934	Empty	TRUE
Pminiata 52013	Uncategorized Sample	15064	MSB15064NSPatiriaBand_06.raw (F039770)	PMI_016447-RA	PMI_016447-RA	P_Miniata_Custom_20130506.fasta	131,998.10	100.00%	8	10	12	0.36%	7.32%	SEHCIPGR	R	W	92.40%	26.8	25	22.1	0	1	0	0	2	955.4415	750		15,719.50	75	82	Empty	TRUE
Pminiata 52013	Uncategorized Sample	15064	MSB15064NSPatiriaBand_06.raw (F039770)	PMI_016447-RA	PMI_016447-RA	P_Miniata_Custom_20130506.fasta	131,998.10	100.00%	8	10	12	0.36%	7.32%	SFDVHTR	R	L	90.00%	38.8	28.4	24	0	1	0	0	2	861.4213	825		90,611.10	400	406	Empty	TRUE
Pminiata 52013	Uncategorized Sample	15064	MSB15064NSPatiriaBand_06.raw (F039770)	PMI_016447-RA	PMI_016447-RA	P_Miniata_Custom_20130506.fasta	131,998.10	100.00%	8	10	12	0.36%	7.32%	TLYTENIDEPR	K	A	99.70%	59.6	29.8	47	0	2	0	0	2	1,350.65	1,100.50		92,590.40	839	849	Empty	TRUE
Pminiata 52013	Uncategorized Sample	15064	MSB15064NSPatiriaBand_06.raw (F039770)	PMI_002582-RA	PMI_002582-RA	P_Miniata_Custom_20130506.fasta	312,447.20	100.00%	24	26	29	0.88%	8.77%	AIALDPR	R	N	90.00%	31.3	25	8.83	0	1	0	0	2	755.4411	999		19,776.30	2295	2301	Empty	TRUE	PMI_001360-RA
Pminiata 52013	Uncategorized Sample	15064	MSB15064NSPatiriaBand_06.raw (F039770)	PMI_002582-RA	PMI_002582-RA	P_Miniata_Custom_20130506.fasta	312,447.20	100.00%	24	26	29	0.88%	8.77%	ALITEGLDEPR	R	A	99.70%	47.8	27.5	45.6	0	1	0	0	2	1,213.64	1,192.00		40,378.60	2284	2294	Empty	TRUE	PMI_001360-RA
Pminiata 52013	Uncategorized Sample	15064	MSB15064NSPatiriaBand_06.raw (F039770)	PMI_002582-RA	PMI_002582-RA	P_Miniata_Custom_20130506.fasta	312,447.20	100.00%	24	26	29	0.88%	8.77%	CEANEYACLNTR	R	C	99.70%	71.3	25	64	0	1	0	0	2	1,500.62	1,021.00		28,332.00	2009	2020	Empty	TRUE	PMI_001360-RA
Pminiata 52013	Uncategorized Sample	15064	MSB15064NSPatiriaBand_06.raw (F039770)	PMI_002582-RA	PMI_002582-RA	P_Miniata_Custom_20130506.fasta	312,447.20	100.00%	24	26	29	0.88%	8.77%	CILELWK	R	C	90.00%	33.1	29.9	18.7	0	1	0	0	2	961.5177	1,334.00		25,787.20	637	643	Empty	TRUE	PMI_001360-RA
Pminiata 52013	Uncategorized Sample	15064	MSB15064NSPatiriaBand_06.raw (F039770)	PMI_002582-RA	PMI_002582-RA	P_Miniata_Custom_20130506.fasta	312,447.20	100.00%	24	26	29	0.88%	8.77%	CTCYSGFR	K	L	84.70%	23.4	25	19.6	0	1	0	0	2	1,050.41	961		37,394.30	2155	2162	Empty	TRUE	PMI_001360-RA
Pminiata 52013	Uncategorized Sample	15064	MSB15064NSPatiriaBand_06.raw (F039770)	PMI_002582-RA	PMI_002582-RA	P_Miniata_Custom_20130506.fasta	312,447.20	100.00%	24	26	29	0.88%	8.77%	CVVPFFR	R	C	60.40%	21.2	27.5	5.08	0	1	0	0	2	924.476	1,306.00		74,864.50	676	682	Empty	TRUE	PMI_001360-RA
Pminiata 52013	Uncategorized Sample	15064	MSB15064NSPatiriaBand_06.raw (F039770)	PMI_002582-RA	PMI_002582-RA	P_Miniata_Custom_20130506.fasta	312,447.20	100.00%	24	26	29	0.88%	8.77%	EMFIYDPTAK	K	T	71.80%	23.4	27.9	13.9	0	1	0	0	2	1,214.58	1,264.00		33,638.30	1408	1417	Empty	TRUE	PMI_001360-RA
Pminiata 52013	Uncategorized Sample	15064	MSB15064NSPatiriaBand_06.raw (F039770)	PMI_002582-RA	PMI_002582-RA	P_Miniata_Custom_20130506.fasta	312,447.20	100.00%	24	26	29	0.88%	8.77%	EVMIPIINLNSPR	R	A	99.70%	51.3	27.4	41.8	0	1	0	0	2	1,511.83	1,325.00		13,560.40	360	372	Empty	TRUE	PMI_001360-RA
Pminiata 52013	Uncategorized Sample	15064	MSB15064NSPatiriaBand_06.raw (F039770)	PMI_002582-RA	PMI_002582-RA	P_Miniata_Custom_20130506.fasta	312,447.20	100.00%	24	26	29	0.88%	8.77%	GLDQIGVSTLDGR	K	Y	99.70%	62.6	30.4	53.8	0	1	0	0	2	1,330.70	1,243.00		47,878.70	2268	2280	Empty	TRUE	PMI_001360-RA
Pminiata 52013	Uncategorized Sample	15064	MSB15064NSPatiriaBand_06.raw (F039770)	PMI_002582-RA	PMI_002582-RA	P_Miniata_Custom_20130506.fasta	312,447.20	100.00%	24	26	29	0.88%	8.77%	GLMFLTDR	K	G	95.90%	32.2	27.4	23.7	0	1	0	0	2	968.4872	1,247.00		28,977.30	150	157	Empty	TRUE	PMI_001360-RA
Pminiata 52013	Uncategorized Sample	15064	MSB15064NSPatiriaBand_06.raw (F039770)	PMI_002582-RA	PMI_002582-RA	P_Miniata_Custom_20130506.fasta	312,447.20	100.00%	24	26	29	0.88%	8.77%	HDLQGHSDSVK	R	L	87.10%	18.8	28.4	12.8	0	0	1	0	2	1,223.57	711		6,125.21	506	516	Empty	TRUE	PMI_001360-RA
Pminiata 52013	Uncategorized Sample	15064	MSB15064NSPatiriaBand_06.raw (F039770)	PMI_002582-RA	PMI_002582-RA	P_Miniata_Custom_20130506.fasta	312,447.20	100.00%	24	26	29	0.88%	8.77%	HTCLASQFK	R	C	99.10%	43.3	30.1	27.3	0	1	0	0	2	1,091.53	908		62,350.00	2552	2560	Empty	TRUE	PMI_001360-RA
Pminiata 52013	Uncategorized Sample	15064	MSB15064NSPatiriaBand_06.raw (F039770)	PMI_002582-RA	PMI_002582-RA	P_Miniata_Custom_20130506.fasta	312,447.20	100.00%	24	26	29	0.88%	8.77%	INLHTK	R	D	50.00%	18.3	25	0	0	1	0	0	2	725.4305	770		7,648.91	970	975	Empty	TRUE	PMI_001360-RA
Pminiata 52013	Uncategorized Sample	15064	MSB15064NSPatiriaBand_06.raw (F039770)	PMI_002582-RA	PMI_002582-RA	P_Miniata_Custom_20130506.fasta	312,447.20	100.00%	24	26	29	0.88%	8.77%	NPDGLAVDWIGR	R	N	99.70%	63.9	29.4	53.3	0	1	0	0	2	1,312.66	1,317.00		26,621.70	2249	2260	Empty	TRUE	PMI_001360-RA
Pminiata 52013	Uncategorized Sample	15064	MSB15064NSPatiriaBand_06.raw (F039770)	PMI_002582-RA	PMI_002582-RA	P_Miniata_Custom_20130506.fasta	312,447.20	100.00%	24	26	29	0.88%	8.77%	NVIGLAVDYR	R	T	99.60%	46.6	28.5	34.1	0	1	0	0	2	1,119.62	1,261.00		37,585.30	1610	1619	Empty	TRUE	PMI_001360-RA
Pminiata 52013	Uncategorized Sample	15064	MSB15064NSPatiriaBand_06.raw (F039770)	PMI_002582-RA	PMI_002582-RA	P_Miniata_Custom_20130506.fasta	312,447.20	100.00%	24	26	29	0.88%	8.77%	QCVHGEDEGGECENR	R	W	99.70%	46.6	25	46.6	0	2	0	0	2	1,758.64	755		10,153.60	852	866	Empty	TRUE
Pminiata 52013	Uncategorized Sample	15064	MSB15064NSPatiriaBand_06.raw (F039770)	PMI_002582-RA	PMI_002582-RA	P_Miniata_Custom_20130506.fasta	312,447.20	100.00%	24	26	29	0.88%	8.77%	QPQGVFNPCK	R	H	98.60%	37.8	27	29	0	1	0	0	2	1,157.54	1,222.00		24,547.30	2422	2431	Empty	TRUE	PMI_001360-RA
Pminiata 52013	Uncategorized Sample	15064	MSB15064NSPatiriaBand_06.raw (F039770)	PMI_002582-RA	PMI_002582-RA	P_Miniata_Custom_20130506.fasta	312,447.20	100.00%	24	26	29	0.88%	8.77%	SDGISHGAGAIR	R	V	99.70%	54.7	28.5	41.6	0	2	0	0	2	1,140.58	830		35,198.30	264	275	Empty	TRUE	PMI_001360-RA
Pminiata 52013	Uncategorized Sample	15064	MSB15064NSPatiriaBand_06.raw (F039770)	PMI_002582-RA	PMI_002582-RA	P_Miniata_Custom_20130506.fasta	312,447.20	100.00%	24	26	29	0.88%	8.77%	SGGVLFELR	R	V	99.70%	81.9	27.8	64.7	0	1	0	0	2	977.5415	1,293.00		133535	519	527	Empty	TRUE	PMI_001360-RA
Pminiata 52013	Uncategorized Sample	15064	MSB15064NSPatiriaBand_06.raw (F039770)	PMI_002582-RA	PMI_002582-RA	P_Miniata_Custom_20130506.fasta	312,447.20	100.00%	24	26	29	0.88%	8.77%	SNIDGARPDTVLIK	R	C	99.70%	33.2	28	10.6	0	2	2	0	2	1,498.82	1,080.00		154370	1877	1890	Empty	TRUE
Pminiata 52013	Uncategorized Sample	15064	MSB15064NSPatiriaBand_06.raw (F039770)	PMI_002582-RA	PMI_002582-RA	P_Miniata_Custom_20130506.fasta	312,447.20	100.00%	24	26	29	0.88%	8.77%	SVDLLGANYELK	R	A	98.30%	39.1	29.6	32.9	0	1	0	0	2	1,321.70	1,294.00		40,973.60	2187	2198	Empty	TRUE	PMI_001360-RA
Pminiata 52013	Uncategorized Sample	15064	MSB15064NSPatiriaBand_06.raw (F039770)	PMI_002582-RA	PMI_002582-RA	P_Miniata_Custom_20130506.fasta	312,447.20	100.00%	24	26	29	0.88%	8.77%	VLFSNR	K	Y	50.00%	23.7	25.4	7.1	0	1	0	0	2	735.4147	995		36,047.20	2177	2182	Empty	TRUE	PMI_001360-RA
Pminiata 52013	Uncategorized Sample	15064	MSB15064NSPatiriaBand_06.raw (F039770)	PMI_002582-RA	PMI_002582-RA	P_Miniata_Custom_20130506.fasta	312,447.20	100.00%	24	26	29	0.88%	8.77%	VYWAESNVVK	K	Y	89.30%	29.3	29.2	17.9	0	1	0	0	2	1,194.62	1,179.00		20,870.10	1377	1386	Empty	TRUE
Pminiata 52013	Uncategorized Sample	15064	MSB15064NSPatiriaBand_06.raw (F039770)	PMI_002582-RA	PMI_002582-RA	P_Miniata_Custom_20130506.fasta	312,447.20	100.00%	24	26	29	0.88%	8.77%	YTGGDVVVLQSK	K	L	99.70%	76.9	29.2	63.8	0	1	0	0	2	1,265.67	1,101.00		35,424.80	1715	1726	Empty	TRUE	PMI_001360-RA
Pminiata 52013	Uncategorized Sample	15064	MSB15064NSPatiriaBand_06.raw (F039770)	PMI_010461-RA	PMI_010461-RA	P_Miniata_Custom_20130506.fasta	102,449.50	100.00%	2	2	2	0.06%	2.27%	FQTLAPGVNR	R	A	96.50%	35	29.4	21.2	0	1	0	0	2	1,102.60	1,070.00		27,733.00	331	340	Empty	TRUE
Pminiata 52013	Uncategorized Sample	15064	MSB15064NSPatiriaBand_06.raw (F039770)	PMI_010461-RA	PMI_010461-RA	P_Miniata_Custom_20130506.fasta	102,449.50	100.00%	2	2	2	0.06%	2.27%	IVLEGLIPDAK	R	Y	99.70%	56.6	25	45.2	0	1	0	0	2	1,167.70	1,321.00		21,361.40	256	266	Empty	TRUE
Pminiata 52013	Uncategorized Sample	15064	MSB15064NSPatiriaBand_06.raw (F039770)	PMI_013233-RA	PMI_013233-RA	P_Miniata_Custom_20130506.fasta	136,813.10	100.00%	4	5	6	0.18%	11.80%	AADCMIPEDR	K	V	99.70%	50.5	25	35.9	0	2	0	0	2	1,177.50	929		69,852.30	751	760	Empty	FALSE	PMI_019614-RA
Pminiata 52013	Uncategorized Sample	15064	MSB15064NSPatiriaBand_06.raw (F039770)	PMI_013233-RA	PMI_013233-RA	P_Miniata_Custom_20130506.fasta	136,813.10	100.00%	4	5	6	0.18%	11.80%	CCLECPEDPAVGPK	K	A	99.70%	45	25	45	0	1	0	0	2	1,631.69	1,062.00		39,832.10	737	750	Empty	FALSE	PMI_019614-RA
Pminiata 52013	Uncategorized Sample	15064	MSB15064NSPatiriaBand_06.raw (F039770)	PMI_013233-RA	PMI_013233-RA	P_Miniata_Custom_20130506.fasta	136,813.10	100.00%	4	5	6	0.18%	11.80%	CEQGQVSCTVK	R	E	99.70%	53.2	26.4	45.1	0	2	0	0	2	1,295.57	790		33,488.40	982	992	Empty	FALSE	PMI_019614-RA
Pminiata 52013	Uncategorized Sample	15064	MSB15064NSPatiriaBand_06.raw (F039770)	PMI_013233-RA	PMI_013233-RA	P_Miniata_Custom_20130506.fasta	136,813.10	100.00%	4	5	6	0.18%	11.80%	CPGDPPPCDTER	R	G	79.10%	21.9	25	21.9	0	1	0	0	2	1,400.56	788		12,518.60	1146	1157	Empty	TRUE
Pminiata 52013	Uncategorized Sample	15064	MSB15064NSPatiriaBand_06.raw (F039770)	PMI_013233-RA	PMI_013233-RA	P_Miniata_Custom_20130506.fasta	136,813.10	100.00%	4	5	6	0.18%	11.80%	DCLCYNGAK	R	I	73.70%	20.8	25	4.7	0	1	0	0	2	1,101.43	913		32,896.20	870	878	Empty	FALSE	PMI_019614-RA
Pminiata 52013	Uncategorized Sample	15064	MSB15064NSPatiriaBand_06.raw (F039770)	PMI_013233-RA	PMI_013233-RA	P_Miniata_Custom_20130506.fasta	136,813.10	100.00%	4	5	6	0.18%	11.80%	ECPIATCENPVLPEGECCPK	K	C	98.20%	21.7	25	20.3	0	0	1	0	2	2,360.00	1,194.00		23,993.30	993	1012	Empty	FALSE	PMI_019614-RA
Pminiata 52013	Uncategorized Sample	15064	MSB15064NSPatiriaBand_06.raw (F039770)	PMI_013233-RA	PMI_013233-RA	P_Miniata_Custom_20130506.fasta	136,813.10	100.00%	4	5	6	0.18%	11.80%	GMYSQGETWR	R	Q	98.80%	36.3	25	36.3	0	3	0	0	2	1,230.52	994		81,773.80	1158	1167	Empty	TRUE
Pminiata 52013	Uncategorized Sample	15064	MSB15064NSPatiriaBand_06.raw (F039770)	PMI_013233-RA	PMI_013233-RA	P_Miniata_Custom_20130506.fasta	136,813.10	100.00%	4	5	6	0.18%	11.80%	IACMPVR	R	D	90.00%	30.3	29.4	18.9	0	1	0	0	2	846.4325	960		38,334.80	595	601	Empty	TRUE
Pminiata 52013	Uncategorized Sample	15064	MSB15064NSPatiriaBand_06.raw (F039770)	PMI_013233-RA	PMI_013233-RA	P_Miniata_Custom_20130506.fasta	136,813.10	100.00%	4	5	6	0.18%	11.80%	KPACENPVKTPGK	R	C	70.60%	23.9	28.7	14.7	0	1	0	0	2	1,425.75	731		8,328.16	724	736	Empty	FALSE	PMI_019614-RA
Pminiata 52013	Uncategorized Sample	15064	MSB15064NSPatiriaBand_06.raw (F039770)	PMI_013233-RA	PMI_013233-RA	P_Miniata_Custom_20130506.fasta	136,813.10	100.00%	4	5	6	0.18%	11.80%	LLPCVDGATTR	K	Q	98.50%	40.5	30.1	28.4	0	1	0	0	2	1,202.62	1,097.00		87,567.20	198	208	Empty	TRUE
Pminiata 52013	Uncategorized Sample	15064	MSB15064NSPatiriaBand_06.raw (F039770)	PMI_013233-RA	PMI_013233-RA	P_Miniata_Custom_20130506.fasta	136,813.10	100.00%	4	5	6	0.18%	11.80%	PAGACCPVCVEDTK	K	A	99.50%	41.2	25	36.7	0	1	0	0	2	1,563.66	957		17,543.40	672	685	Empty	FALSE	PMI_019614-RA
Pminiata 52013	Uncategorized Sample	15064	MSB15064NSPatiriaBand_06.raw (F039770)	PMI_013233-RA	PMI_013233-RA	P_Miniata_Custom_20130506.fasta	136,813.10	100.00%	4	5	6	0.18%	11.80%	VYAHGTFFK	R	T	99.60%	29.7	27.6	24.9	0	1	1	0	2	1,069.55	1,031.00		154775	761	769	Empty	FALSE	PMI_019614-RA
Pminiata 52013	Uncategorized Sample	15064	MSB15064NSPatiriaBand_06.raw (F039770)	PMI_013233-RA	PMI_013233-RA	P_Miniata_Custom_20130506.fasta	136,813.10	100.00%	4	5	6	0.18%	11.80%	YSDGQQWR	K	R	96.60%	31.7	25.9	31.7	0	1	0	0	2	1,039.46	922		100234	966	973	Empty	FALSE	PMI_019614-RA
Pminiata 52013	Uncategorized Sample	15064	MSB15064NSPatiriaBand_06.raw (F039770)	PMI_010283-RA	PMI_010283-RA	P_Miniata_Custom_20130506.fasta	43,714.60	100.00%	4	4	4	0.12%	9.57%	FRPMTESDR	K	Q	54.90%	20	27.1	3.88	0	1	0	0	2	1,154.53	750		9,814.37	303	311	Empty	TRUE
Pminiata 52013	Uncategorized Sample	15064	MSB15064NSPatiriaBand_06.raw (F039770)	PMI_010283-RA	PMI_010283-RA	P_Miniata_Custom_20130506.fasta	43,714.60	100.00%	4	4	4	0.12%	9.57%	LCGDSNLNGR	R	Y	83.20%	24.4	26.4	9.28	0	1	0	0	2	1,106.49	842		16,190.60	262	271	Empty	TRUE
Pminiata 52013	Uncategorized Sample	15064	MSB15064NSPatiriaBand_06.raw (F039770)	PMI_010283-RA	PMI_010283-RA	P_Miniata_Custom_20130506.fasta	43,714.60	100.00%	4	4	4	0.12%	9.57%	SSASYAGFR	K	V	99.70%	82.1	26.2	65	0	1	0	0	2	945.4423	975		28,911.70	197	205	Empty	TRUE
Pminiata 52013	Uncategorized Sample	15064	MSB15064NSPatiriaBand_06.raw (F039770)	PMI_010283-RA	PMI_010283-RA	P_Miniata_Custom_20130506.fasta	43,714.60	100.00%	4	4	4	0.12%	9.57%	VDLEDFEGGK	R	S	99.70%	48.1	28.1	38.5	0	1	0	0	2	1,108.52	1,225.00		48,499.20	187	196	Empty	TRUE
Pminiata 52013	Uncategorized Sample	15064	MSB15064NSPatiriaBand_06.raw (F039770)	PMI_009987-RA	PMI_009987-RA	P_Miniata_Custom_20130506.fasta	174,694.60	100.00%	14	16	18	0.54%	13.00%	CCLQCPEVAPAR	K	D	99.70%	47	26	37.7	0	1	0	0	2	1,460.64	1,014.00		28,647.90	55	66	Empty	FALSE	PMI_019614-RA
Pminiata 52013	Uncategorized Sample	15064	MSB15064NSPatiriaBand_06.raw (F039770)	PMI_009987-RA	PMI_009987-RA	P_Miniata_Custom_20130506.fasta	174,694.60	100.00%	14	16	18	0.54%	13.00%	CDKETCPALPCDQPLKR	R	E	99.20%	29.1	29.4	23.4	0	0	1	0	2	2,087.97	967		32,820.60	1101	1117	Empty	TRUE	PMI_003133-RA
Pminiata 52013	Uncategorized Sample	15064	MSB15064NSPatiriaBand_06.raw (F039770)	PMI_009987-RA	PMI_009987-RA	P_Miniata_Custom_20130506.fasta	174,694.60	100.00%	14	16	18	0.54%	13.00%	CTCLNSDVSCNTR	R	L	99.70%	65.2	25	63.2	0	1	0	0	2	1,586.64	894		31,092.20	152	164	Empty	FALSE	PMI_019614-RA
Pminiata 52013	Uncategorized Sample	15064	MSB15064NSPatiriaBand_06.raw (F039770)	PMI_009987-RA	PMI_009987-RA	P_Miniata_Custom_20130506.fasta	174,694.60	100.00%	14	16	18	0.54%	13.00%	DCNPTDCENPITR	K	S	99.70%	66.8	25	58.7	0	1	0	0	2	1,591.65	999		33,927.20	809	821	Empty	TRUE	PMI_003133-RA
Pminiata 52013	Uncategorized Sample	15064	MSB15064NSPatiriaBand_06.raw (F039770)	PMI_009987-RA	PMI_009987-RA	P_Miniata_Custom_20130506.fasta	174,694.60	100.00%	14	16	18	0.54%	13.00%	HGEIWR	R	R	50.00%	19	25.8	10.2	0	1	0	0	2	797.4053	893		23,117.50	1080	1085	Empty	TRUE
Pminiata 52013	Uncategorized Sample	15064	MSB15064NSPatiriaBand_06.raw (F039770)	PMI_009987-RA	PMI_009987-RA	P_Miniata_Custom_20130506.fasta	174,694.60	100.00%	14	16	18	0.54%	13.00%	ICIDEPDMGCTVDGR	R	R	99.70%	76.2	25	76.2	0	1	0	0	2	1,753.72	1,094.00		22,997.60	891	905	Empty	TRUE	PMI_003133-RA
Pminiata 52013	Uncategorized Sample	15064	MSB15064NSPatiriaBand_06.raw (F039770)	PMI_009987-RA	PMI_009987-RA	P_Miniata_Custom_20130506.fasta	174,694.60	100.00%	14	16	18	0.54%	13.00%	ICIDEPDMGCTVDGRR	R	L	85.60%	15	25	8.61	0	0	1	0	2	1,909.82	1,032.00		21,924.80	891	906	Empty	TRUE	PMI_003133-RA
Pminiata 52013	Uncategorized Sample	15064	MSB15064NSPatiriaBand_06.raw (F039770)	PMI_009987-RA	PMI_009987-RA	P_Miniata_Custom_20130506.fasta	174,694.60	100.00%	14	16	18	0.54%	13.00%	LQTGETFR	R	Q	99.00%	53	27.9	41	0	1	0	0	2	951.4895	934		99,733.30	907	914	Empty	TRUE
Pminiata 52013	Uncategorized Sample	15064	MSB15064NSPatiriaBand_06.raw (F039770)	PMI_009987-RA	PMI_009987-RA	P_Miniata_Custom_20130506.fasta	174,694.60	100.00%	14	16	18	0.54%	13.00%	LTCEGTPIQEEGK	R	C	99.70%	61.4	29.3	49.7	0	1	0	0	2	1,461.69	942		76,581.20	234	246	Empty	TRUE	PMI_003133-RA
Pminiata 52013	Uncategorized Sample	15064	MSB15064NSPatiriaBand_06.raw (F039770)	PMI_009987-RA	PMI_009987-RA	P_Miniata_Custom_20130506.fasta	174,694.60	100.00%	14	16	18	0.54%	13.00%	NNFYPHSYR	K	W	91.40%	27.9	26.8	17.3	0	1	0	0	2	1,197.54	939		30,577.50	72	80	Empty	FALSE	PMI_019614-RA
Pminiata 52013	Uncategorized Sample	15064	MSB15064NSPatiriaBand_06.raw (F039770)	PMI_009987-RA	PMI_009987-RA	P_Miniata_Custom_20130506.fasta	174,694.60	100.00%	14	16	18	0.54%	13.00%	NTETFEDPADNCLK	R	C	68.60%	20.2	25.3	15.2	0	1	0	0	2	1,653.71	1,124.00		15,387.60	1391	1404	Empty	TRUE	PMI_003133-RA
Pminiata 52013	Uncategorized Sample	15064	MSB15064NSPatiriaBand_06.raw (F039770)	PMI_009987-RA	PMI_009987-RA	P_Miniata_Custom_20130506.fasta	174,694.60	100.00%	14	16	18	0.54%	13.00%	RGDEVVPHGDTWQSGPCK	K	S	94.10%	21.7	28.9	20.6	0	0	1	0	2	2,025.91	961		18,094.10	715	732	Empty	TRUE	PMI_003133-RA
Pminiata 52013	Uncategorized Sample	15064	MSB15064NSPatiriaBand_06.raw (F039770)	PMI_009987-RA	PMI_009987-RA	P_Miniata_Custom_20130506.fasta	174,694.60	100.00%	14	16	18	0.54%	13.00%	SCEVGGQTYQHGER	K	W	99.70%	82.3	25	67.7	0	2	0	0	2	1,607.69	778		45,358.30	535	548	Empty	TRUE	PMI_003133-RA
Pminiata 52013	Uncategorized Sample	15064	MSB15064NSPatiriaBand_06.raw (F039770)	PMI_009987-RA	PMI_009987-RA	P_Miniata_Custom_20130506.fasta	174,694.60	100.00%	14	16	18	0.54%	13.00%	SCTFDDGREFDHGTSLK	K	Y	99.70%	28.4	25.2	25.1	0	0	1	0	2	1,971.85	1,039.00		45,424.80	1026	1042	Empty	TRUE	PMI_003133-RA
Pminiata 52013	Uncategorized Sample	15064	MSB15064NSPatiriaBand_06.raw (F039770)	PMI_009987-RA	PMI_009987-RA	P_Miniata_Custom_20130506.fasta	174,694.60	100.00%	14	16	18	0.54%	13.00%	TYVSGESWTK	K	G	74.30%	23.2	27.3	12.6	0	1	0	0	2	1,157.55	1,035.00		86,036.00	972	981	Empty	TRUE	PMI_003133-RA
Pminiata 52013	Uncategorized Sample	15064	MSB15064NSPatiriaBand_06.raw (F039770)	PMI_009987-RA	PMI_009987-RA	P_Miniata_Custom_20130506.fasta	174,694.60	100.00%	14	16	18	0.54%	13.00%	VCTCDNGNLR	K	C	99.50%	42.1	25	34.6	0	3	0	0	2	1,208.51	811		58,223.10	1091	1100	Empty	TRUE	PMI_003133-RA
Pminiata 52013	Uncategorized Sample	15064	MSB15064NSPatiriaBand_06.raw (F039770)	PMI_009987-RA	PMI_009987-RA	P_Miniata_Custom_20130506.fasta	174,694.60	100.00%	14	16	18	0.54%	13.00%	VSCENTQCPALDCADPVR	K	I	99.70%	102	25	89.8	0	1	1	0	2	2,091.89	1,120.50		53,402.40	994	1011	Empty	TRUE	PMI_003133-RA
Pminiata 52013	Uncategorized Sample	15064	MSB15064NSPatiriaBand_06.raw (F039770)	PMI_010523-RA	PMI_010523-RA	P_Miniata_Custom_20130506.fasta	54,959.90	100.00%	2	2	2	0.06%	4.15%	DGTVVIGSIR	R	R	96.00%	33.8	28.9	21.5	0	1	0	0	2	1,016.57	1,157.00		35,412.20	440	449	Empty	TRUE
Pminiata 52013	Uncategorized Sample	15064	MSB15064NSPatiriaBand_06.raw (F039770)	PMI_010523-RA	PMI_010523-RA	P_Miniata_Custom_20130506.fasta	54,959.90	100.00%	2	2	2	0.06%	4.15%	VVCEEALSLCR	K	E	99.70%	54	29.4	44.5	0	1	0	0	2	1,335.64	1,166.00		46,697.30	43	53	Empty	TRUE
Pminiata 52013	Uncategorized Sample	15064	MSB15064NSPatiriaBand_06.raw (F039770)	keratin 4	CON_IPI00290078	P_Miniata_Custom_20130506.fasta	63,912.20	100.00%	2	2	2	0.06%	3.20%	AEAEALYQTK	K	V	93.50%	31.1	28.6	12	0	1	0	0	2	1,123.56	945		40,710.40	398	407	Empty	TRUE
Pminiata 52013	Uncategorized Sample	15064	MSB15064NSPatiriaBand_06.raw (F039770)	keratin 4	CON_IPI00290078	P_Miniata_Custom_20130506.fasta	63,912.20	100.00%	2	2	2	0.06%	3.20%	FASFIDK	K	V	90.00%	40.7	27.2	0	0	1	0	0	2	827.4298	1,159.00		169080	222	228	Empty	TRUE
Pminiata 52013	Uncategorized Sample	15064	MSB15064NSPatiriaBand_06.raw (F039770)	keratin 4	CON_IPI00290078	P_Miniata_Custom_20130506.fasta	63,912.20	100.00%	2	2	2	0.06%	3.20%	SKAEAEALYQTK	R	V	99.60%	48.2	29.6	41.7	0	1	0	0	2	1,338.69	894		21,612.10	396	407	Empty	TRUE
Pminiata 52013	Uncategorized Sample	15064	MSB15064NSPatiriaBand_06.raw (F039770)	PMI_005504-RA	PMI_005504-RA	P_Miniata_Custom_20130506.fasta	21,085.20	99.90%	2	2	2	0.06%	11.60%	CDAGYELMGSK	K	T	98.40%	34.7	25	30.3	0	1	0	0	2	1,246.51	927		20,785.20	70	80	Empty	TRUE
Pminiata 52013	Uncategorized Sample	15064	MSB15064NSPatiriaBand_06.raw (F039770)	PMI_005504-RA	PMI_005504-RA	P_Miniata_Custom_20130506.fasta	21,085.20	99.90%	2	2	2	0.06%	11.60%	SSYEPLTTTDVK	R	C	89.80%	29.4	29.1	24.2	0	1	0	0	2	1,340.66	1,069.00		54,526.80	58	69	Empty	TRUE
Pminiata 52013	Uncategorized Sample	15064	MSB15064NSPatiriaBand_06.raw (F039770)	PMI_006886-RA	PMI_006886-RA	P_Miniata_Custom_20130506.fasta	137,468.70	100.00%	3	3	3	0.09%	2.49%	DCSLFDENR	R	A	99.00%	37.5	25	17.8	0	1	0	0	2	1,155.47	1,143.00		41,576.40	700	708	Empty	TRUE	PMI_018767-RA
Pminiata 52013	Uncategorized Sample	15064	MSB15064NSPatiriaBand_06.raw (F039770)	PMI_006886-RA	PMI_006886-RA	P_Miniata_Custom_20130506.fasta	137,468.70	100.00%	3	3	3	0.09%	2.49%	PGVTHYER	R	M	99.00%	54	26.5	37.9	0	1	0	0	2	958.4741	752		18,382.70	718	725	Empty	TRUE
Pminiata 52013	Uncategorized Sample	15064	MSB15064NSPatiriaBand_06.raw (F039770)	PMI_006886-RA	PMI_006886-RA	P_Miniata_Custom_20130506.fasta	137,468.70	100.00%	3	3	3	0.09%	2.49%	QLGFTR	K	G	50.00%	24.2	26	10.8	0	1	0	0	2	721.3992	992		36,985.00	783	788	Empty	FALSE	PMI_003251-RA
Pminiata 52013	Uncategorized Sample	15064	MSB15064NSPatiriaBand_06.raw (F039770)	PMI_006886-RA	PMI_006886-RA	P_Miniata_Custom_20130506.fasta	137,468.70	100.00%	3	3	3	0.09%	2.49%	YVFIEQTR	R	N	87.70%	27.3	27.8	23	0	1	0	0	2	1,055.55	1,149.00		33,642.00	616	623	Empty	TRUE
Pminiata 52013	Uncategorized Sample	15064	MSB15064NSPatiriaBand_06.raw (F039770)	PMI_001247-RA	PMI_001247-RA	P_Miniata_Custom_20130506.fasta	78,923.40	100.00%	7	9	9	0.27%	11.90%	LESSVPAVGHPFPAGR	R	T	99.40%	30.8	30	24.6	0	1	1	0	2	1,620.85	1,119.00		66,286.40	518	533	Empty	TRUE
Pminiata 52013	Uncategorized Sample	15064	MSB15064NSPatiriaBand_06.raw (F039770)	PMI_001247-RA	PMI_001247-RA	P_Miniata_Custom_20130506.fasta	78,923.40	100.00%	7	9	9	0.27%	11.90%	NGYELQGNAR	K	K	98.90%	38	26.2	8.72	0	2	0	0	2	1,123.50	930		40,900.00	392	401	Empty	TRUE
Pminiata 52013	Uncategorized Sample	15064	MSB15064NSPatiriaBand_06.raw (F039770)	PMI_001247-RA	PMI_001247-RA	P_Miniata_Custom_20130506.fasta	78,923.40	100.00%	7	9	9	0.27%	11.90%	SATANECLECPAHSR	R	T	99.70%	61.2	25.5	58.8	0	1	0	0	2	1,702.73	845		9,999.68	183	197	Empty	TRUE
Pminiata 52013	Uncategorized Sample	15064	MSB15064NSPatiriaBand_06.raw (F039770)	PMI_001247-RA	PMI_001247-RA	P_Miniata_Custom_20130506.fasta	78,923.40	100.00%	7	9	9	0.27%	11.90%	SCEEIPCSCGR	R	Y	81.80%	22.6	25	22.6	0	1	0	0	2	1,354.52	888		17,107.00	92	102	Empty	TRUE
Pminiata 52013	Uncategorized Sample	15064	MSB15064NSPatiriaBand_06.raw (F039770)	PMI_001247-RA	PMI_001247-RA	P_Miniata_Custom_20130506.fasta	78,923.40	100.00%	7	9	9	0.27%	11.90%	SCQECRPNSYR	R	S	55.40%	11	25	8.94	0	0	1	0	2	1,456.61	741		9,483.13	172	182	Empty	TRUE
Pminiata 52013	Uncategorized Sample	15064	MSB15064NSPatiriaBand_06.raw (F039770)	PMI_001247-RA	PMI_001247-RA	P_Miniata_Custom_20130506.fasta	78,923.40	100.00%	7	9	9	0.27%	11.90%	WSGEPVACNPVR	R	C	99.70%	66.2	28.7	57.5	0	1	0	0	2	1,371.65	1,084.00		50,241.30	410	421	Empty	TRUE
Pminiata 52013	Uncategorized Sample	15064	MSB15064NSPatiriaBand_06.raw (F039770)	PMI_001247-RA	PMI_001247-RA	P_Miniata_Custom_20130506.fasta	78,923.40	100.00%	7	9	9	0.27%	11.90%	YSTSCSQPNGVK	R	I	99.70%	52.7	25	21.6	0	1	0	0	2	1,328.58	795		10,915.30	103	114	Empty	TRUE
Pminiata 52013	Uncategorized Sample	15064	MSB15064NSPatiriaBand_06.raw (F039770)	PMI_001360-RA	PMI_001360-RA	P_Miniata_Custom_20130506.fasta	386,356.80	100.00%	2	2	2	0.06%	6.59%	AIALDPR	R	N	90.00%	31.3	25	8.83	0	1	0	0	2	755.4411	999		19,776.30	2424	2430	Empty	FALSE	PMI_002582-RA
Pminiata 52013	Uncategorized Sample	15064	MSB15064NSPatiriaBand_06.raw (F039770)	PMI_001360-RA	PMI_001360-RA	P_Miniata_Custom_20130506.fasta	386,356.80	100.00%	2	2	2	0.06%	6.59%	ALITEGLDEPR	R	A	99.70%	47.8	27.5	45.6	0	1	0	0	2	1,213.64	1,192.00		40,378.60	2413	2423	Empty	FALSE	PMI_002582-RA
Pminiata 52013	Uncategorized Sample	15064	MSB15064NSPatiriaBand_06.raw (F039770)	PMI_001360-RA	PMI_001360-RA	P_Miniata_Custom_20130506.fasta	386,356.80	100.00%	2	2	2	0.06%	6.59%	CEANEYACLNTR	R	C	99.70%	71.3	25	64	0	1	0	0	2	1,500.62	1,021.00		28,332.00	2138	2149	Empty	FALSE	PMI_002582-RA
Pminiata 52013	Uncategorized Sample	15064	MSB15064NSPatiriaBand_06.raw (F039770)	PMI_001360-RA	PMI_001360-RA	P_Miniata_Custom_20130506.fasta	386,356.80	100.00%	2	2	2	0.06%	6.59%	CILELWK	R	C	90.00%	33.1	29.9	18.7	0	1	0	0	2	961.5177	1,334.00		25,787.20	804	810	Empty	FALSE	PMI_002582-RA
Pminiata 52013	Uncategorized Sample	15064	MSB15064NSPatiriaBand_06.raw (F039770)	PMI_001360-RA	PMI_001360-RA	P_Miniata_Custom_20130506.fasta	386,356.80	100.00%	2	2	2	0.06%	6.59%	CTCYSGFR	K	L	84.70%	23.4	25	19.6	0	1	0	0	2	1,050.41	961		37,394.30	2284	2291	Empty	FALSE	PMI_002582-RA
Pminiata 52013	Uncategorized Sample	15064	MSB15064NSPatiriaBand_06.raw (F039770)	PMI_001360-RA	PMI_001360-RA	P_Miniata_Custom_20130506.fasta	386,356.80	100.00%	2	2	2	0.06%	6.59%	CVVPFFR	R	C	60.40%	21.2	27.5	5.08	0	1	0	0	2	924.476	1,306.00		74,864.50	843	849	Empty	FALSE	PMI_002582-RA
Pminiata 52013	Uncategorized Sample	15064	MSB15064NSPatiriaBand_06.raw (F039770)	PMI_001360-RA	PMI_001360-RA	P_Miniata_Custom_20130506.fasta	386,356.80	100.00%	2	2	2	0.06%	6.59%	EMFIYDPTAK	K	T	71.80%	23.4	27.9	13.9	0	1	0	0	2	1,214.58	1,264.00		33,638.30	1414	1423	Empty	FALSE	PMI_002582-RA
Pminiata 52013	Uncategorized Sample	15064	MSB15064NSPatiriaBand_06.raw (F039770)	PMI_001360-RA	PMI_001360-RA	P_Miniata_Custom_20130506.fasta	386,356.80	100.00%	2	2	2	0.06%	6.59%	EVMIPIINLNSPR	R	A	99.70%	51.3	27.4	41.8	0	1	0	0	2	1,511.83	1,325.00		13,560.40	478	490	Empty	FALSE	PMI_002582-RA
Pminiata 52013	Uncategorized Sample	15064	MSB15064NSPatiriaBand_06.raw (F039770)	PMI_001360-RA	PMI_001360-RA	P_Miniata_Custom_20130506.fasta	386,356.80	100.00%	2	2	2	0.06%	6.59%	GLDQIGVSTLDGR	K	Y	99.70%	62.6	30.4	53.8	0	1	0	0	2	1,330.70	1,243.00		47,878.70	2397	2409	Empty	FALSE	PMI_002582-RA
Pminiata 52013	Uncategorized Sample	15064	MSB15064NSPatiriaBand_06.raw (F039770)	PMI_001360-RA	PMI_001360-RA	P_Miniata_Custom_20130506.fasta	386,356.80	100.00%	2	2	2	0.06%	6.59%	GLMFLTDR	K	G	95.90%	32.2	27.4	23.7	0	1	0	0	2	968.4872	1,247.00		28,977.30	268	275	Empty	FALSE	PMI_002582-RA
Pminiata 52013	Uncategorized Sample	15064	MSB15064NSPatiriaBand_06.raw (F039770)	PMI_001360-RA	PMI_001360-RA	P_Miniata_Custom_20130506.fasta	386,356.80	100.00%	2	2	2	0.06%	6.59%	HDLQGHSDSVK	R	L	87.10%	18.8	28.4	12.8	0	0	1	0	2	1,223.57	711		6,125.21	631	641	Empty	FALSE	PMI_002582-RA
Pminiata 52013	Uncategorized Sample	15064	MSB15064NSPatiriaBand_06.raw (F039770)	PMI_001360-RA	PMI_001360-RA	P_Miniata_Custom_20130506.fasta	386,356.80	100.00%	2	2	2	0.06%	6.59%	HTCLASQFK	R	C	99.10%	43.3	30.1	27.3	0	1	0	0	2	1,091.53	908		62,350.00	2691	2699	Empty	FALSE	PMI_002582-RA
Pminiata 52013	Uncategorized Sample	15064	MSB15064NSPatiriaBand_06.raw (F039770)	PMI_001360-RA	PMI_001360-RA	P_Miniata_Custom_20130506.fasta	386,356.80	100.00%	2	2	2	0.06%	6.59%	INLHTK	R	D	50.00%	18.3	25	0	0	1	0	0	2	725.4305	770		7,648.91	1137	1142	Empty	FALSE	PMI_002582-RA
Pminiata 52013	Uncategorized Sample	15064	MSB15064NSPatiriaBand_06.raw (F039770)	PMI_001360-RA	PMI_001360-RA	P_Miniata_Custom_20130506.fasta	386,356.80	100.00%	2	2	2	0.06%	6.59%	NPDGLAVDWIGR	R	N	99.70%	63.9	29.4	53.3	0	1	0	0	2	1,312.66	1,317.00		26,621.70	2378	2389	Empty	FALSE	PMI_002582-RA
Pminiata 52013	Uncategorized Sample	15064	MSB15064NSPatiriaBand_06.raw (F039770)	PMI_001360-RA	PMI_001360-RA	P_Miniata_Custom_20130506.fasta	386,356.80	100.00%	2	2	2	0.06%	6.59%	NVIGLAVDYR	R	T	99.60%	46.6	28.5	34.1	0	1	0	0	2	1,119.62	1,261.00		37,585.30	1766	1775	Empty	FALSE	PMI_002582-RA
Pminiata 52013	Uncategorized Sample	15064	MSB15064NSPatiriaBand_06.raw (F039770)	PMI_001360-RA	PMI_001360-RA	P_Miniata_Custom_20130506.fasta	386,356.80	100.00%	2	2	2	0.06%	6.59%	QKIDGTGAER	R	Y	96.10%	32.4	27.3	21	0	1	0	0	2	1,057.53	821		26,288.40	514	523	Empty	TRUE
Pminiata 52013	Uncategorized Sample	15064	MSB15064NSPatiriaBand_06.raw (F039770)	PMI_001360-RA	PMI_001360-RA	P_Miniata_Custom_20130506.fasta	386,356.80	100.00%	2	2	2	0.06%	6.59%	QPQGVFNPCK	R	H	98.60%	37.8	27	29	0	1	0	0	2	1,157.54	1,222.00		24,547.30	2561	2570	Empty	FALSE	PMI_002582-RA
Pminiata 52013	Uncategorized Sample	15064	MSB15064NSPatiriaBand_06.raw (F039770)	PMI_001360-RA	PMI_001360-RA	P_Miniata_Custom_20130506.fasta	386,356.80	100.00%	2	2	2	0.06%	6.59%	SDGISHGAGAIR	R	V	99.70%	54.7	28.5	41.6	0	2	0	0	2	1,140.58	830		35,198.30	382	393	Empty	FALSE	PMI_002582-RA
Pminiata 52013	Uncategorized Sample	15064	MSB15064NSPatiriaBand_06.raw (F039770)	PMI_001360-RA	PMI_001360-RA	P_Miniata_Custom_20130506.fasta	386,356.80	100.00%	2	2	2	0.06%	6.59%	SGGVLFELR	R	V	99.70%	81.9	27.8	64.7	0	1	0	0	2	977.5415	1,293.00		133535	644	652	Empty	FALSE	PMI_002582-RA
Pminiata 52013	Uncategorized Sample	15064	MSB15064NSPatiriaBand_06.raw (F039770)	PMI_001360-RA	PMI_001360-RA	P_Miniata_Custom_20130506.fasta	386,356.80	100.00%	2	2	2	0.06%	6.59%	SVDLLGANYELK	R	A	98.30%	39.1	29.6	32.9	0	1	0	0	2	1,321.70	1,294.00		40,973.60	2316	2327	Empty	FALSE	PMI_002582-RA
Pminiata 52013	Uncategorized Sample	15064	MSB15064NSPatiriaBand_06.raw (F039770)	PMI_001360-RA	PMI_001360-RA	P_Miniata_Custom_20130506.fasta	386,356.80	100.00%	2	2	2	0.06%	6.59%	VLFSNR	K	Y	50.00%	23.7	25.4	7.1	0	1	0	0	2	735.4147	995		36,047.20	2306	2311	Empty	FALSE	PMI_002582-RA
Pminiata 52013	Uncategorized Sample	15064	MSB15064NSPatiriaBand_06.raw (F039770)	PMI_001360-RA	PMI_001360-RA	P_Miniata_Custom_20130506.fasta	386,356.80	100.00%	2	2	2	0.06%	6.59%	YALISEDLDKPR	R	A	99.70%	33.4	30.2	25.2	0	0	1	0	2	1,419.75	1,160.00		36,487.50	1559	1570	Empty	TRUE
Pminiata 52013	Uncategorized Sample	15064	MSB15064NSPatiriaBand_06.raw (F039770)	PMI_001360-RA	PMI_001360-RA	P_Miniata_Custom_20130506.fasta	386,356.80	100.00%	2	2	2	0.06%	6.59%	YTGGDVVVLQSK	K	L	99.70%	76.9	29.2	63.8	0	1	0	0	2	1,265.67	1,101.00		35,424.80	1844	1855	Empty	FALSE	PMI_002582-RA
Pminiata 52013	Uncategorized Sample	15064	MSB15064NSPatiriaBand_06.raw (F039770)	PMI_004789-RA	PMI_004789-RA	P_Miniata_Custom_20130506.fasta	39,955.30	99.90%	2	4	4	0.12%	6.06%	EYLAYHIIPR	R	R	78.90%	26.8	29.9	13.7	0	1	1	0	2	1,274.69	1,214.50		84,166.90	53	62	Empty	TRUE
Pminiata 52013	Uncategorized Sample	15064	MSB15064NSPatiriaBand_06.raw (F039770)	PMI_004789-RA	PMI_004789-RA	P_Miniata_Custom_20130506.fasta	39,955.30	99.90%	2	4	4	0.12%	6.06%	LAELRDPSNVEK	K	M	99.60%	30.7	28.4	16.6	0	1	1	0	2	1,370.73	941.5		118964	39	50	Empty	TRUE
Pminiata 52013	Uncategorized Sample	15064	MSB15064NSPatiriaBand_06.raw (F039770)	PMI_024621-RA	PMI_024621-RA	P_Miniata_Custom_20130506.fasta	72,943.40	100.00%	4	4	4	0.12%	10.90%	ETTSIEGEGLWTTK	R	M	99.70%	62.8	30	57.3	0	1	0	0	2	1,551.75	1,242.00		32,437.50	216	229	Empty	TRUE
Pminiata 52013	Uncategorized Sample	15064	MSB15064NSPatiriaBand_06.raw (F039770)	PMI_024621-RA	PMI_024621-RA	P_Miniata_Custom_20130506.fasta	72,943.40	100.00%	4	4	4	0.12%	10.90%	ETTSVAGQGLWK	R	S	99.00%	43	30.5	35.2	0	1	0	0	2	1,276.65	1,165.00		24,420.40	437	448	Empty	FALSE	PMI_022236-RA
Pminiata 52013	Uncategorized Sample	15064	MSB15064NSPatiriaBand_06.raw (F039770)	PMI_024621-RA	PMI_024621-RA	P_Miniata_Custom_20130506.fasta	72,943.40	100.00%	4	4	4	0.12%	10.90%	FMKGDNPEVQK	K	S	51.10%	21.7	29.3	19.2	0	1	0	0	2	1,308.63	764		9,703.13	517	527	Empty	TRUE
Pminiata 52013	Uncategorized Sample	15064	MSB15064NSPatiriaBand_06.raw (F039770)	PMI_024621-RA	PMI_024621-RA	P_Miniata_Custom_20130506.fasta	72,943.40	100.00%	4	4	4	0.12%	10.90%	SLAELFR	K	I	90.00%	40.8	26.4	13.5	0	1	0	0	2	835.4672	1,302.00		53,357.10	263	269	Empty	TRUE
Pminiata 52013	Uncategorized Sample	15064	MSB15064NSPatiriaBand_06.raw (F039770)	PMI_024621-RA	PMI_024621-RA	P_Miniata_Custom_20130506.fasta	72,943.40	100.00%	4	4	4	0.12%	10.90%	YQVDMSDLTCDEAR	R	Y	99.70%	65.6	25	65.6	0	1	0	0	2	1,718.70	1,073.00		18,062.60	498	511	Empty	FALSE	PMI_022236-RA
Pminiata 52013	Uncategorized Sample	15064	MSB15064NSPatiriaBand_06.raw (F039770)	PMI_024621-RA	PMI_024621-RA	P_Miniata_Custom_20130506.fasta	72,943.40	100.00%	4	4	4	0.12%	10.90%	YTFDLTDHSCDDAK	R	Y	99.70%	47.8	25	47.8	0	1	0	0	2	1,687.69	1,135.00		11,886.00	275	288	Empty	TRUE
Pminiata 52013	Uncategorized Sample	15064	MSB15064NSPatiriaBand_06.raw (F039770)	PMI_017036-RA	PMI_017036-RA	P_Miniata_Custom_20130506.fasta	96,874.00	99.90%	2	2	2	0.06%	2.54%	AVWVTPDGTSLR	R	I	73.50%	25.5	29.7	19.1	0	1	0	0	2	1,301.68	1,243.00		26,737.30	118	129	Empty	TRUE
Pminiata 52013	Uncategorized Sample	15064	MSB15064NSPatiriaBand_06.raw (F039770)	PMI_017036-RA	PMI_017036-RA	P_Miniata_Custom_20130506.fasta	96,874.00	99.90%	2	2	2	0.06%	2.54%	VSESEAMLFIR	K	D	99.70%	67.5	29	55.3	0	1	0	0	2	1,297.65	1,252.00		21,807.20	146	156	Empty	TRUE
Pminiata 52013	Uncategorized Sample	15064	MSB15064NSPatiriaBand_06.raw (F039770)	PMI_008848-RA	PMI_008848-RA	P_Miniata_Custom_20130506.fasta	78,329.50	100.00%	4	4	4	0.12%	7.26%	AALIDDAFNLAR	R	A	99.70%	73.3	30.2	48.8	0	1	0	0	2	1,289.68	1,342.00		16,193.80	375	386	Empty	TRUE
Pminiata 52013	Uncategorized Sample	15064	MSB15064NSPatiriaBand_06.raw (F039770)	PMI_008848-RA	PMI_008848-RA	P_Miniata_Custom_20130506.fasta	78,329.50	100.00%	4	4	4	0.12%	7.26%	AGVIEQTTALSLTK	R	Y	99.70%	86.4	27.4	77.3	0	1	0	0	2	1,431.81	1,233.00		56,514.30	387	400	Empty	TRUE
Pminiata 52013	Uncategorized Sample	15064	MSB15064NSPatiriaBand_06.raw (F039770)	PMI_008848-RA	PMI_008848-RA	P_Miniata_Custom_20130506.fasta	78,329.50	100.00%	4	4	4	0.12%	7.26%	IPQGDTINVIR	K	N	99.70%	53.8	26.3	49.6	0	1	0	0	2	1,225.69	1,149.00		31,921.70	567	577	Empty	TRUE
Pminiata 52013	Uncategorized Sample	15064	MSB15064NSPatiriaBand_06.raw (F039770)	PMI_008848-RA	PMI_008848-RA	P_Miniata_Custom_20130506.fasta	78,329.50	100.00%	4	4	4	0.12%	7.26%	MLDNILTEEVFK	R	M	99.10%	43.2	29.8	33.4	0	1	0	0	2	1,467.74	1,355.00		10,102.40	195	206	Empty	TRUE
Pminiata 52013	Uncategorized Sample	15064	MSB15064NSPatiriaBand_06.raw (F039770)	PMI_022236-RA	PMI_022236-RA	P_Miniata_Custom_20130506.fasta	116,648.30	100.00%	12	12	12	0.36%	13.80%	ALTGCSPLENCK	R	G	97.40%	35.4	28.3	27.7	0	1	0	0	2	1,349.62	1,022.00		27,493.10	314	325	Empty	TRUE
Pminiata 52013	Uncategorized Sample	15064	MSB15064NSPatiriaBand_06.raw (F039770)	PMI_022236-RA	PMI_022236-RA	P_Miniata_Custom_20130506.fasta	116,648.30	100.00%	12	12	12	0.36%	13.80%	DLTSGQTLR	K	F	79.70%	26.4	29.3	11.4	0	1	0	0	2	990.5216	962		32,808.70	757	765	Empty	TRUE
Pminiata 52013	Uncategorized Sample	15064	MSB15064NSPatiriaBand_06.raw (F039770)	PMI_022236-RA	PMI_022236-RA	P_Miniata_Custom_20130506.fasta	116,648.30	100.00%	12	12	12	0.36%	13.80%	ETTSVAGQGLWK	R	S	99.00%	43	30.5	35.2	0	1	0	0	2	1,276.65	1,165.00		24,420.40	54	65	Empty	TRUE	PMI_024621-RA
Pminiata 52013	Uncategorized Sample	15064	MSB15064NSPatiriaBand_06.raw (F039770)	PMI_022236-RA	PMI_022236-RA	P_Miniata_Custom_20130506.fasta	116,648.30	100.00%	12	12	12	0.36%	13.80%	GDYPNPGYTYATTSGR	K	R	99.70%	60.2	26.6	60.2	0	1	0	0	2	1,719.76	1,107.00		12,366.50	439	454	Empty	TRUE
Pminiata 52013	Uncategorized Sample	15064	MSB15064NSPatiriaBand_06.raw (F039770)	PMI_022236-RA	PMI_022236-RA	P_Miniata_Custom_20130506.fasta	116,648.30	100.00%	12	12	12	0.36%	13.80%	GGAVVQVDNVSPR	K	I	99.70%	48.3	28.6	48.3	0	1	0	0	2	1,297.69	1,015.00		22,038.50	171	183	Empty	TRUE
Pminiata 52013	Uncategorized Sample	15064	MSB15064NSPatiriaBand_06.raw (F039770)	PMI_022236-RA	PMI_022236-RA	P_Miniata_Custom_20130506.fasta	116,648.30	100.00%	12	12	12	0.36%	13.80%	LNMYGSER	R	A	59.10%	19.2	25.7	14.6	0	1	0	0	2	969.4458	958		16,658.90	514	521	Empty	TRUE	PMI_002180-RA
Pminiata 52013	Uncategorized Sample	15064	MSB15064NSPatiriaBand_06.raw (F039770)	PMI_022236-RA	PMI_022236-RA	P_Miniata_Custom_20130506.fasta	116,648.30	100.00%	12	12	12	0.36%	13.80%	LNYLCTEFSR	R	N	99.70%	65.4	28.3	53.8	0	1	0	0	2	1,302.61	1,255.00		30,593.70	571	580	Empty	TRUE
Pminiata 52013	Uncategorized Sample	15064	MSB15064NSPatiriaBand_06.raw (F039770)	PMI_022236-RA	PMI_022236-RA	P_Miniata_Custom_20130506.fasta	116,648.30	100.00%	12	12	12	0.36%	13.80%	QGSASTNFNINDIR	K	Y	99.40%	45.5	29.7	45.5	0	1	0	0	2	1,536.74	1,215.00		18,069.20	101	114	Empty	TRUE
Pminiata 52013	Uncategorized Sample	15064	MSB15064NSPatiriaBand_06.raw (F039770)	PMI_022236-RA	PMI_022236-RA	P_Miniata_Custom_20130506.fasta	116,648.30	100.00%	12	12	12	0.36%	13.80%	SIVSCLPEECR	R	T	99.40%	44	28.5	39.1	0	1	0	0	2	1,349.62	1,150.00		40,475.30	456	466	Empty	TRUE
Pminiata 52013	Uncategorized Sample	15064	MSB15064NSPatiriaBand_06.raw (F039770)	PMI_022236-RA	PMI_022236-RA	P_Miniata_Custom_20130506.fasta	116,648.30	100.00%	12	12	12	0.36%	13.80%	TLPDGGGPLEFTDLR	K	T	95.90%	35	30.2	22.2	0	1	0	0	2	1,587.80	1,330.00		13,624.80	402	416	Empty	TRUE
Pminiata 52013	Uncategorized Sample	15064	MSB15064NSPatiriaBand_06.raw (F039770)	PMI_022236-RA	PMI_022236-RA	P_Miniata_Custom_20130506.fasta	116,648.30	100.00%	12	12	12	0.36%	13.80%	TQILDASNQAK	R	T	99.70%	58	30	40.6	0	1	0	0	2	1,188.62	915		34,680.90	391	401	Empty	TRUE
Pminiata 52013	Uncategorized Sample	15064	MSB15064NSPatiriaBand_06.raw (F039770)	PMI_022236-RA	PMI_022236-RA	P_Miniata_Custom_20130506.fasta	116,648.30	100.00%	12	12	12	0.36%	13.80%	YQVDMSDLTCDEAR	R	Y	99.70%	65.6	25	65.6	0	1	0	0	2	1,718.70	1,073.00		18,062.60	115	128	Empty	TRUE	PMI_024621-RA
Pminiata 52013	Uncategorized Sample	15064	MSB15064NSPatiriaBand_06.raw (F039770)	PMI_018567-RA	PMI_018567-RA	P_Miniata_Custom_20130506.fasta	61,103.40	100.00%	9	11	11	0.33%	17.20%	AEAGGGQISANEQILDK	K	R	99.70%	60	30.2	46.8	0	1	0	0	2	1,700.85	1,106.00		14,454.30	34	50	Empty	TRUE
Pminiata 52013	Uncategorized Sample	15064	MSB15064NSPatiriaBand_06.raw (F039770)	PMI_018567-RA	PMI_018567-RA	P_Miniata_Custom_20130506.fasta	61,103.40	100.00%	9	11	11	0.33%	17.20%	CEDIEEVCATFDKGDK	R	A	99.70%	51.5	25	49.2	0	0	1	0	2	1,915.81	1,203.00		31,271.10	79	94	Empty	TRUE
Pminiata 52013	Uncategorized Sample	15064	MSB15064NSPatiriaBand_06.raw (F039770)	PMI_018567-RA	PMI_018567-RA	P_Miniata_Custom_20130506.fasta	61,103.40	100.00%	9	11	11	0.33%	17.20%	CKDDPPTEPLPCQQGDK	R	T	99.10%	25.9	26.8	21.6	0	1	1	0	2	1,984.87	901.5		52,162.40	301	317	Empty	TRUE
Pminiata 52013	Uncategorized Sample	15064	MSB15064NSPatiriaBand_06.raw (F039770)	PMI_018567-RA	PMI_018567-RA	P_Miniata_Custom_20130506.fasta	61,103.40	100.00%	9	11	11	0.33%	17.20%	CVYEGVTR	K	D	97.20%	33.3	26.4	17.7	0	1	0	0	2	983.4615	904		70,949.90	204	211	Empty	TRUE
Pminiata 52013	Uncategorized Sample	15064	MSB15064NSPatiriaBand_06.raw (F039770)	PMI_018567-RA	PMI_018567-RA	P_Miniata_Custom_20130506.fasta	61,103.40	100.00%	9	11	11	0.33%	17.20%	LLQGDKLK	K	F	97.90%	21.3	25	10.4	0	1	1	0	2	914.5672	863.5		61,673.10	57	64	Empty	TRUE
Pminiata 52013	Uncategorized Sample	15064	MSB15064NSPatiriaBand_06.raw (F039770)	PMI_018567-RA	PMI_018567-RA	P_Miniata_Custom_20130506.fasta	61,103.40	100.00%	9	11	11	0.33%	17.20%	SSAEFSGSNLWK	R	V	99.70%	51.6	28.1	40.8	0	1	0	0	2	1,312.62	1,235.00		76,856.00	14	25	Empty	TRUE
Pminiata 52013	Uncategorized Sample	15064	MSB15064NSPatiriaBand_06.raw (F039770)	PMI_018567-RA	PMI_018567-RA	P_Miniata_Custom_20130506.fasta	61,103.40	100.00%	9	11	11	0.33%	17.20%	TYYHGQEWK	K	L	64.50%	21.4	27.1	9.93	0	1	0	0	2	1,211.55	919		31,947.00	318	326	Empty	TRUE
Pminiata 52013	Uncategorized Sample	15064	MSB15064NSPatiriaBand_06.raw (F039770)	PMI_018567-RA	PMI_018567-RA	P_Miniata_Custom_20130506.fasta	61,103.40	100.00%	9	11	11	0.33%	17.20%	YNLDLTDR	K	R	97.80%	36.4	28.2	26.3	0	1	0	0	2	1,009.50	1,155.00		55,458.10	70	77	Empty	TRUE
Pminiata 52013	Uncategorized Sample	15064	MSB15064NSPatiriaBand_06.raw (F039770)	PMI_018567-RA	PMI_018567-RA	P_Miniata_Custom_20130506.fasta	61,103.40	100.00%	9	11	11	0.33%	17.20%	YNLDLTDRR	K	C	96.50%	23.6	29.1	20.4	0	0	1	0	2	1,165.60	1,052.00		77,243.60	70	78	Empty	TRUE
Pminiata 52013	Uncategorized Sample	15064	MSB15064NSPatiriaBand_06.raw (F039770)	PMI_025070-RA	PMI_025070-RA	P_Miniata_Custom_20130506.fasta	27,826.70	100.00%	5	6	6	0.18%	19.00%	AANINFR	R	E	90.00%	35.7	30	17.6	0	1	0	0	2	805.4314	981		80,791.30	182	188	Empty	TRUE
Pminiata 52013	Uncategorized Sample	15064	MSB15064NSPatiriaBand_06.raw (F039770)	PMI_025070-RA	PMI_025070-RA	P_Miniata_Custom_20130506.fasta	27,826.70	100.00%	5	6	6	0.18%	19.00%	ADIDLR	R	F	50.00%	38.5	29.4	12.6	0	1	0	0	2	702.3782	948		40,667.80	195	200	Empty	TRUE
Pminiata 52013	Uncategorized Sample	15064	MSB15064NSPatiriaBand_06.raw (F039770)	PMI_025070-RA	PMI_025070-RA	P_Miniata_Custom_20130506.fasta	27,826.70	100.00%	5	6	6	0.18%	19.00%	FAYGSHGDGYEFDGR	R	G	97.80%	21	25	19	0	1	1	0	2	1,677.69	1,127.00		29,896.20	201	215	Empty	TRUE
Pminiata 52013	Uncategorized Sample	15064	MSB15064NSPatiriaBand_06.raw (F039770)	PMI_025070-RA	PMI_025070-RA	P_Miniata_Custom_20130506.fasta	27,826.70	100.00%	5	6	6	0.18%	19.00%	FINYTPDLGQR	K	T	95.20%	33.2	29.2	12.1	0	1	0	0	2	1,324.65	1,231.00		204460	156	166	Empty	TRUE
Pminiata 52013	Uncategorized Sample	15064	MSB15064NSPatiriaBand_06.raw (F039770)	PMI_025070-RA	PMI_025070-RA	P_Miniata_Custom_20130506.fasta	27,826.70	100.00%	5	6	6	0.18%	19.00%	TTRAEIVR	R	A	77.80%	24.1	27.5	7.41	0	1	0	0	2	945.5476	772		14,197.10	167	174	Empty	TRUE
Pminiata 52013	Uncategorized Sample	15064	MSB15064NSPatiriaBand_06.raw (F039770)	PMI_025525-RA	PMI_025525-RA	P_Miniata_Custom_20130506.fasta	43,425.10	99.90%	2	2	2	0.06%	5.71%	VPGTPGNAEVR	R	Q	99.30%	43.1	28.4	28.4	0	1	0	0	2	1,096.57	862		25,210.60	130	140	Empty	TRUE
Pminiata 52013	Uncategorized Sample	15064	MSB15064NSPatiriaBand_06.raw (F039770)	PMI_025525-RA	PMI_025525-RA	P_Miniata_Custom_20130506.fasta	43,425.10	99.90%	2	2	2	0.06%	5.71%	WTSTDSIYGSR	R	H	87.60%	26.5	27.1	20	0	1	0	0	2	1,272.59	1,100.00		18,128.20	257	267	Empty	TRUE
Pminiata 52013	Uncategorized Sample	15064	MSB15064NSPatiriaBand_06.raw (F039770)	PMI_009988-RA	PMI_009988-RA	P_Miniata_Custom_20130506.fasta	112,857.80	92.00%	3	3	3	0.09%	2.54%	GQTVTITR	R	S	54.20%	22	29.2	5.68	0	1	0	0	2	875.4946	854		42,973.60	557	564	Empty	TRUE
Pminiata 52013	Uncategorized Sample	15064	MSB15064NSPatiriaBand_06.raw (F039770)	PMI_009988-RA	PMI_009988-RA	P_Miniata_Custom_20130506.fasta	112,857.80	92.00%	3	3	3	0.09%	2.54%	NGSLVVNVKLGK	K	S	65.30%	20.8	26.4	4.21	0	1	0	0	2	1,229.71	1,222.00		27,291.60	49	60	Empty	TRUE
Pminiata 52013	Uncategorized Sample	15064	MSB15064NSPatiriaBand_06.raw (F039770)	PMI_009988-RA	PMI_009988-RA	P_Miniata_Custom_20130506.fasta	112,857.80	92.00%	3	3	3	0.09%	2.54%	SLIDLR	R	M	50.00%	26.8	28.8	1.93	0	1	0	0	2	716.4302	1,199.00		29,397.60	649	654	Empty	TRUE
Pminiata 52013	Uncategorized Sample	15064	MSB15064NSPatiriaBand_06.raw (F039770)	PMI_018059-RA	PMI_018059-RA	P_Miniata_Custom_20130506.fasta	19,271.40	100.00%	2	2	2	0.06%	14.30%	LTSPTLTIGPQR	R	K	99.70%	59.7	26.5	50.5	0	1	0	0	2	1,283.73	1,184.00		33,904.80	62	73	Empty	TRUE
Pminiata 52013	Uncategorized Sample	15064	MSB15064NSPatiriaBand_06.raw (F039770)	PMI_018059-RA	PMI_018059-RA	P_Miniata_Custom_20130506.fasta	19,271.40	100.00%	2	2	2	0.06%	14.30%	TGPAIDHTLEQSR	R	-	99.70%	64.7	30	45.4	0	1	0	0	2	1,424.71	949		35,005.50	163	175	Empty	TRUE
Pminiata 52013	Uncategorized Sample	15064	MSB15064NSPatiriaBand_06.raw (F039770)	PMI_010282-RA	PMI_010282-RA	P_Miniata_Custom_20130506.fasta	89,629.50	100.00%	11	26	37	1.12%	13.00%	FSTFDR	K	D	50.00%	21.1	25	3.17	0	1	0	0	2	772.3624	974		66,422.70	188	193	Empty	TRUE
Pminiata 52013	Uncategorized Sample	15064	MSB15064NSPatiriaBand_06.raw (F039770)	PMI_010282-RA	PMI_010282-RA	P_Miniata_Custom_20130506.fasta	89,629.50	100.00%	11	26	37	1.12%	13.00%	FSTFDRDNDR	K	S	93.00%	27.2	25.1	22.4	0	3	0	0	2	1,272.56	916		215803	188	197	Empty	TRUE
Pminiata 52013	Uncategorized Sample	15064	MSB15064NSPatiriaBand_06.raw (F039770)	PMI_010282-RA	PMI_010282-RA	P_Miniata_Custom_20130506.fasta	89,629.50	100.00%	11	26	37	1.12%	13.00%	GIVGAGQNAK	R	G	99.70%	50.8	27.6	38.1	0	3	0	0	2	916.4736	801		122721	593	602	Empty	TRUE
Pminiata 52013	Uncategorized Sample	15064	MSB15064NSPatiriaBand_06.raw (F039770)	PMI_010282-RA	PMI_010282-RA	P_Miniata_Custom_20130506.fasta	89,629.50	100.00%	11	26	37	1.12%	13.00%	LDFNRDWASYR	R	D	83.60%	18.2	28.6	13.1	0	0	1	0	2	1,442.68	1,239.00		32,674.70	470	480	Empty	TRUE
Pminiata 52013	Uncategorized Sample	15064	MSB15064NSPatiriaBand_06.raw (F039770)	PMI_010282-RA	PMI_010282-RA	P_Miniata_Custom_20130506.fasta	89,629.50	100.00%	11	26	37	1.12%	13.00%	MNGWVDFQR	R	G	99.70%	64.2	26.2	25.3	0	5	0	0	2	1,153.51	1,260.00		301679	93	101	Empty	TRUE
Pminiata 52013	Uncategorized Sample	15064	MSB15064NSPatiriaBand_06.raw (F039770)	PMI_010282-RA	PMI_010282-RA	P_Miniata_Custom_20130506.fasta	89,629.50	100.00%	11	26	37	1.12%	13.00%	NYDIGSDVGDGLSLHNGMK	K	F	99.70%	55.7	27.1	49.8	0	3	3	0	2	2,008.89	1,196.00		308995	169	187	Empty	TRUE
Pminiata 52013	Uncategorized Sample	15064	MSB15064NSPatiriaBand_06.raw (F039770)	PMI_010282-RA	PMI_010282-RA	P_Miniata_Custom_20130506.fasta	89,629.50	100.00%	11	26	37	1.12%	13.00%	RMNGWVDFQR	R	G	99.70%	31.5	27.6	19.5	0	1	1	0	2	1,325.61	1,141.00		160718	92	101	Empty	TRUE
Pminiata 52013	Uncategorized Sample	15064	MSB15064NSPatiriaBand_06.raw (F039770)	PMI_010282-RA	PMI_010282-RA	P_Miniata_Custom_20130506.fasta	89,629.50	100.00%	11	26	37	1.12%	13.00%	TSIMMIR	K	P	90.00%	41.4	25.9	24.8	0	2	0	0	2	883.4377	1,037.50		113757	781	787	Empty	TRUE
Pminiata 52013	Uncategorized Sample	15064	MSB15064NSPatiriaBand_06.raw (F039770)	PMI_010282-RA	PMI_010282-RA	P_Miniata_Custom_20130506.fasta	89,629.50	100.00%	11	26	37	1.12%	13.00%	TSIMMIRPK	K	-	99.70%	56.7	28.6	42.9	0	4	1	0	2	1,076.60	988		420706	781	789	Empty	TRUE
Pminiata 52013	Uncategorized Sample	15064	MSB15064NSPatiriaBand_06.raw (F039770)	PMI_010282-RA	PMI_010282-RA	P_Miniata_Custom_20130506.fasta	89,629.50	100.00%	11	26	37	1.12%	13.00%	VYCDQQTDGGGWTVIQR	R	R	99.70%	88.4	28.8	64	0	4	0	0	2	1,982.90	1,231.00		94,345.00	75	91	Empty	TRUE
Pminiata 52013	Uncategorized Sample	15064	MSB15064NSPatiriaBand_06.raw (F039770)	PMI_010282-RA	PMI_010282-RA	P_Miniata_Custom_20130506.fasta	89,629.50	100.00%	11	26	37	1.12%	13.00%	VYCDQSNQGGGWTVIQR	R	R	99.70%	103	28.9	89.1	0	4	1	0	2	1,967.90	1,224.00		141270	448	464	Empty	TRUE
Pminiata 52013	Uncategorized Sample	15064	MSB15064NSPatiriaBand_06.raw (F039770)	PMI_004864-RA	PMI_004864-RA	P_Miniata_Custom_20130506.fasta	29,178.80	99.00%	2	2	2	0.06%	8.14%	IMQVVVHK	R	Q	92.40%	28.2	26.5	8.26	0	1	0	0	2	969.5551	803		15,652.40	161	168	Empty	TRUE
Pminiata 52013	Uncategorized Sample	15064	MSB15064NSPatiriaBand_06.raw (F039770)	PMI_004864-RA	PMI_004864-RA	P_Miniata_Custom_20130506.fasta	29,178.80	99.00%	2	2	2	0.06%	8.14%	TYDVLFLGTDDGR	K	V	87.00%	28.6	29.4	26.7	0	1	0	0	2	1,471.71	1,338.00		11,853.60	176	188	Empty	TRUE
Pminiata 52013	Uncategorized Sample	15064	MSB15064NSPatiriaBand_07.raw (F039769)	PMI_003133-RA	PMI_003133-RA	P_Miniata_Custom_20130506.fasta	199,872.10	100.00%	4	4	4	0.12%	10.70%	ASDCVTCTCDDGTTSCNTLK	K	C	91.90%	27.7	25	27.7	0	1	0	0	2	2,265.87	954		6,532.16	558	577	Empty	TRUE
Pminiata 52013	Uncategorized Sample	15064	MSB15064NSPatiriaBand_07.raw (F039769)	PMI_003133-RA	PMI_003133-RA	P_Miniata_Custom_20130506.fasta	199,872.10	100.00%	4	4	4	0.12%	10.70%	CDKETCPALPCDQPLKR	R	E	99.40%	30.5	29.5	22.4	0	0	1	0	2	2,087.97	969		31,128.70	1187	1203	Empty	FALSE	PMI_009987-RA
Pminiata 52013	Uncategorized Sample	15064	MSB15064NSPatiriaBand_07.raw (F039769)	PMI_003133-RA	PMI_003133-RA	P_Miniata_Custom_20130506.fasta	199,872.10	100.00%	4	4	4	0.12%	10.70%	DCNPTDCENPITR	K	S	99.70%	87.9	25	82.2	0	1	0	0	2	1,591.65	1,002.00		36,590.30	882	894	Empty	FALSE	PMI_009987-RA
Pminiata 52013	Uncategorized Sample	15064	MSB15064NSPatiriaBand_07.raw (F039769)	PMI_003133-RA	PMI_003133-RA	P_Miniata_Custom_20130506.fasta	199,872.10	100.00%	4	4	4	0.12%	10.70%	ICIDEPDMGCTVDGR	R	R	99.70%	73.9	25	64.5	0	1	0	0	2	1,753.72	1,096.00		29,393.70	964	978	Empty	FALSE	PMI_009987-RA
Pminiata 52013	Uncategorized Sample	15064	MSB15064NSPatiriaBand_07.raw (F039769)	PMI_003133-RA	PMI_003133-RA	P_Miniata_Custom_20130506.fasta	199,872.10	100.00%	4	4	4	0.12%	10.70%	ICIDEPDMGCTVDGRR	R	M	93.90%	18.6	25	12.8	0	0	1	0	2	1,909.82	1,031.00		63,055.30	964	979	Empty	FALSE	PMI_009987-RA
Pminiata 52013	Uncategorized Sample	15064	MSB15064NSPatiriaBand_07.raw (F039769)	PMI_003133-RA	PMI_003133-RA	P_Miniata_Custom_20130506.fasta	199,872.10	100.00%	4	4	4	0.12%	10.70%	LTCEGTPIQEEGK	R	C	99.70%	62.9	29.3	53.5	0	1	0	0	2	1,461.69	941		85,269.50	47	59	Empty	FALSE	PMI_009987-RA
Pminiata 52013	Uncategorized Sample	15064	MSB15064NSPatiriaBand_07.raw (F039769)	PMI_003133-RA	PMI_003133-RA	P_Miniata_Custom_20130506.fasta	199,872.10	100.00%	4	4	4	0.12%	10.70%	NTETFEDPADNCLK	R	C	99.70%	63	25.3	57.4	0	1	0	0	2	1,653.71	1,125.00		26,746.50	1420	1433	Empty	FALSE	PMI_009987-RA
Pminiata 52013	Uncategorized Sample	15064	MSB15064NSPatiriaBand_07.raw (F039769)	PMI_003133-RA	PMI_003133-RA	P_Miniata_Custom_20130506.fasta	199,872.10	100.00%	4	4	4	0.12%	10.70%	RGDEVVPHGDTWQSGPCK	K	S	84.10%	19	28.4	15.3	0	0	1	0	2	2,024.92	962		23,334.10	788	805	Empty	FALSE	PMI_009987-RA
Pminiata 52013	Uncategorized Sample	15064	MSB15064NSPatiriaBand_07.raw (F039769)	PMI_003133-RA	PMI_003133-RA	P_Miniata_Custom_20130506.fasta	199,872.10	100.00%	4	4	4	0.12%	10.70%	SCEVGGQTYQHGER	K	W	99.70%	82	25	72.2	0	2	1	0	2	1,607.69	779		81,963.10	366	379	Empty	FALSE	PMI_009987-RA
Pminiata 52013	Uncategorized Sample	15064	MSB15064NSPatiriaBand_07.raw (F039769)	PMI_003133-RA	PMI_003133-RA	P_Miniata_Custom_20130506.fasta	199,872.10	100.00%	4	4	4	0.12%	10.70%	SCTFDDGREFDHGTSLK	K	Y	99.60%	27.7	25.1	25.8	0	0	2	0	2	1,971.85	1,043.50		99,943.30	1091	1107	Empty	FALSE	PMI_009987-RA
Pminiata 52013	Uncategorized Sample	15064	MSB15064NSPatiriaBand_07.raw (F039769)	PMI_003133-RA	PMI_003133-RA	P_Miniata_Custom_20130506.fasta	199,872.10	100.00%	4	4	4	0.12%	10.70%	SGVEYIAGQSWR	K	K	99.70%	60.1	29.4	47.9	0	1	0	0	2	1,352.66	1,219.00		73,475.50	610	621	Empty	TRUE
Pminiata 52013	Uncategorized Sample	15064	MSB15064NSPatiriaBand_07.raw (F039769)	PMI_003133-RA	PMI_003133-RA	P_Miniata_Custom_20130506.fasta	199,872.10	100.00%	4	4	4	0.12%	10.70%	VCVEDFGTCVAADGTR	R	Y	99.70%	104	25.7	98.5	0	1	0	0	2	1,756.76	1,223.00		59,644.10	534	549	Empty	TRUE
Pminiata 52013	Uncategorized Sample	15064	MSB15064NSPatiriaBand_07.raw (F039769)	PMI_003133-RA	PMI_003133-RA	P_Miniata_Custom_20130506.fasta	199,872.10	100.00%	4	4	4	0.12%	10.70%	VSCENTQCPALDCADPVR	K	V	99.70%	86.5	25	80.6	0	1	1	0	2	2,091.89	1,123.00		62,887.60	1059	1076	Empty	FALSE	PMI_009987-RA
Pminiata 52013	Uncategorized Sample	15064	MSB15064NSPatiriaBand_07.raw (F039769)	PMI_003133-RA	PMI_003133-RA	P_Miniata_Custom_20130506.fasta	199,872.10	100.00%	4	4	4	0.12%	10.70%	YNHGDEWK	R	A	83.10%	24.1	25	11.1	0	1	0	0	2	1,048.45	807		25,808.70	550	557	Empty	TRUE
Pminiata 52013	Uncategorized Sample	15064	MSB15064NSPatiriaBand_07.raw (F039769)	PMI_019614-RA	PMI_019614-RA	P_Miniata_Custom_20130506.fasta	87,821.00	100.00%	20	26	26	0.75%	27.50%	AADCMIPEDR	K	V	99.20%	41.4	25	35	0	2	0	0	2	1,193.49	931		62,315.40	128	137	Empty	TRUE	PMI_013233-RA
Pminiata 52013	Uncategorized Sample	15064	MSB15064NSPatiriaBand_07.raw (F039769)	PMI_019614-RA	PMI_019614-RA	P_Miniata_Custom_20130506.fasta	87,821.00	100.00%	20	26	26	0.75%	27.50%	ACDAEGEVTLEGECCSR	K	C	99.70%	85.3	25	83.8	0	1	0	0	2	1,942.76	1,063.00		16,805.40	171	187	Empty	TRUE	PMI_013233-RA
Pminiata 52013	Uncategorized Sample	15064	MSB15064NSPatiriaBand_07.raw (F039769)	PMI_019614-RA	PMI_019614-RA	P_Miniata_Custom_20130506.fasta	87,821.00	100.00%	20	26	26	0.75%	27.50%	ANSFLVTGECCPQCQGDSKR	R	A	99.70%	36.8	25.9	36.8	0	0	1	0	2	2,314.00	1,066.00		21,622.30	363	382	Empty	TRUE
Pminiata 52013	Uncategorized Sample	15064	MSB15064NSPatiriaBand_07.raw (F039769)	PMI_019614-RA	PMI_019614-RA	P_Miniata_Custom_20130506.fasta	87,821.00	100.00%	20	26	26	0.75%	27.50%	CCLECPEDPAVGPK	K	A	97.30%	33.5	25	33.5	0	1	0	0	2	1,631.69	1,066.00		54,342.30	114	127	Empty	TRUE	PMI_013233-RA
Pminiata 52013	Uncategorized Sample	15064	MSB15064NSPatiriaBand_07.raw (F039769)	PMI_019614-RA	PMI_019614-RA	P_Miniata_Custom_20130506.fasta	87,821.00	100.00%	20	26	26	0.75%	27.50%	CCLQCPEVAPAR	K	D	99.70%	56	26.2	47.5	0	1	0	0	2	1,460.64	1,014.00		34,393.00	681	692	Empty	TRUE	PMI_009987-RA
Pminiata 52013	Uncategorized Sample	15064	MSB15064NSPatiriaBand_07.raw (F039769)	PMI_019614-RA	PMI_019614-RA	P_Miniata_Custom_20130506.fasta	87,821.00	100.00%	20	26	26	0.75%	27.50%	CEQGQVSCTVK	R	E	99.50%	46.2	26.4	38.2	0	2	0	0	2	1,295.57	790		31,987.90	407	417	Empty	TRUE	PMI_013233-RA
Pminiata 52013	Uncategorized Sample	15064	MSB15064NSPatiriaBand_07.raw (F039769)	PMI_019614-RA	PMI_019614-RA	P_Miniata_Custom_20130506.fasta	87,821.00	100.00%	20	26	26	0.75%	27.50%	CTCLNSDVSCNTR	R	L	99.70%	54.3	25	54.3	0	1	0	0	2	1,586.64	899		27,331.40	778	790	Empty	TRUE	PMI_009987-RA
Pminiata 52013	Uncategorized Sample	15064	MSB15064NSPatiriaBand_07.raw (F039769)	PMI_019614-RA	PMI_019614-RA	P_Miniata_Custom_20130506.fasta	87,821.00	100.00%	20	26	26	0.75%	27.50%	CTLCECTAGTVK	K	C	99.70%	68.8	25	58.4	0	1	0	0	2	1,399.60	942		52,452.90	277	288	Empty	TRUE
Pminiata 52013	Uncategorized Sample	15064	MSB15064NSPatiriaBand_07.raw (F039769)	PMI_019614-RA	PMI_019614-RA	P_Miniata_Custom_20130506.fasta	87,821.00	100.00%	20	26	26	0.75%	27.50%	DKCTLCECTAGTVK	K	C	99.70%	46.4	26.2	39.8	0	1	1	0	2	1,642.72	898		68,682.30	275	288	Empty	TRUE
Pminiata 52013	Uncategorized Sample	15064	MSB15064NSPatiriaBand_07.raw (F039769)	PMI_019614-RA	PMI_019614-RA	P_Miniata_Custom_20130506.fasta	87,821.00	100.00%	20	26	26	0.75%	27.50%	ECYCDNGVVK	K	C	96.90%	32.9	25	30.3	0	1	0	0	2	1,243.51	892		32,974.10	215	224	Empty	TRUE
Pminiata 52013	Uncategorized Sample	15064	MSB15064NSPatiriaBand_07.raw (F039769)	PMI_019614-RA	PMI_019614-RA	P_Miniata_Custom_20130506.fasta	87,821.00	100.00%	20	26	26	0.75%	27.50%	GETYSHDDRWR	K	V	80.00%	23.8	25.5	19.3	0	1	0	0	2	1,421.62	840		30,606.90	199	209	Empty	TRUE	PMI_013233-RA
Pminiata 52013	Uncategorized Sample	15064	MSB15064NSPatiriaBand_07.raw (F039769)	PMI_019614-RA	PMI_019614-RA	P_Miniata_Custom_20130506.fasta	87,821.00	100.00%	20	26	26	0.75%	27.50%	KPACENPVKTPGK	R	C	94.70%	34	29	27.9	0	1	0	0	2	1,425.75	733		10,248.80	101	113	Empty	TRUE	PMI_013233-RA
Pminiata 52013	Uncategorized Sample	15064	MSB15064NSPatiriaBand_07.raw (F039769)	PMI_019614-RA	PMI_019614-RA	P_Miniata_Custom_20130506.fasta	87,821.00	100.00%	20	26	26	0.75%	27.50%	NNFYPHSYR	K	W	89.10%	28	26.8	17.2	0	1	1	0	2	1,197.54	943		98,925.40	698	706	Empty	TRUE	PMI_009987-RA
Pminiata 52013	Uncategorized Sample	15064	MSB15064NSPatiriaBand_07.raw (F039769)	PMI_019614-RA	PMI_019614-RA	P_Miniata_Custom_20130506.fasta	87,821.00	100.00%	20	26	26	0.75%	27.50%	PAGACCPVCVEDTK	K	A	99.00%	39.5	25	36.2	0	1	0	0	2	1,563.66	958		21,746.30	49	62	Empty	TRUE	PMI_013233-RA
Pminiata 52013	Uncategorized Sample	15064	MSB15064NSPatiriaBand_07.raw (F039769)	PMI_019614-RA	PMI_019614-RA	P_Miniata_Custom_20130506.fasta	87,821.00	100.00%	20	26	26	0.75%	27.50%	RACEVNGLK	K	Y	71.90%	27	30.5	5.29	0	1	0	0	2	1,047.53	777		13,540.90	382	390	Empty	TRUE
Pminiata 52013	Uncategorized Sample	15064	MSB15064NSPatiriaBand_07.raw (F039769)	PMI_019614-RA	PMI_019614-RA	P_Miniata_Custom_20130506.fasta	87,821.00	100.00%	20	26	26	0.75%	27.50%	TCTLNNCPALSCSR	K	A	99.70%	87.1	26	58.5	0	1	0	0	2	1,653.71	1,036.00		23,510.90	349	362	Empty	TRUE
Pminiata 52013	Uncategorized Sample	15064	MSB15064NSPatiriaBand_07.raw (F039769)	PMI_019614-RA	PMI_019614-RA	P_Miniata_Custom_20130506.fasta	87,821.00	100.00%	20	26	26	0.75%	27.50%	VGDCKECYCDNGVVK	R	C	99.70%	34.5	25	31	0	1	2	0	2	1,802.75	889		86,681.10	210	224	Empty	TRUE
Pminiata 52013	Uncategorized Sample	15064	MSB15064NSPatiriaBand_07.raw (F039769)	PMI_019614-RA	PMI_019614-RA	P_Miniata_Custom_20130506.fasta	87,821.00	100.00%	20	26	26	0.75%	27.50%	VYAHGTFFK	R	T	95.00%	33	27.8	26.7	0	1	0	0	2	1,069.55	1,030.00		108053	138	146	Empty	TRUE	PMI_013233-RA
Pminiata 52013	Uncategorized Sample	15064	MSB15064NSPatiriaBand_07.raw (F039769)	PMI_019614-RA	PMI_019614-RA	P_Miniata_Custom_20130506.fasta	87,821.00	100.00%	20	26	26	0.75%	27.50%	WSVDDCTR	R	C	96.80%	32.7	25	24.7	0	1	0	0	2	1,038.43	1,023.00		76,690.90	770	777	Empty	TRUE	PMI_009987-RA
Pminiata 52013	Uncategorized Sample	15064	MSB15064NSPatiriaBand_07.raw (F039769)	PMI_019614-RA	PMI_019614-RA	P_Miniata_Custom_20130506.fasta	87,821.00	100.00%	20	26	26	0.75%	27.50%	YSDGQQWR	K	R	86.30%	26.2	26	24.2	0	1	0	0	2	1,039.46	927		55,838.80	391	398	Empty	TRUE	PMI_013233-RA
Pminiata 52013	Uncategorized Sample	15064	MSB15064NSPatiriaBand_07.raw (F039769)	PMI_002180-RA	PMI_002180-RA	P_Miniata_Custom_20130506.fasta	158,248.40	100.00%	3	3	3	0.09%	2.77%	AGTTITSTSAR	K	L	99.70%	51.1	29.2	36.1	0	1	0	0	2	1,065.55	784		15,028.70	294	304	Empty	TRUE
Pminiata 52013	Uncategorized Sample	15064	MSB15064NSPatiriaBand_07.raw (F039769)	PMI_002180-RA	PMI_002180-RA	P_Miniata_Custom_20130506.fasta	158,248.40	100.00%	3	3	3	0.09%	2.77%	LGIFGSK	R	S	81.00%	23.7	25.2	8.14	0	1	0	0	2	721.4244	1,198.00		22,539.60	198	204	Empty	TRUE
Pminiata 52013	Uncategorized Sample	15064	MSB15064NSPatiriaBand_07.raw (F039769)	PMI_002180-RA	PMI_002180-RA	P_Miniata_Custom_20130506.fasta	158,248.40	100.00%	3	3	3	0.09%	2.77%	LNMYGSER	R	P	86.30%	25.9	25.7	19.8	0	1	0	0	2	969.4458	961		19,961.60	913	920	Empty	FALSE	PMI_022236-RA
Pminiata 52013	Uncategorized Sample	15064	MSB15064NSPatiriaBand_07.raw (F039769)	PMI_002180-RA	PMI_002180-RA	P_Miniata_Custom_20130506.fasta	158,248.40	100.00%	3	3	3	0.09%	2.77%	SCVPAECSGVIAER	R	F	99.70%	57	28	42.6	0	1	0	0	2	1,534.70	1,039.00		19,660.90	428	441	Empty	TRUE
Pminiata 52013	Uncategorized Sample	15064	MSB15064NSPatiriaBand_07.raw (F039769)	PMI_010745-RA	PMI_010745-RA	P_Miniata_Custom_20130506.fasta	103,003.20	100.00%	4	4	4	0.12%	4.94%	GIGVADPTAK	K	V	51.50%	20.4	26.9	11.6	0	1	0	0	2	928.51	921		36,775.40	281	290	Empty	TRUE
Pminiata 52013	Uncategorized Sample	15064	MSB15064NSPatiriaBand_07.raw (F039769)	PMI_010745-RA	PMI_010745-RA	P_Miniata_Custom_20130506.fasta	103,003.20	100.00%	4	4	4	0.12%	4.94%	LGMVDLSVR	K	A	98.90%	44.2	30.2	23	0	1	0	0	2	1,005.54	1,144.00		29,021.70	380	388	Empty	TRUE
Pminiata 52013	Uncategorized Sample	15064	MSB15064NSPatiriaBand_07.raw (F039769)	PMI_010745-RA	PMI_010745-RA	P_Miniata_Custom_20130506.fasta	103,003.20	100.00%	4	4	4	0.12%	4.94%	VPASGGTTVYFPILPQK	K	L	97.20%	35.8	27.3	34.7	0	1	0	0	2	1,774.97	1,325.00		11,778.80	363	379	Empty	TRUE
Pminiata 52013	Uncategorized Sample	15064	MSB15064NSPatiriaBand_07.raw (F039769)	PMI_010745-RA	PMI_010745-RA	P_Miniata_Custom_20130506.fasta	103,003.20	100.00%	4	4	4	0.12%	4.94%	VSNADQVQSVK	K	V	82.40%	29.1	30.2	17.2	0	1	0	0	2	1,174.61	799		10,654.90	352	362	Empty	TRUE
Pminiata 52013	Uncategorized Sample	15064	MSB15064NSPatiriaBand_07.raw (F039769)	PMI_023266-RA	PMI_023266-RA	P_Miniata_Custom_20130506.fasta	32,751.90	99.90%	2	2	2	0.06%	16.10%	GSGTYGQSVPVAPASGK	K	V	90.30%	32.5	30.7	32.5	0	1	0	0	2	1,562.78	967		43,390.00	130	146	Empty	TRUE
Pminiata 52013	Uncategorized Sample	15064	MSB15064NSPatiriaBand_07.raw (F039769)	PMI_023266-RA	PMI_023266-RA	P_Miniata_Custom_20130506.fasta	32,751.90	99.90%	2	2	2	0.06%	16.10%	LGGGSGPHEGR	R	V	98.30%	40.3	28.9	34.8	0	1	0	0	2	1,023.50	691		4,001.26	192	202	Empty	FALSE	PMI_007117-RA,PMI_003251-RA
Pminiata 52013	Uncategorized Sample	15064	MSB15064NSPatiriaBand_07.raw (F039769)	PMI_023266-RA	PMI_023266-RA	P_Miniata_Custom_20130506.fasta	32,751.90	99.90%	2	2	2	0.06%	16.10%	LVGPSNKEGR	R	L	98.90%	41.2	27.1	0	0	1	0	0	2	1,057.56	747		14,263.00	88	97	Empty	TRUE
Pminiata 52013	Uncategorized Sample	15064	MSB15064NSPatiriaBand_07.raw (F039769)	PMI_023266-RA	PMI_023266-RA	P_Miniata_Custom_20130506.fasta	32,751.90	99.90%	2	2	2	0.06%	16.10%	QLGYEGALEAK	R	S	99.70%	53.7	29.5	21.1	0	2	0	0	2	1,178.61	1,204.50		210070	230	240	Empty	FALSE	PMI_003251-RA
Pminiata 52013	Uncategorized Sample	15064	MSB15064NSPatiriaBand_07.raw (F039769)	PMI_014267-RA	PMI_014267-RA	P_Miniata_Custom_20130506.fasta	75,718.20	100.00%	3	3	3	0.09%	5.21%	CNCKPGFEGDACECSTR	K	L	97.80%	21.9	25	21.9	0	0	1	0	2	2,047.77	869		17,228.00	505	521	Empty	TRUE
Pminiata 52013	Uncategorized Sample	15064	MSB15064NSPatiriaBand_07.raw (F039769)	PMI_014267-RA	PMI_014267-RA	P_Miniata_Custom_20130506.fasta	75,718.20	100.00%	3	3	3	0.09%	5.21%	GQVLPGSR	R	E	88.80%	27.5	26.4	16.3	0	1	0	0	2	813.4578	852		55,020.20	356	363	Empty	TRUE
Pminiata 52013	Uncategorized Sample	15064	MSB15064NSPatiriaBand_07.raw (F039769)	PMI_014267-RA	PMI_014267-RA	P_Miniata_Custom_20130506.fasta	75,718.20	100.00%	3	3	3	0.09%	5.21%	YKGELCGGPDR	R	G	99.30%	45	28.5	38.1	0	1	0	0	2	1,251.58	823		37,402.70	481	491	Empty	TRUE
Pminiata 52013	Uncategorized Sample	15064	MSB15064NSPatiriaBand_07.raw (F039769)	PMI_002339-RA	PMI_002339-RA	P_Miniata_Custom_20130506.fasta	142,564.80	100.00%	3	3	3	0.09%	2.94%	HGGQECGELAER	R	E	99.70%	57.9	25	47.2	0	1	0	0	2	1,342.58	780		8,904.37	152	163	Empty	TRUE
Pminiata 52013	Uncategorized Sample	15064	MSB15064NSPatiriaBand_07.raw (F039769)	PMI_002339-RA	PMI_002339-RA	P_Miniata_Custom_20130506.fasta	142,564.80	100.00%	3	3	3	0.09%	2.94%	LSPDSDGTCGAGR	R	Q	96.90%	32.9	25	30	0	1	0	0	2	1,292.55	795		17,048.30	495	507	Empty	TRUE
Pminiata 52013	Uncategorized Sample	15064	MSB15064NSPatiriaBand_07.raw (F039769)	PMI_002339-RA	PMI_002339-RA	P_Miniata_Custom_20130506.fasta	142,564.80	100.00%	3	3	3	0.09%	2.94%	TIISIDPATDNAK	R	E	96.00%	37.1	30.7	26.9	0	1	0	0	2	1,358.72	1,184.00		34,710.00	920	932	Empty	TRUE
Pminiata 52013	Uncategorized Sample	15064	MSB15064NSPatiriaBand_07.raw (F039769)	PMI_020133-RA	PMI_020133-RA	P_Miniata_Custom_20130506.fasta	80,394.00	100.00%	5	5	5	0.15%	7.98%	DAGVICTRPIR	R	L	78.10%	27.1	29.3	17.9	0	1	0	0	2	1,257.67	978		31,094.90	196	206	Empty	TRUE
Pminiata 52013	Uncategorized Sample	15064	MSB15064NSPatiriaBand_07.raw (F039769)	PMI_020133-RA	PMI_020133-RA	P_Miniata_Custom_20130506.fasta	80,394.00	100.00%	5	5	5	0.15%	7.98%	LALDDSSSNLPK	R	G	99.70%	62.5	30	55.3	0	1	0	0	2	1,259.65	1,112.00		59,601.50	515	526	Empty	TRUE
Pminiata 52013	Uncategorized Sample	15064	MSB15064NSPatiriaBand_07.raw (F039769)	PMI_020133-RA	PMI_020133-RA	P_Miniata_Custom_20130506.fasta	80,394.00	100.00%	5	5	5	0.15%	7.98%	LVGGNGPMQGR	R	V	99.70%	50	28.1	9.83	0	1	0	0	2	1,102.53	795		18,972.50	207	217	Empty	TRUE
Pminiata 52013	Uncategorized Sample	15064	MSB15064NSPatiriaBand_07.raw (F039769)	PMI_020133-RA	PMI_020133-RA	P_Miniata_Custom_20130506.fasta	80,394.00	100.00%	5	5	5	0.15%	7.98%	LVGGNTHIEGR	R	V	99.70%	61.2	27.9	51.3	0	1	0	0	2	1,152.61	830		33,566.30	311	321	Empty	TRUE
Pminiata 52013	Uncategorized Sample	15064	MSB15064NSPatiriaBand_07.raw (F039769)	PMI_020133-RA	PMI_020133-RA	P_Miniata_Custom_20130506.fasta	80,394.00	100.00%	5	5	5	0.15%	7.98%	QLGNYEAVAATCCAK	R	Y	99.70%	70.5	28.1	67	0	1	0	0	2	1,655.75	1,096.00		27,668.10	451	465	Empty	TRUE
Pminiata 52013	Uncategorized Sample	15064	MSB15064NSPatiriaBand_07.raw (F039769)	PMI_007117-RA	PMI_007117-RA	P_Miniata_Custom_20130506.fasta	105,680.20	100.00%	5	9	10	0.29%	12.30%	FGAGIGR	R	I	90.00%	45.2	26.5	27.4	0	1	0	0	2	677.373	934		76,612.80	826	832	Empty	TRUE
Pminiata 52013	Uncategorized Sample	15064	MSB15064NSPatiriaBand_07.raw (F039769)	PMI_007117-RA	PMI_007117-RA	P_Miniata_Custom_20130506.fasta	105,680.20	100.00%	5	9	10	0.29%	12.30%	FGEGTGR	R	I	83.30%	24.2	25	4.05	0	1	0	0	2	723.3421	758		7,188.38	692	698	Empty	FALSE	PMI_003251-RA
Pminiata 52013	Uncategorized Sample	15064	MSB15064NSPatiriaBand_07.raw (F039769)	PMI_007117-RA	PMI_007117-RA	P_Miniata_Custom_20130506.fasta	105,680.20	100.00%	5	9	10	0.29%	12.30%	ILLDDVSCTEEDTR	R	L	99.70%	87.8	29.1	82.7	0	1	0	0	2	1,665.76	1,214.00		55,680.70	699	712	Empty	FALSE	PMI_003251-RA
Pminiata 52013	Uncategorized Sample	15064	MSB15064NSPatiriaBand_07.raw (F039769)	PMI_007117-RA	PMI_007117-RA	P_Miniata_Custom_20130506.fasta	105,680.20	100.00%	5	9	10	0.29%	12.30%	ILLDDVSCTEEDTRLEDCGNR	R	G	99.70%	31.2	27.9	27.6	0	0	1	0	2	2,510.11	1,228.00		82,043.90	699	719	Empty	FALSE	PMI_003251-RA
Pminiata 52013	Uncategorized Sample	15064	MSB15064NSPatiriaBand_07.raw (F039769)	PMI_007117-RA	PMI_007117-RA	P_Miniata_Custom_20130506.fasta	105,680.20	100.00%	5	9	10	0.29%	12.30%	LGGGSGPHEGR	R	V	98.30%	40.3	28.9	34.8	0	1	0	0	2	1,023.50	691		4,001.26	18	28	Empty	FALSE	PMI_003251-RA,PMI_023266-RA
Pminiata 52013	Uncategorized Sample	15064	MSB15064NSPatiriaBand_07.raw (F039769)	PMI_007117-RA	PMI_007117-RA	P_Miniata_Custom_20130506.fasta	105,680.20	100.00%	5	9	10	0.29%	12.30%	LIGGENDNEGR	R	V	99.60%	48.4	27.1	24.5	0	1	0	0	2	1,173.55	826		54,930.60	773	783	Empty	TRUE
Pminiata 52013	Uncategorized Sample	15064	MSB15064NSPatiriaBand_07.raw (F039769)	PMI_007117-RA	PMI_007117-RA	P_Miniata_Custom_20130506.fasta	105,680.20	100.00%	5	9	10	0.29%	12.30%	LVGGENDKEGR	R	V	99.60%	49	28.5	36.1	0	2	0	0	2	1,174.57	717		35,668.10	600	610	Empty	TRUE
Pminiata 52013	Uncategorized Sample	15064	MSB15064NSPatiriaBand_07.raw (F039769)	PMI_007117-RA	PMI_007117-RA	P_Miniata_Custom_20130506.fasta	105,680.20	100.00%	5	9	10	0.29%	12.30%	QLGFER	K	A	50.00%	23.3	29.8	0.31	0	1	0	0	2	749.3941	1,003.00		77,321.80	258	263	Empty	FALSE	PMI_003251-RA
Pminiata 52013	Uncategorized Sample	15064	MSB15064NSPatiriaBand_07.raw (F039769)	PMI_007117-RA	PMI_007117-RA	P_Miniata_Custom_20130506.fasta	105,680.20	100.00%	5	9	10	0.29%	12.30%	QLGFTGAVEAASGAR	K	F	99.70%	100	30.4	86.8	0	2	1	0	2	1,434.73	1,242.00		254809	638	652	Empty	FALSE	PMI_003251-RA
Pminiata 52013	Uncategorized Sample	15064	MSB15064NSPatiriaBand_07.raw (F039769)	PMI_007117-RA	PMI_007117-RA	P_Miniata_Custom_20130506.fasta	105,680.20	100.00%	5	9	10	0.29%	12.30%	QLGFTGAVEAASGGR	K	F	99.70%	93.4	30.1	75.7	0	2	0	0	2	1,420.72	1,295.00		243966	811	825	Empty	FALSE	PMI_003251-RA
Pminiata 52013	Uncategorized Sample	15064	MSB15064NSPatiriaBand_07.raw (F039769)	PMI_007117-RA	PMI_007117-RA	P_Miniata_Custom_20130506.fasta	105,680.20	100.00%	5	9	10	0.29%	12.30%	QLGFTNGAGR	R	V	99.70%	59.5	28.6	43.8	0	5	0	0	2	1,021.51	1,049.00		608568	376	385	Empty	TRUE
Pminiata 52013	Uncategorized Sample	15064	MSB15064NSPatiriaBand_07.raw (F039769)	PMI_007117-RA	PMI_007117-RA	P_Miniata_Custom_20130506.fasta	105,680.20	100.00%	5	9	10	0.29%	12.30%	VEVYKDGR	R	W	98.80%	41.6	28.4	29.1	0	1	0	0	2	965.5051	765		25,111.60	902	909	Empty	TRUE	PMI_007118-RA
Pminiata 52013	Uncategorized Sample	15064	MSB15064NSPatiriaBand_07.raw (F039769)	PMI_002096-RA	PMI_002096-RA	P_Miniata_Custom_20130506.fasta	160,446.20	100.00%	3	3	3	0.09%	2.13%	ILLDLR	R	M	50.00%	18.9	25	0	0	1	0	0	2	742.4823	1,259.00		362252	1389	1394	Empty	TRUE
Pminiata 52013	Uncategorized Sample	15064	MSB15064NSPatiriaBand_07.raw (F039769)	PMI_002096-RA	PMI_002096-RA	P_Miniata_Custom_20130506.fasta	160,446.20	100.00%	3	3	3	0.09%	2.13%	TMETVDLGGAYIVPLK	R	G	99.70%	71.6	29.7	63.6	0	1	0	0	2	1,722.90	1,313.00		22,451.20	1425	1440	Empty	TRUE
Pminiata 52013	Uncategorized Sample	15064	MSB15064NSPatiriaBand_07.raw (F039769)	PMI_002096-RA	PMI_002096-RA	P_Miniata_Custom_20130506.fasta	160,446.20	100.00%	3	3	3	0.09%	2.13%	VLIITSMDK	R	V	96.40%	34	26.9	16.1	0	1	0	0	2	1,019.58	1,225.00		55,255.50	1407	1415	Empty	TRUE
Pminiata 52013	Uncategorized Sample	15064	MSB15064NSPatiriaBand_07.raw (F039769)	PMI_013990-RA	PMI_013990-RA	P_Miniata_Custom_20130506.fasta	90,158.00	100.00%	2	2	2	0.06%	2.32%	LYIIGASAR	R	S	99.60%	45.5	25	25.7	0	1	0	0	2	963.5622	1,190.00		41,452.50	12	20	Empty	TRUE
Pminiata 52013	Uncategorized Sample	15064	MSB15064NSPatiriaBand_07.raw (F039769)	PMI_013990-RA	PMI_013990-RA	P_Miniata_Custom_20130506.fasta	90,158.00	100.00%	2	2	2	0.06%	2.32%	SFITSPLFGR	R	T	90.10%	29.3	27.5	13.6	0	1	0	0	2	1,124.61	1,337.00		55,550.10	207	216	Empty	TRUE
Pminiata 52013	Uncategorized Sample	15064	MSB15064NSPatiriaBand_07.raw (F039769)	PMI_015982-RA	PMI_015982-RA	P_Miniata_Custom_20130506.fasta	83,607.50	100.00%	3	3	3	0.09%	6.25%	DLTDYLMK	R	I	86.80%	26.9	26.6	2.38	0	1	0	0	2	1,014.48	1,250.00		47,473.70	185	192	Empty	TRUE
Pminiata 52013	Uncategorized Sample	15064	MSB15064NSPatiriaBand_07.raw (F039769)	PMI_015982-RA	PMI_015982-RA	P_Miniata_Custom_20130506.fasta	83,607.50	100.00%	3	3	3	0.09%	6.25%	GYSFTTTAER	R	E	99.70%	49.9	27.4	42.3	0	1	0	0	2	1,132.53	1,042.00		34,249.40	198	207	Empty	TRUE
Pminiata 52013	Uncategorized Sample	15064	MSB15064NSPatiriaBand_07.raw (F039769)	PMI_015982-RA	PMI_015982-RA	P_Miniata_Custom_20130506.fasta	83,607.50	100.00%	3	3	3	0.09%	6.25%	MTQIMFETFNTPAMYVAIQAVLSLYASGR	K	T	99.70%	56.5	30.7	54	0	0	1	0	2	3,301.59	1,465.00		45,715.90	120	148	Empty	TRUE
Pminiata 52013	Uncategorized Sample	15064	MSB15064NSPatiriaBand_07.raw (F039769)	PMI_023895-RA	PMI_023895-RA	P_Miniata_Custom_20130506.fasta	186,949.60	100.00%	11	12	12	0.35%	5.70%	AGIPISAFSIR	R	D	99.70%	57	26.8	41.5	0	1	0	0	2	1,131.65	1,315.00		172940	1075	1085	Empty	TRUE
Pminiata 52013	Uncategorized Sample	15064	MSB15064NSPatiriaBand_07.raw (F039769)	PMI_023895-RA	PMI_023895-RA	P_Miniata_Custom_20130506.fasta	186,949.60	100.00%	11	12	12	0.35%	5.70%	EFIVEEGGMIK	R	I	99.70%	51.6	29	24.9	0	2	0	0	2	1,267.62	1,230.50		129764	1143	1153	Empty	TRUE
Pminiata 52013	Uncategorized Sample	15064	MSB15064NSPatiriaBand_07.raw (F039769)	PMI_023895-RA	PMI_023895-RA	P_Miniata_Custom_20130506.fasta	186,949.60	100.00%	11	12	12	0.35%	5.70%	FDVTDGTNPLIDR	K	Y	99.20%	46.1	29.9	36.1	0	1	0	0	2	1,462.72	1,274.00		44,302.40	1344	1356	Empty	TRUE
Pminiata 52013	Uncategorized Sample	15064	MSB15064NSPatiriaBand_07.raw (F039769)	PMI_023895-RA	PMI_023895-RA	P_Miniata_Custom_20130506.fasta	186,949.60	100.00%	11	12	12	0.35%	5.70%	FEPQNGLLQR	R	L	75.60%	27.3	30	8.38	0	1	0	0	2	1,202.62	1,202.00		44,941.50	1291	1300	Empty	TRUE
Pminiata 52013	Uncategorized Sample	15064	MSB15064NSPatiriaBand_07.raw (F039769)	PMI_023895-RA	PMI_023895-RA	P_Miniata_Custom_20130506.fasta	186,949.60	100.00%	11	12	12	0.35%	5.70%	GDIIQSR	R	A	58.00%	24.6	30.2	4.38	0	1	0	0	2	788.4262	855		39,342.80	1182	1188	Empty	TRUE
Pminiata 52013	Uncategorized Sample	15064	MSB15064NSPatiriaBand_07.raw (F039769)	PMI_023895-RA	PMI_023895-RA	P_Miniata_Custom_20130506.fasta	186,949.60	100.00%	11	12	12	0.35%	5.70%	HTGGEIGLTK	R	R	91.40%	28.6	26.2	23.5	0	1	0	0	2	1,012.54	828		46,924.20	964	973	Empty	TRUE
Pminiata 52013	Uncategorized Sample	15064	MSB15064NSPatiriaBand_07.raw (F039769)	PMI_023895-RA	PMI_023895-RA	P_Miniata_Custom_20130506.fasta	186,949.60	100.00%	11	12	12	0.35%	5.70%	IDDTDTLDQNK	R	L	99.70%	65.2	27.9	55.5	0	1	0	0	2	1,277.59	892		24,116.80	1506	1516	Empty	TRUE
Pminiata 52013	Uncategorized Sample	15064	MSB15064NSPatiriaBand_07.raw (F039769)	PMI_023895-RA	PMI_023895-RA	P_Miniata_Custom_20130506.fasta	186,949.60	100.00%	11	12	12	0.35%	5.70%	IDDTDTLDQNKLK	R	F	97.00%	39.1	31	18.9	0	1	0	0	2	1,518.77	968		18,562.00	1506	1518	Empty	TRUE
Pminiata 52013	Uncategorized Sample	15064	MSB15064NSPatiriaBand_07.raw (F039769)	PMI_023895-RA	PMI_023895-RA	P_Miniata_Custom_20130506.fasta	186,949.60	100.00%	11	12	12	0.35%	5.70%	LITPFELR	K	I	97.60%	35.9	26.5	21.1	0	1	0	0	2	988.5827	1,319.00		68,146.70	1498	1505	Empty	TRUE
Pminiata 52013	Uncategorized Sample	15064	MSB15064NSPatiriaBand_07.raw (F039769)	PMI_023895-RA	PMI_023895-RA	P_Miniata_Custom_20130506.fasta	186,949.60	100.00%	11	12	12	0.35%	5.70%	YGEVVGGEAIR	R	G	99.70%	58.1	29.8	47.2	0	1	0	0	2	1,149.59	1,058.00		48,211.40	210	220	Empty	TRUE
Pminiata 52013	Uncategorized Sample	15064	MSB15064NSPatiriaBand_07.raw (F039769)	PMI_023895-RA	PMI_023895-RA	P_Miniata_Custom_20130506.fasta	186,949.60	100.00%	11	12	12	0.35%	5.70%	YRHTGGEIGLTK	R	R	95.20%	35.7	30.2	15.4	0	1	0	0	2	1,331.71	846		14,402.70	962	973	Empty	TRUE
Pminiata 52013	Uncategorized Sample	15064	MSB15064NSPatiriaBand_07.raw (F039769)	PMI_019742-RA	PMI_019742-RA	P_Miniata_Custom_20130506.fasta	46,849.30	100.00%	6	7	10	0.29%	12.30%	ARLDCSLK	K	Q	92.70%	32.7	29.4	16	0	1	0	0	2	962.5089	838		29,546.50	259	266	Empty	TRUE
Pminiata 52013	Uncategorized Sample	15064	MSB15064NSPatiriaBand_07.raw (F039769)	PMI_019742-RA	PMI_019742-RA	P_Miniata_Custom_20130506.fasta	46,849.30	100.00%	6	7	10	0.29%	12.30%	EYSSEDINAAGR	R	I	99.70%	61.3	26.6	56.9	0	5	0	0	2	1,311.58	951		188514	216	227	Empty	TRUE
Pminiata 52013	Uncategorized Sample	15064	MSB15064NSPatiriaBand_07.raw (F039769)	PMI_019742-RA	PMI_019742-RA	P_Miniata_Custom_20130506.fasta	46,849.30	100.00%	6	7	10	0.29%	12.30%	LFTATGR	K	R	90.00%	37.9	27	6.58	0	1	0	0	2	765.4254	939		70,625.70	153	159	Empty	TRUE
Pminiata 52013	Uncategorized Sample	15064	MSB15064NSPatiriaBand_07.raw (F039769)	PMI_019742-RA	PMI_019742-RA	P_Miniata_Custom_20130506.fasta	46,849.30	100.00%	6	7	10	0.29%	12.30%	NVLEIVDTSSFSMGR	R	E	99.60%	50.6	29.9	50.6	0	1	0	0	2	1,670.81	1,316.00		15,213.80	53	67	Empty	TRUE
Pminiata 52013	Uncategorized Sample	15064	MSB15064NSPatiriaBand_07.raw (F039769)	PMI_019742-RA	PMI_019742-RA	P_Miniata_Custom_20130506.fasta	46,849.30	100.00%	6	7	10	0.29%	12.30%	RTGQSESPFR	R	L	76.40%	26.8	29.4	8.89	0	1	0	0	2	1,164.58	828		38,603.60	160	169	Empty	TRUE
Pminiata 52013	Uncategorized Sample	15064	MSB15064NSPatiriaBand_07.raw (F039769)	PMI_019742-RA	PMI_019742-RA	P_Miniata_Custom_20130506.fasta	46,849.30	100.00%	6	7	10	0.29%	12.30%	TGQSESPFR	R	L	98.70%	41.2	28.2	30.1	0	1	0	0	2	1,008.47	906		48,194.10	161	169	Empty	TRUE
Pminiata 52013	Uncategorized Sample	15064	MSB15064NSPatiriaBand_07.raw (F039769)	PMI_005627-RA	PMI_005627-RA	P_Miniata_Custom_20130506.fasta	159,615.50	100.00%	2	2	2	0.06%	1.52%	MGDTTQVSIVR	R	V	99.70%	74.3	29.6	57.3	0	1	0	0	2	1,222.61	981		34,478.30	626	636	Empty	TRUE
Pminiata 52013	Uncategorized Sample	15064	MSB15064NSPatiriaBand_07.raw (F039769)	PMI_005627-RA	PMI_005627-RA	P_Miniata_Custom_20130506.fasta	159,615.50	100.00%	2	2	2	0.06%	1.52%	SGDLSITSTVR	R	C	99.40%	47.4	29.2	37.2	0	1	0	0	2	1,135.60	1,085.00		51,064.20	434	444	Empty	TRUE
Pminiata 52013	Uncategorized Sample	15064	MSB15064NSPatiriaBand_07.raw (F039769)	PMI_027881-RA	PMI_027881-RA	P_Miniata_Custom_20130506.fasta	15,130.50	99.90%	2	3	3	0.09%	14.00%	ETGDVYTMLYR	K	S	99.30%	45.1	28.4	38	0	2	0	0	2	1,347.63	1,243.00		121059	47	57	Empty	TRUE
Pminiata 52013	Uncategorized Sample	15064	MSB15064NSPatiriaBand_07.raw (F039769)	PMI_027881-RA	PMI_027881-RA	P_Miniata_Custom_20130506.fasta	15,130.50	99.90%	2	3	3	0.09%	14.00%	SYVNYHK	R	Y	88.30%	26.8	25.9	15	0	1	0	0	2	911.4257	796		13,843.50	117	123	Empty	TRUE
Pminiata 52013	Uncategorized Sample	15064	MSB15064NSPatiriaBand_07.raw (F039769)	PMI_017807-RA	PMI_017807-RA	P_Miniata_Custom_20130506.fasta	98,550.40	100.00%	3	3	3	0.09%	3.47%	GTESSLDECR	R	H	99.70%	49.6	25	42.3	0	1	0	0	2	1,153.48	813		20,339.30	30	39	Empty	TRUE
Pminiata 52013	Uncategorized Sample	15064	MSB15064NSPatiriaBand_07.raw (F039769)	PMI_017807-RA	PMI_017807-RA	P_Miniata_Custom_20130506.fasta	98,550.40	100.00%	3	3	3	0.09%	3.47%	LVGGASPMEGR	R	V	98.70%	42.8	29.9	18.2	0	1	0	0	2	1,089.54	816		49,419.10	180	190	Empty	TRUE
Pminiata 52013	Uncategorized Sample	15064	MSB15064NSPatiriaBand_07.raw (F039769)	PMI_017807-RA	PMI_017807-RA	P_Miniata_Custom_20130506.fasta	98,550.40	100.00%	3	3	3	0.09%	3.47%	LVGGSNSFAGR	R	V	92.30%	31.4	28.4	19.8	0	1	0	0	2	1,065.53	983		28,097.10	422	432	Empty	TRUE
Pminiata 52013	Uncategorized Sample	15064	MSB15064NSPatiriaBand_07.raw (F039769)	PMI_001156-RA	PMI_001156-RA	P_Miniata_Custom_20130506.fasta	91,660.70	100.00%	13	27	29	0.84%	17.60%	AVITSPDYPYK	K	Y	96.30%	35.7	28.8	27.7	0	1	0	0	2	1,253.64	1,114.00		121707	527	537	Empty	TRUE
Pminiata 52013	Uncategorized Sample	15064	MSB15064NSPatiriaBand_07.raw (F039769)	PMI_001156-RA	PMI_001156-RA	P_Miniata_Custom_20130506.fasta	91,660.70	100.00%	13	27	29	0.84%	17.60%	CVYTIVGPNNR	K	R	99.30%	46.6	29.8	0.03	0	2	0	0	2	1,293.63	1,122.50		125421	663	673	Empty	TRUE
Pminiata 52013	Uncategorized Sample	15064	MSB15064NSPatiriaBand_07.raw (F039769)	PMI_001156-RA	PMI_001156-RA	P_Miniata_Custom_20130506.fasta	91,660.70	100.00%	13	27	29	0.84%	17.60%	CVYTIVGPNNRR	K	V	99.70%	46.5	30.3	2.76	0	2	3	0	2	1,449.73	1,035.00		406377	663	674	Empty	TRUE
Pminiata 52013	Uncategorized Sample	15064	MSB15064NSPatiriaBand_07.raw (F039769)	PMI_001156-RA	PMI_001156-RA	P_Miniata_Custom_20130506.fasta	91,660.70	100.00%	13	27	29	0.84%	17.60%	EQPYNECGGDVPISR	R	D	99.70%	77.8	26.6	71.2	0	2	0	0	2	1,720.76	1,048.50		94,238.40	381	395	Empty	TRUE
Pminiata 52013	Uncategorized Sample	15064	MSB15064NSPatiriaBand_07.raw (F039769)	PMI_001156-RA	PMI_001156-RA	P_Miniata_Custom_20130506.fasta	91,660.70	100.00%	13	27	29	0.84%	17.60%	GLTAVFK	R	K	90.00%	33.6	25	4.24	0	1	0	0	2	735.44	1,161.00		88,155.40	428	434	Empty	TRUE
Pminiata 52013	Uncategorized Sample	15064	MSB15064NSPatiriaBand_07.raw (F039769)	PMI_001156-RA	PMI_001156-RA	P_Miniata_Custom_20130506.fasta	91,660.70	100.00%	13	27	29	0.84%	17.60%	IVASDTGLVGEPSLNEDGSR	K	I	99.70%	67.2	30.4	53.7	0	2	2	0	2	2,015.99	1,216.50		388859	746	765	Empty	TRUE
Pminiata 52013	Uncategorized Sample	15064	MSB15064NSPatiriaBand_07.raw (F039769)	PMI_001156-RA	PMI_001156-RA	P_Miniata_Custom_20130506.fasta	91,660.70	100.00%	13	27	29	0.84%	17.60%	KPEEATMLDSGTVWLR	R	L	99.70%	46.8	31.2	36.7	0	0	1	0	2	1,848.92	1,226.00		74,875.90	348	363	Empty	TRUE
Pminiata 52013	Uncategorized Sample	15064	MSB15064NSPatiriaBand_07.raw (F039769)	PMI_001156-RA	PMI_001156-RA	P_Miniata_Custom_20130506.fasta	91,660.70	100.00%	13	27	29	0.84%	17.60%	LKTDPSINR	R	L	99.70%	31.5	28.2	17.4	0	2	1	0	2	1,043.58	801		156279	364	372	Empty	TRUE
Pminiata 52013	Uncategorized Sample	15064	MSB15064NSPatiriaBand_07.raw (F039769)	PMI_001156-RA	PMI_001156-RA	P_Miniata_Custom_20130506.fasta	91,660.70	100.00%	13	27	29	0.84%	17.60%	MKEDDSTHYIYK	K	H	99.70%	65.9	26.9	53.1	0	2	2	1	2	1,545.69	843		220641	214	225	Empty	TRUE
Pminiata 52013	Uncategorized Sample	15064	MSB15064NSPatiriaBand_07.raw (F039769)	PMI_001156-RA	PMI_001156-RA	P_Miniata_Custom_20130506.fasta	91,660.70	100.00%	13	27	29	0.84%	17.60%	QWDTVSVGFGPEPAR	K	D	99.70%	59	29.8	48.1	0	2	0	0	2	1,645.80	1,339.00		32,411.50	441	455	Empty	TRUE
Pminiata 52013	Uncategorized Sample	15064	MSB15064NSPatiriaBand_07.raw (F039769)	PMI_001156-RA	PMI_001156-RA	P_Miniata_Custom_20130506.fasta	91,660.70	100.00%	13	27	29	0.84%	17.60%	SDGEVTITSPR	K	Y	99.70%	70.1	30.1	46.1	0	1	0	0	2	1,161.57	945		50,869.10	279	289	Empty	TRUE
Pminiata 52013	Uncategorized Sample	15064	MSB15064NSPatiriaBand_07.raw (F039769)	PMI_001156-RA	PMI_001156-RA	P_Miniata_Custom_20130506.fasta	91,660.70	100.00%	13	27	29	0.84%	17.60%	TSVAWIR	R	W	90.00%	35.3	28.8	18.9	0	1	0	0	2	832.4675	1,156.00		128559	726	732	Empty	TRUE
Pminiata 52013	Uncategorized Sample	15064	MSB15064NSPatiriaBand_07.raw (F039769)	PMI_001156-RA	PMI_001156-RA	P_Miniata_Custom_20130506.fasta	91,660.70	100.00%	13	27	29	0.84%	17.60%	WITEYDRPYK	R	G	96.40%	36	29.1	28.8	0	1	0	0	2	1,370.67	1,115.00		106200	733	742	Empty	TRUE
Pminiata 52013	Uncategorized Sample	15064	MSB15064NSPatiriaBand_07.raw (F039769)	PMI_025303-RA	PMI_025303-RA	P_Miniata_Custom_20130506.fasta	14,260.40	100.00%	3	4	5	0.15%	23.30%	EGGDLMEDWR	R	T	90.00%	26.7	25	18.1	0	1	0	0	2	1,223.50	1,118.00		78,955.30	57	66	Empty	TRUE
Pminiata 52013	Uncategorized Sample	15064	MSB15064NSPatiriaBand_07.raw (F039769)	PMI_025303-RA	PMI_025303-RA	P_Miniata_Custom_20130506.fasta	14,260.40	100.00%	3	4	5	0.15%	23.30%	LGHNPTCEDFAR	R	I	99.70%	43.1	25.9	36.4	0	2	1	0	2	1,416.63	934		216327	92	103	Empty	TRUE
Pminiata 52013	Uncategorized Sample	15064	MSB15064NSPatiriaBand_07.raw (F039769)	PMI_025303-RA	PMI_025303-RA	P_Miniata_Custom_20130506.fasta	14,260.40	100.00%	3	4	5	0.15%	23.30%	NAYWQDAR	K	R	77.70%	24.4	26.7	15.7	0	1	0	0	2	1,023.46	1,027.00		160310	48	55	Empty	TRUE
Pminiata 52013	Uncategorized Sample	15064	MSB15064NSPatiriaBand_07.raw (F039769)	PMI_016447-RA	PMI_016447-RA	P_Miniata_Custom_20130506.fasta	131,998.10	100.00%	9	12	12	0.35%	9.26%	ADQFSCGESSTCIPR	R	G	99.70%	72.1	25	67.3	0	1	0	0	2	1,714.72	1,068.00		147942	109	123	Empty	TRUE
Pminiata 52013	Uncategorized Sample	15064	MSB15064NSPatiriaBand_07.raw (F039769)	PMI_016447-RA	PMI_016447-RA	P_Miniata_Custom_20130506.fasta	131,998.10	100.00%	9	12	12	0.35%	9.26%	ATGPDPLILFANR	R	H	99.70%	64.2	28.9	60.3	0	2	0	0	2	1,384.76	1,362.50		93,546.60	383	395	Empty	TRUE
Pminiata 52013	Uncategorized Sample	15064	MSB15064NSPatiriaBand_07.raw (F039769)	PMI_016447-RA	PMI_016447-RA	P_Miniata_Custom_20130506.fasta	131,998.10	100.00%	9	12	12	0.35%	9.26%	CDNLEGHYK	R	C	98.60%	23.3	25	10.3	0	0	1	0	2	1,135.48	800		32,781.80	358	366	Empty	TRUE
Pminiata 52013	Uncategorized Sample	15064	MSB15064NSPatiriaBand_07.raw (F039769)	PMI_016447-RA	PMI_016447-RA	P_Miniata_Custom_20130506.fasta	131,998.10	100.00%	9	12	12	0.35%	9.26%	CTCDDGYILEHNTHCR	K	A	60.10%	7.11	25	7.11	0	0	0	1	2	2,050.82	965		28,239.00	367	382	Empty	TRUE
Pminiata 52013	Uncategorized Sample	15064	MSB15064NSPatiriaBand_07.raw (F039769)	PMI_016447-RA	PMI_016447-RA	P_Miniata_Custom_20130506.fasta	131,998.10	100.00%	9	12	12	0.35%	9.26%	DCVDGSDELDCR	R	L	99.70%	59.5	25	59.5	0	1	0	0	2	1,440.54	972		14,815.10	253	264	Empty	TRUE
Pminiata 52013	Uncategorized Sample	15064	MSB15064NSPatiriaBand_07.raw (F039769)	PMI_016447-RA	PMI_016447-RA	P_Miniata_Custom_20130506.fasta	131,998.10	100.00%	9	12	12	0.35%	9.26%	SEHCIPGR	R	W	97.80%	34.7	25	28.7	0	1	1	0	2	955.4415	748.5		36,326.70	75	82	Empty	TRUE
Pminiata 52013	Uncategorized Sample	15064	MSB15064NSPatiriaBand_07.raw (F039769)	PMI_016447-RA	PMI_016447-RA	P_Miniata_Custom_20130506.fasta	131,998.10	100.00%	9	12	12	0.35%	9.26%	SFDVHTR	R	L	90.00%	34.2	28.4	21.8	0	1	0	0	2	861.4213	826		132176	400	406	Empty	TRUE
Pminiata 52013	Uncategorized Sample	15064	MSB15064NSPatiriaBand_07.raw (F039769)	PMI_016447-RA	PMI_016447-RA	P_Miniata_Custom_20130506.fasta	131,998.10	100.00%	9	12	12	0.35%	9.26%	TLYTENIDEPR	K	A	99.50%	48.7	29.9	42.2	0	2	0	0	2	1,350.65	1,106.50		115717	839	849	Empty	TRUE
Pminiata 52013	Uncategorized Sample	15064	MSB15064NSPatiriaBand_07.raw (F039769)	PMI_016447-RA	PMI_016447-RA	P_Miniata_Custom_20130506.fasta	131,998.10	100.00%	9	12	12	0.35%	9.26%	WHCDGDLDCADGSDEDASR	R	C	99.70%	34.8	25	34.8	0	0	1	0	2	2,180.79	992		26,673.30	83	101	Empty	TRUE
Pminiata 52013	Uncategorized Sample	15064	MSB15064NSPatiriaBand_07.raw (F039769)	PMI_018767-RA	PMI_018767-RA	P_Miniata_Custom_20130506.fasta	91,566.30	100.00%	2	2	2	0.06%	8.64%	ATTETANLR	R	T	92.20%	32.8	29.9	11.8	0	1	0	0	2	976.5058	802		14,980.30	32	40	Empty	TRUE
Pminiata 52013	Uncategorized Sample	15064	MSB15064NSPatiriaBand_07.raw (F039769)	PMI_018767-RA	PMI_018767-RA	P_Miniata_Custom_20130506.fasta	91,566.30	100.00%	2	2	2	0.06%	8.64%	DCSLFDENR	R	A	98.80%	38.6	25	19.5	0	1	0	0	2	1,155.47	1,144.00		64,232.30	315	323	Empty	FALSE	PMI_006886-RA
Pminiata 52013	Uncategorized Sample	15064	MSB15064NSPatiriaBand_07.raw (F039769)	PMI_018767-RA	PMI_018767-RA	P_Miniata_Custom_20130506.fasta	91,566.30	100.00%	2	2	2	0.06%	8.64%	ETVQSSTLTLTGVAR	K	E	99.70%	101	29.2	88.9	0	1	0	0	2	1,562.84	1,207.00		65,581.30	111	125	Empty	TRUE
Pminiata 52013	Uncategorized Sample	15064	MSB15064NSPatiriaBand_07.raw (F039769)	PMI_018767-RA	PMI_018767-RA	P_Miniata_Custom_20130506.fasta	91,566.30	100.00%	2	2	2	0.06%	8.64%	IVNDQLGQTSTNEYQGR	R	V	99.70%	82.7	30.2	77.3	0	1	1	0	2	1,922.92	1,024.50		60,312.90	384	400	Empty	FALSE	PMI_006886-RA
Pminiata 52013	Uncategorized Sample	15064	MSB15064NSPatiriaBand_07.raw (F039769)	PMI_018767-RA	PMI_018767-RA	P_Miniata_Custom_20130506.fasta	91,566.30	100.00%	2	2	2	0.06%	8.64%	SFEYEAATR	R	D	93.90%	29.9	25.7	15.8	0	1	0	0	2	1,073.49	1,009.00		90,909.80	306	314	Empty	FALSE	PMI_006886-RA
Pminiata 52013	Uncategorized Sample	15064	MSB15064NSPatiriaBand_07.raw (F039769)	PMI_018767-RA	PMI_018767-RA	P_Miniata_Custom_20130506.fasta	91,566.30	100.00%	2	2	2	0.06%	8.64%	TDIEAQPFDYFQR	R	N	97.80%	38.3	28.5	30.3	0	1	0	0	2	1,629.75	1,317.00		34,312.70	41	53	Empty	FALSE	PMI_006886-RA
Pminiata 52013	Uncategorized Sample	15064	MSB15064NSPatiriaBand_07.raw (F039769)	PMI_010461-RA	PMI_010461-RA	P_Miniata_Custom_20130506.fasta	102,449.50	100.00%	2	2	2	0.06%	2.27%	FQTLAPGVNR	R	A	92.40%	32.4	29.4	13.9	0	1	0	0	2	1,102.60	1,070.00		51,921.70	331	340	Empty	TRUE
Pminiata 52013	Uncategorized Sample	15064	MSB15064NSPatiriaBand_07.raw (F039769)	PMI_010461-RA	PMI_010461-RA	P_Miniata_Custom_20130506.fasta	102,449.50	100.00%	2	2	2	0.06%	2.27%	IVLEGLIPDAK	R	Y	99.70%	67.5	25	60.9	0	1	0	0	2	1,167.70	1,319.00		58,247.10	256	266	Empty	TRUE
Pminiata 52013	Uncategorized Sample	15064	MSB15064NSPatiriaBand_07.raw (F039769)	PMI_013233-RA	PMI_013233-RA	P_Miniata_Custom_20130506.fasta	136,813.10	100.00%	3	3	3	0.09%	10.70%	AADCMIPEDR	K	V	99.20%	41.4	25	35	0	2	0	0	2	1,193.49	931		62,315.40	751	760	Empty	FALSE	PMI_019614-RA
Pminiata 52013	Uncategorized Sample	15064	MSB15064NSPatiriaBand_07.raw (F039769)	PMI_013233-RA	PMI_013233-RA	P_Miniata_Custom_20130506.fasta	136,813.10	100.00%	3	3	3	0.09%	10.70%	ACDAEGEVTLEGECCSR	K	C	99.70%	85.3	25	83.8	0	1	0	0	2	1,942.76	1,063.00		16,805.40	794	810	Empty	FALSE	PMI_019614-RA
Pminiata 52013	Uncategorized Sample	15064	MSB15064NSPatiriaBand_07.raw (F039769)	PMI_013233-RA	PMI_013233-RA	P_Miniata_Custom_20130506.fasta	136,813.10	100.00%	3	3	3	0.09%	10.70%	CCLECPEDPAVGPK	K	A	97.30%	33.5	25	33.5	0	1	0	0	2	1,631.69	1,066.00		54,342.30	737	750	Empty	FALSE	PMI_019614-RA
Pminiata 52013	Uncategorized Sample	15064	MSB15064NSPatiriaBand_07.raw (F039769)	PMI_013233-RA	PMI_013233-RA	P_Miniata_Custom_20130506.fasta	136,813.10	100.00%	3	3	3	0.09%	10.70%	CEQGQVSCTVK	R	E	99.50%	46.2	26.4	38.2	0	2	0	0	2	1,295.57	790		31,987.90	982	992	Empty	FALSE	PMI_019614-RA
Pminiata 52013	Uncategorized Sample	15064	MSB15064NSPatiriaBand_07.raw (F039769)	PMI_013233-RA	PMI_013233-RA	P_Miniata_Custom_20130506.fasta	136,813.10	100.00%	3	3	3	0.09%	10.70%	GETYSHDDRWR	K	V	80.00%	23.8	25.5	19.3	0	1	0	0	2	1,421.62	840		30,606.90	822	832	Empty	FALSE	PMI_019614-RA
Pminiata 52013	Uncategorized Sample	15064	MSB15064NSPatiriaBand_07.raw (F039769)	PMI_013233-RA	PMI_013233-RA	P_Miniata_Custom_20130506.fasta	136,813.10	100.00%	3	3	3	0.09%	10.70%	GMYSQGETWR	R	Q	98.10%	35.6	25	35.6	0	1	0	0	2	1,230.52	976		35,487.60	1158	1167	Empty	TRUE
Pminiata 52013	Uncategorized Sample	15064	MSB15064NSPatiriaBand_07.raw (F039769)	PMI_013233-RA	PMI_013233-RA	P_Miniata_Custom_20130506.fasta	136,813.10	100.00%	3	3	3	0.09%	10.70%	IACMPVR	R	D	78.20%	27.3	29.4	19.5	0	1	0	0	2	846.4325	960		35,396.70	595	601	Empty	TRUE
Pminiata 52013	Uncategorized Sample	15064	MSB15064NSPatiriaBand_07.raw (F039769)	PMI_013233-RA	PMI_013233-RA	P_Miniata_Custom_20130506.fasta	136,813.10	100.00%	3	3	3	0.09%	10.70%	KPACENPVKTPGK	R	C	94.70%	34	29	27.9	0	1	0	0	2	1,425.75	733		10,248.80	724	736	Empty	FALSE	PMI_019614-RA
Pminiata 52013	Uncategorized Sample	15064	MSB15064NSPatiriaBand_07.raw (F039769)	PMI_013233-RA	PMI_013233-RA	P_Miniata_Custom_20130506.fasta	136,813.10	100.00%	3	3	3	0.09%	10.70%	LLPCVDGATTR	K	Q	99.40%	49	30.7	26.9	0	1	0	0	2	1,202.62	1,099.00		186916	198	208	Empty	TRUE
Pminiata 52013	Uncategorized Sample	15064	MSB15064NSPatiriaBand_07.raw (F039769)	PMI_013233-RA	PMI_013233-RA	P_Miniata_Custom_20130506.fasta	136,813.10	100.00%	3	3	3	0.09%	10.70%	PAGACCPVCVEDTK	K	A	99.00%	39.5	25	36.2	0	1	0	0	2	1,563.66	958		21,746.30	672	685	Empty	FALSE	PMI_019614-RA
Pminiata 52013	Uncategorized Sample	15064	MSB15064NSPatiriaBand_07.raw (F039769)	PMI_013233-RA	PMI_013233-RA	P_Miniata_Custom_20130506.fasta	136,813.10	100.00%	3	3	3	0.09%	10.70%	VYAHGTFFK	R	T	95.00%	33	27.8	26.7	0	1	0	0	2	1,069.55	1,030.00		108053	761	769	Empty	FALSE	PMI_019614-RA
Pminiata 52013	Uncategorized Sample	15064	MSB15064NSPatiriaBand_07.raw (F039769)	PMI_013233-RA	PMI_013233-RA	P_Miniata_Custom_20130506.fasta	136,813.10	100.00%	3	3	3	0.09%	10.70%	YSDGQQWR	K	R	86.30%	26.2	26	24.2	0	1	0	0	2	1,039.46	927		55,838.80	966	973	Empty	FALSE	PMI_019614-RA
Pminiata 52013	Uncategorized Sample	15064	MSB15064NSPatiriaBand_07.raw (F039769)	PMI_010283-RA	PMI_010283-RA	P_Miniata_Custom_20130506.fasta	43,714.60	100.00%	4	4	4	0.12%	9.57%	FRPMTESDR	K	Q	87.60%	27.8	27.2	9.38	0	1	0	0	2	1,154.53	753		18,957.40	303	311	Empty	TRUE
Pminiata 52013	Uncategorized Sample	15064	MSB15064NSPatiriaBand_07.raw (F039769)	PMI_010283-RA	PMI_010283-RA	P_Miniata_Custom_20130506.fasta	43,714.60	100.00%	4	4	4	0.12%	9.57%	LCGDSNLNGR	R	Y	65.10%	21.8	26.4	9.23	0	1	0	0	2	1,106.49	844		18,788.90	262	271	Empty	TRUE
Pminiata 52013	Uncategorized Sample	15064	MSB15064NSPatiriaBand_07.raw (F039769)	PMI_010283-RA	PMI_010283-RA	P_Miniata_Custom_20130506.fasta	43,714.60	100.00%	4	4	4	0.12%	9.57%	SSASYAGFR	K	V	99.70%	57.1	26.1	43.7	0	1	0	0	2	945.4423	977		33,895.20	197	205	Empty	TRUE
Pminiata 52013	Uncategorized Sample	15064	MSB15064NSPatiriaBand_07.raw (F039769)	PMI_010283-RA	PMI_010283-RA	P_Miniata_Custom_20130506.fasta	43,714.60	100.00%	4	4	4	0.12%	9.57%	VDLEDFEGGK	R	S	99.40%	46.1	28.1	36.1	0	1	0	0	2	1,108.52	1,227.00		76,369.10	187	196	Empty	TRUE
Pminiata 52013	Uncategorized Sample	15064	MSB15064NSPatiriaBand_07.raw (F039769)	PMI_003251-RA	PMI_003251-RA	P_Miniata_Custom_20130506.fasta	414,560.90	100.00%	36	53	54	1.56%	10.40%	AGQAVQIDGETNLFGEGK	R	G	99.70%	60.5	30.4	54.5	0	1	0	0	2	1,833.90	1,262.00		12,248.90	740	757	Empty	TRUE
Pminiata 52013	Uncategorized Sample	15064	MSB15064NSPatiriaBand_07.raw (F039769)	PMI_003251-RA	PMI_003251-RA	P_Miniata_Custom_20130506.fasta	414,560.90	100.00%	36	53	54	1.56%	10.40%	AGTSSDYAQNYPCGSPATR	R	L	99.70%	61	25	59.9	0	1	1	0	2	2,002.86	986.5		81,831.90	174	192	Empty	TRUE
Pminiata 52013	Uncategorized Sample	15064	MSB15064NSPatiriaBand_07.raw (F039769)	PMI_003251-RA	PMI_003251-RA	P_Miniata_Custom_20130506.fasta	414,560.90	100.00%	36	53	54	1.56%	10.40%	ASADVLCK	K	Q	99.00%	56.5	29.4	31.1	0	1	0	0	2	863.4292	866		52,410.10	546	553	Empty	TRUE
Pminiata 52013	Uncategorized Sample	15064	MSB15064NSPatiriaBand_07.raw (F039769)	PMI_003251-RA	PMI_003251-RA	P_Miniata_Custom_20130506.fasta	414,560.90	100.00%	36	53	54	1.56%	10.40%	ATNAYLGAR	R	F	99.70%	74.9	28.2	48.2	0	3	0	0	2	937.4738	916		147789	2705	2713	Empty	TRUE
Pminiata 52013	Uncategorized Sample	15064	MSB15064NSPatiriaBand_07.raw (F039769)	PMI_003251-RA	PMI_003251-RA	P_Miniata_Custom_20130506.fasta	414,560.90	100.00%	36	53	54	1.56%	10.40%	DPSEPTLR	R	L	95.80%	33.3	27.2	17.1	0	1	0	0	2	914.4579	902		56,846.60	1421	1428	Empty	TRUE
Pminiata 52013	Uncategorized Sample	15064	MSB15064NSPatiriaBand_07.raw (F039769)	PMI_003251-RA	PMI_003251-RA	P_Miniata_Custom_20130506.fasta	414,560.90	100.00%	36	53	54	1.56%	10.40%	ELGYPEGALR	R	V	98.90%	44.5	30.5	31.1	0	1	0	0	2	1,104.57	1,153.00		385648	2227	2236	Empty	TRUE
Pminiata 52013	Uncategorized Sample	15064	MSB15064NSPatiriaBand_07.raw (F039769)	PMI_003251-RA	PMI_003251-RA	P_Miniata_Custom_20130506.fasta	414,560.90	100.00%	36	53	54	1.56%	10.40%	FGEGTGR	R	I	83.30%	24.2	25	4.05	0	1	0	0	2	723.3421	758		7,188.38	3517	3523	Empty	TRUE	PMI_007117-RA
Pminiata 52013	Uncategorized Sample	15064	MSB15064NSPatiriaBand_07.raw (F039769)	PMI_003251-RA	PMI_003251-RA	P_Miniata_Custom_20130506.fasta	414,560.90	100.00%	36	53	54	1.56%	10.40%	FTAAVAR	R	A	90.00%	45.3	25.4	32.5	0	1	0	0	2	735.4147	870		77,238.90	44	50	Empty	TRUE
Pminiata 52013	Uncategorized Sample	15064	MSB15064NSPatiriaBand_07.raw (F039769)	PMI_003251-RA	PMI_003251-RA	P_Miniata_Custom_20130506.fasta	414,560.90	100.00%	36	53	54	1.56%	10.40%	ILLDDVSCTEEDTR	R	L	99.70%	87.8	29.1	82.7	0	1	0	0	2	1,665.76	1,214.00		55,680.70	2873	2886	Empty	TRUE	PMI_007117-RA
Pminiata 52013	Uncategorized Sample	15064	MSB15064NSPatiriaBand_07.raw (F039769)	PMI_003251-RA	PMI_003251-RA	P_Miniata_Custom_20130506.fasta	414,560.90	100.00%	36	53	54	1.56%	10.40%	ILLDDVSCTEEDTRLEDCGNR	R	G	99.70%	31.2	27.9	27.6	0	0	1	0	2	2,510.11	1,228.00		82,043.90	2873	2893	Empty	TRUE	PMI_007117-RA
Pminiata 52013	Uncategorized Sample	15064	MSB15064NSPatiriaBand_07.raw (F039769)	PMI_003251-RA	PMI_003251-RA	P_Miniata_Custom_20130506.fasta	414,560.90	100.00%	36	53	54	1.56%	10.40%	ITVVLR	R	Q	50.00%	36.5	25	17.4	0	1	0	0	2	700.4716	1,081.00		128817	21	26	Empty	TRUE
Pminiata 52013	Uncategorized Sample	15064	MSB15064NSPatiriaBand_07.raw (F039769)	PMI_003251-RA	PMI_003251-RA	P_Miniata_Custom_20130506.fasta	414,560.90	100.00%	36	53	54	1.56%	10.40%	LADGTADHVGR	R	V	99.70%	73.6	27.9	50.3	0	1	0	0	2	1,111.55	766		27,201.30	1208	1218	Empty	TRUE
Pminiata 52013	Uncategorized Sample	15064	MSB15064NSPatiriaBand_07.raw (F039769)	PMI_003251-RA	PMI_003251-RA	P_Miniata_Custom_20130506.fasta	414,560.90	100.00%	36	53	54	1.56%	10.40%	LADSDEENKGR	R	V	99.50%	47	28.4	40.4	0	1	0	0	2	1,233.57	676		3,165.30	1318	1328	Empty	TRUE
Pminiata 52013	Uncategorized Sample	15064	MSB15064NSPatiriaBand_07.raw (F039769)	PMI_003251-RA	PMI_003251-RA	P_Miniata_Custom_20130506.fasta	414,560.90	100.00%	36	53	54	1.56%	10.40%	LAGGSTPNSGR	R	V	97.20%	36.6	28.1	29.6	0	1	0	0	2	1,016.51	713		12,100.90	2929	2939	Empty	TRUE
Pminiata 52013	Uncategorized Sample	15064	MSB15064NSPatiriaBand_07.raw (F039769)	PMI_003251-RA	PMI_003251-RA	P_Miniata_Custom_20130506.fasta	414,560.90	100.00%	36	53	54	1.56%	10.40%	LAGGTEPHVGR	R	V	99.70%	73	29.1	62.8	0	1	1	0	2	1,093.58	808		95,604.60	1754	1764	Empty	TRUE
Pminiata 52013	Uncategorized Sample	15064	MSB15064NSPatiriaBand_07.raw (F039769)	PMI_003251-RA	PMI_003251-RA	P_Miniata_Custom_20130506.fasta	414,560.90	100.00%	36	53	54	1.56%	10.40%	LEDCPSSGWR	R	E	99.70%	50.5	25	24	0	1	0	0	2	1,206.52	1,023.00		52,690.80	2735	2744	Empty	TRUE
Pminiata 52013	Uncategorized Sample	15064	MSB15064NSPatiriaBand_07.raw (F039769)	PMI_003251-RA	PMI_003251-RA	P_Miniata_Custom_20130506.fasta	414,560.90	100.00%	36	53	54	1.56%	10.40%	LGGGSGPHEGR	R	V	98.30%	40.3	28.9	34.8	0	1	0	0	2	1,023.50	691		4,001.26	362	372	Empty	TRUE	PMI_007117-RA,PMI_023266-RA
Pminiata 52013	Uncategorized Sample	15064	MSB15064NSPatiriaBand_07.raw (F039769)	PMI_003251-RA	PMI_003251-RA	P_Miniata_Custom_20130506.fasta	414,560.90	100.00%	36	53	54	1.56%	10.40%	LIGPEPNNGRVEVK	R	Y	99.40%	44.8	27.4	30.6	0	2	1	0	2	1,521.84	1,024.00		126560	2539	2552	Empty	TRUE
Pminiata 52013	Uncategorized Sample	15064	MSB15064NSPatiriaBand_07.raw (F039769)	PMI_003251-RA	PMI_003251-RA	P_Miniata_Custom_20130506.fasta	414,560.90	100.00%	36	53	54	1.56%	10.40%	LINSGIRPTPGEGR	R	I	87.90%	28.2	27.4	23.5	0	1	0	0	2	1,466.81	938		38,123.60	864	877	Empty	TRUE
Pminiata 52013	Uncategorized Sample	15064	MSB15064NSPatiriaBand_07.raw (F039769)	PMI_003251-RA	PMI_003251-RA	P_Miniata_Custom_20130506.fasta	414,560.90	100.00%	36	53	54	1.56%	10.40%	LVDCFNAGWR	R	T	99.70%	53.9	28.4	48.3	0	1	0	0	2	1,237.58	1,254.00		75,169.60	3429	3438	Empty	TRUE
Pminiata 52013	Uncategorized Sample	15064	MSB15064NSPatiriaBand_07.raw (F039769)	PMI_003251-RA	PMI_003251-RA	P_Miniata_Custom_20130506.fasta	414,560.90	100.00%	36	53	54	1.56%	10.40%	LVGPSDKEGR	R	L	98.90%	41.2	27.1	0	0	1	0	0	2	1,057.56	747		14,263.00	258	267	Empty	TRUE
Pminiata 52013	Uncategorized Sample	15064	MSB15064NSPatiriaBand_07.raw (F039769)	PMI_003251-RA	PMI_003251-RA	P_Miniata_Custom_20130506.fasta	414,560.90	100.00%	36	53	54	1.56%	10.40%	LVGSENTNEGR	R	V	99.70%	63.5	29.7	47.2	0	2	0	0	2	1,175.57	776.5		32,446.60	2426	2436	Empty	TRUE
Pminiata 52013	Uncategorized Sample	15064	MSB15064NSPatiriaBand_07.raw (F039769)	PMI_003251-RA	PMI_003251-RA	P_Miniata_Custom_20130506.fasta	414,560.90	100.00%	36	53	54	1.56%	10.40%	QLGFAGATR	K	I	99.20%	44.5	28.7	23.8	0	2	0	0	2	920.4949	1,154.00		110774	1177	1185	Empty	TRUE
Pminiata 52013	Uncategorized Sample	15064	MSB15064NSPatiriaBand_07.raw (F039769)	PMI_003251-RA	PMI_003251-RA	P_Miniata_Custom_20130506.fasta	414,560.90	100.00%	36	53	54	1.56%	10.40%	QLGFER	K	A	50.00%	23.3	29.8	0.31	0	1	0	0	2	749.3941	1,003.00		77,321.80	1992	1997	Empty	TRUE	PMI_007117-RA
Pminiata 52013	Uncategorized Sample	15064	MSB15064NSPatiriaBand_07.raw (F039769)	PMI_003251-RA	PMI_003251-RA	P_Miniata_Custom_20130506.fasta	414,560.90	100.00%	36	53	54	1.56%	10.40%	QLGFGEAQDAPK	R	L	99.70%	63.6	29.5	35.7	0	2	0	0	2	1,260.62	1,182.00		170745	1069	1080	Empty	TRUE
Pminiata 52013	Uncategorized Sample	15064	MSB15064NSPatiriaBand_07.raw (F039769)	PMI_003251-RA	PMI_003251-RA	P_Miniata_Custom_20130506.fasta	414,560.90	100.00%	36	53	54	1.56%	10.40%	QLGFGQGGVR	R	F	99.70%	61.1	29.4	42.6	0	2	0	0	2	1,018.54	1,180.00		139933	1356	1365	Empty	TRUE
Pminiata 52013	Uncategorized Sample	15064	MSB15064NSPatiriaBand_07.raw (F039769)	PMI_003251-RA	PMI_003251-RA	P_Miniata_Custom_20130506.fasta	414,560.90	100.00%	36	53	54	1.56%	10.40%	QLGFTGAVEAASGAR	K	F	99.70%	100	30.4	86.8	0	2	1	0	2	1,434.73	1,242.00		254809	2851	2865	Empty	TRUE	PMI_007117-RA
Pminiata 52013	Uncategorized Sample	15064	MSB15064NSPatiriaBand_07.raw (F039769)	PMI_003251-RA	PMI_003251-RA	P_Miniata_Custom_20130506.fasta	414,560.90	100.00%	36	53	54	1.56%	10.40%	QLGFTGAVEAASGGR	K	F	99.70%	93.4	30.1	75.7	0	2	0	0	2	1,420.72	1,295.00		243966	3231	3245	Empty	TRUE	PMI_007117-RA
Pminiata 52013	Uncategorized Sample	15064	MSB15064NSPatiriaBand_07.raw (F039769)	PMI_003251-RA	PMI_003251-RA	P_Miniata_Custom_20130506.fasta	414,560.90	100.00%	36	53	54	1.56%	10.40%	QLGFTNGAVR	R	E	99.70%	67.6	29.9	53.1	0	2	0	0	2	1,062.57	1,102.50		394593	2576	2585	Empty	TRUE
Pminiata 52013	Uncategorized Sample	15064	MSB15064NSPatiriaBand_07.raw (F039769)	PMI_003251-RA	PMI_003251-RA	P_Miniata_Custom_20130506.fasta	414,560.90	100.00%	36	53	54	1.56%	10.40%	QLGFTR	K	A	50.00%	25	26	0	0	1	0	0	2	721.3992	993		56,294.80	3502	3507	Empty	TRUE	PMI_006886-RA
Pminiata 52013	Uncategorized Sample	15064	MSB15064NSPatiriaBand_07.raw (F039769)	PMI_003251-RA	PMI_003251-RA	P_Miniata_Custom_20130506.fasta	414,560.90	100.00%	36	53	54	1.56%	10.40%	QLGYEGALEAK	R	S	99.70%	53.7	29.5	21.1	0	2	0	0	2	1,178.61	1,204.50		210070	400	410	Empty	TRUE	PMI_023266-RA
Pminiata 52013	Uncategorized Sample	15064	MSB15064NSPatiriaBand_07.raw (F039769)	PMI_003251-RA	PMI_003251-RA	P_Miniata_Custom_20130506.fasta	414,560.90	100.00%	36	53	54	1.56%	10.40%	QSNCQHAEDAGVICR	K	T	99.70%	68.1	25	68.1	0	2	1	0	2	1,727.72	846		66,762.90	1729	1743	Empty	TRUE
Pminiata 52013	Uncategorized Sample	15064	MSB15064NSPatiriaBand_07.raw (F039769)	PMI_003251-RA	PMI_003251-RA	P_Miniata_Custom_20130506.fasta	414,560.90	100.00%	36	53	54	1.56%	10.40%	TTDCGHSEDAGVVCLPNEEPDVTVR	R	L	99.70%	33.7	27.3	33	0	0	1	0	2	2,757.21	1,197.00		42,543.20	3439	3463	Empty	TRUE
Pminiata 52013	Uncategorized Sample	15064	MSB15064NSPatiriaBand_07.raw (F039769)	PMI_003251-RA	PMI_003251-RA	P_Miniata_Custom_20130506.fasta	414,560.90	100.00%	36	53	54	1.56%	10.40%	VELEFEGK	R	W	99.00%	43	28	20.5	0	1	0	0	2	950.483	1,132.00		65,218.00	707	714	Empty	TRUE
Pminiata 52013	Uncategorized Sample	15064	MSB15064NSPatiriaBand_07.raw (F039769)	PMI_003251-RA	PMI_003251-RA	P_Miniata_Custom_20130506.fasta	414,560.90	100.00%	36	53	54	1.56%	10.40%	YLDYPWALQATK	R	N	99.60%	50.2	29.7	40.5	0	1	0	0	2	1,468.75	1,332.00		27,360.10	646	657	Empty	TRUE
Pminiata 52013	Uncategorized Sample	15064	MSB15064NSPatiriaBand_07.raw (F039769)	PMI_003251-RA	PMI_003251-RA	P_Miniata_Custom_20130506.fasta	414,560.90	100.00%	36	53	54	1.56%	10.40%	YVSLDIDPANSDAEEK	R	L	99.70%	83.4	28.4	66.1	0	2	0	0	2	1,766.80	1,235.50		127088	90	105	Empty	TRUE
Pminiata 52013	Uncategorized Sample	15064	MSB15064NSPatiriaBand_07.raw (F039769)	PMI_009987-RA	PMI_009987-RA	P_Miniata_Custom_20130506.fasta	174,694.60	100.00%	13	16	17	0.49%	12.70%	CCLQCPEVAPAR	K	D	99.70%	56	26.2	47.5	0	1	0	0	2	1,460.64	1,014.00		34,393.00	55	66	Empty	FALSE	PMI_019614-RA
Pminiata 52013	Uncategorized Sample	15064	MSB15064NSPatiriaBand_07.raw (F039769)	PMI_009987-RA	PMI_009987-RA	P_Miniata_Custom_20130506.fasta	174,694.60	100.00%	13	16	17	0.49%	12.70%	CDKETCPALPCDQPLKR	R	E	99.40%	30.5	29.5	22.4	0	0	1	0	2	2,087.97	969		31,128.70	1101	1117	Empty	TRUE	PMI_003133-RA
Pminiata 52013	Uncategorized Sample	15064	MSB15064NSPatiriaBand_07.raw (F039769)	PMI_009987-RA	PMI_009987-RA	P_Miniata_Custom_20130506.fasta	174,694.60	100.00%	13	16	17	0.49%	12.70%	CTCLNSDVSCNTR	R	L	99.70%	54.3	25	54.3	0	1	0	0	2	1,586.64	899		27,331.40	152	164	Empty	FALSE	PMI_019614-RA
Pminiata 52013	Uncategorized Sample	15064	MSB15064NSPatiriaBand_07.raw (F039769)	PMI_009987-RA	PMI_009987-RA	P_Miniata_Custom_20130506.fasta	174,694.60	100.00%	13	16	17	0.49%	12.70%	DCNPTDCENPITR	K	S	99.70%	87.9	25	82.2	0	1	0	0	2	1,591.65	1,002.00		36,590.30	809	821	Empty	TRUE	PMI_003133-RA
Pminiata 52013	Uncategorized Sample	15064	MSB15064NSPatiriaBand_07.raw (F039769)	PMI_009987-RA	PMI_009987-RA	P_Miniata_Custom_20130506.fasta	174,694.60	100.00%	13	16	17	0.49%	12.70%	HGEIWR	R	R	50.00%	19.9	25.8	10.4	0	1	0	0	2	797.4053	893		23,586.20	1080	1085	Empty	TRUE
Pminiata 52013	Uncategorized Sample	15064	MSB15064NSPatiriaBand_07.raw (F039769)	PMI_009987-RA	PMI_009987-RA	P_Miniata_Custom_20130506.fasta	174,694.60	100.00%	13	16	17	0.49%	12.70%	ICIDEPDMGCTVDGR	R	R	99.70%	73.9	25	64.5	0	1	0	0	2	1,753.72	1,096.00		29,393.70	891	905	Empty	TRUE	PMI_003133-RA
Pminiata 52013	Uncategorized Sample	15064	MSB15064NSPatiriaBand_07.raw (F039769)	PMI_009987-RA	PMI_009987-RA	P_Miniata_Custom_20130506.fasta	174,694.60	100.00%	13	16	17	0.49%	12.70%	ICIDEPDMGCTVDGRR	R	L	93.90%	18.6	25	12.8	0	0	1	0	2	1,909.82	1,031.00		63,055.30	891	906	Empty	TRUE	PMI_003133-RA
Pminiata 52013	Uncategorized Sample	15064	MSB15064NSPatiriaBand_07.raw (F039769)	PMI_009987-RA	PMI_009987-RA	P_Miniata_Custom_20130506.fasta	174,694.60	100.00%	13	16	17	0.49%	12.70%	IKGECCLK	R	C	86.40%	28.8	28.6	5.75	0	1	0	0	2	1,007.50	764		24,671.40	1012	1019	Empty	TRUE
Pminiata 52013	Uncategorized Sample	15064	MSB15064NSPatiriaBand_07.raw (F039769)	PMI_009987-RA	PMI_009987-RA	P_Miniata_Custom_20130506.fasta	174,694.60	100.00%	13	16	17	0.49%	12.70%	LQTGETFR	R	Q	99.00%	51.5	27.8	37.3	0	1	0	0	2	951.4895	935		94,091.40	907	914	Empty	TRUE
Pminiata 52013	Uncategorized Sample	15064	MSB15064NSPatiriaBand_07.raw (F039769)	PMI_009987-RA	PMI_009987-RA	P_Miniata_Custom_20130506.fasta	174,694.60	100.00%	13	16	17	0.49%	12.70%	LTCEGTPIQEEGK	R	C	99.70%	62.9	29.3	53.5	0	1	0	0	2	1,461.69	941		85,269.50	234	246	Empty	TRUE	PMI_003133-RA
Pminiata 52013	Uncategorized Sample	15064	MSB15064NSPatiriaBand_07.raw (F039769)	PMI_009987-RA	PMI_009987-RA	P_Miniata_Custom_20130506.fasta	174,694.60	100.00%	13	16	17	0.49%	12.70%	NNFYPHSYR	K	W	89.10%	28	26.8	17.2	0	1	1	0	2	1,197.54	943		98,925.40	72	80	Empty	FALSE	PMI_019614-RA
Pminiata 52013	Uncategorized Sample	15064	MSB15064NSPatiriaBand_07.raw (F039769)	PMI_009987-RA	PMI_009987-RA	P_Miniata_Custom_20130506.fasta	174,694.60	100.00%	13	16	17	0.49%	12.70%	NTETFEDPADNCLK	R	C	99.70%	63	25.3	57.4	0	1	0	0	2	1,653.71	1,125.00		26,746.50	1391	1404	Empty	TRUE	PMI_003133-RA
Pminiata 52013	Uncategorized Sample	15064	MSB15064NSPatiriaBand_07.raw (F039769)	PMI_009987-RA	PMI_009987-RA	P_Miniata_Custom_20130506.fasta	174,694.60	100.00%	13	16	17	0.49%	12.70%	RGDEVVPHGDTWQSGPCK	K	S	84.10%	19	28.4	15.3	0	0	1	0	2	2,024.92	962		23,334.10	715	732	Empty	TRUE	PMI_003133-RA
Pminiata 52013	Uncategorized Sample	15064	MSB15064NSPatiriaBand_07.raw (F039769)	PMI_009987-RA	PMI_009987-RA	P_Miniata_Custom_20130506.fasta	174,694.60	100.00%	13	16	17	0.49%	12.70%	SCEVGGQTYQHGER	K	W	99.70%	82	25	72.2	0	2	1	0	2	1,607.69	779		81,963.10	535	548	Empty	TRUE	PMI_003133-RA
Pminiata 52013	Uncategorized Sample	15064	MSB15064NSPatiriaBand_07.raw (F039769)	PMI_009987-RA	PMI_009987-RA	P_Miniata_Custom_20130506.fasta	174,694.60	100.00%	13	16	17	0.49%	12.70%	SCTFDDGREFDHGTSLK	K	Y	99.60%	27.7	25.1	25.8	0	0	2	0	2	1,971.85	1,043.50		99,943.30	1026	1042	Empty	TRUE	PMI_003133-RA
Pminiata 52013	Uncategorized Sample	15064	MSB15064NSPatiriaBand_07.raw (F039769)	PMI_009987-RA	PMI_009987-RA	P_Miniata_Custom_20130506.fasta	174,694.60	100.00%	13	16	17	0.49%	12.70%	VSCENTQCPALDCADPVR	K	I	99.70%	86.5	25	80.6	0	1	1	0	2	2,091.89	1,123.00		62,887.60	994	1011	Empty	TRUE	PMI_003133-RA
Pminiata 52013	Uncategorized Sample	15064	MSB15064NSPatiriaBand_07.raw (F039769)	PMI_009987-RA	PMI_009987-RA	P_Miniata_Custom_20130506.fasta	174,694.60	100.00%	13	16	17	0.49%	12.70%	WSVDDCTR	R	C	96.80%	32.7	25	24.7	0	1	0	0	2	1,038.43	1,023.00		76,690.90	144	151	Empty	FALSE	PMI_019614-RA
Pminiata 52013	Uncategorized Sample	15064	MSB15064NSPatiriaBand_07.raw (F039769)	PMI_017378-RA	PMI_017378-RA	P_Miniata_Custom_20130506.fasta	144,144.50	100.00%	3	3	3	0.09%	2.97%	GVYVSGVDSTLR	R	S	99.50%	48.4	29.2	43.3	0	1	0	0	2	1,252.65	1,147.00		58,761.70	148	159	Empty	TRUE
Pminiata 52013	Uncategorized Sample	15064	MSB15064NSPatiriaBand_07.raw (F039769)	PMI_017378-RA	PMI_017378-RA	P_Miniata_Custom_20130506.fasta	144,144.50	100.00%	3	3	3	0.09%	2.97%	MDLFGSSDLEGTGQR	R	K	99.70%	57.7	26.9	49.7	0	1	0	0	2	1,628.72	1,237.00		29,969.40	53	67	Empty	TRUE
Pminiata 52013	Uncategorized Sample	15064	MSB15064NSPatiriaBand_07.raw (F039769)	PMI_017378-RA	PMI_017378-RA	P_Miniata_Custom_20130506.fasta	144,144.50	100.00%	3	3	3	0.09%	2.97%	VGLYGSGSPDGR	K	G	91.10%	31.8	29.5	22.8	0	1	0	0	2	1,164.56	1,000.00		27,128.60	489	500	Empty	TRUE
Pminiata 52013	Uncategorized Sample	15064	MSB15064NSPatiriaBand_07.raw (F039769)	PMI_025324-RA	PMI_025324-RA	P_Miniata_Custom_20130506.fasta	22,012.10	100.00%	2	2	2	0.06%	14.90%	QYSQYLIGGQNVDGTK	R	T	99.60%	51.5	30.3	46	0	1	0	0	2	1,770.87	1,194.00		25,446.10	42	57	Empty	TRUE
Pminiata 52013	Uncategorized Sample	15064	MSB15064NSPatiriaBand_07.raw (F039769)	PMI_025324-RA	PMI_025324-RA	P_Miniata_Custom_20130506.fasta	22,012.10	100.00%	2	2	2	0.06%	14.90%	TLDENIADNGGLK	K	I	99.70%	61.5	29.6	25.8	0	1	0	0	2	1,360.66	1,108.00		52,306.80	58	70	Empty	TRUE
Pminiata 52013	Uncategorized Sample	15064	MSB15064NSPatiriaBand_07.raw (F039769)	PMI_010523-RA	PMI_010523-RA	P_Miniata_Custom_20130506.fasta	54,959.90	100.00%	2	2	2	0.06%	4.15%	DGTVVIGSIR	R	R	89.90%	30.5	28.9	17.3	0	1	0	0	2	1,016.57	1,161.00		67,678.70	440	449	Empty	TRUE
Pminiata 52013	Uncategorized Sample	15064	MSB15064NSPatiriaBand_07.raw (F039769)	PMI_010523-RA	PMI_010523-RA	P_Miniata_Custom_20130506.fasta	54,959.90	100.00%	2	2	2	0.06%	4.15%	VVCEEALSLCR	K	E	99.70%	71.1	29.4	62.3	0	1	0	0	2	1,335.64	1,168.00		69,848.40	43	53	Empty	TRUE
Pminiata 52013	Uncategorized Sample	15064	MSB15064NSPatiriaBand_07.raw (F039769)	PMI_006886-RA	PMI_006886-RA	P_Miniata_Custom_20130506.fasta	137,468.70	100.00%	8	9	9	0.26%	6.82%	AQTGGLEARPGVTHYER	R	M	98.50%	28.6	30.5	18.3	0	0	1	0	2	1,841.93	896		76,996.50	709	725	Empty	TRUE
Pminiata 52013	Uncategorized Sample	15064	MSB15064NSPatiriaBand_07.raw (F039769)	PMI_006886-RA	PMI_006886-RA	P_Miniata_Custom_20130506.fasta	137,468.70	100.00%	8	9	9	0.26%	6.82%	DCSLFDENR	R	A	98.80%	38.6	25	19.5	0	1	0	0	2	1,155.47	1,144.00		64,232.30	700	708	Empty	TRUE	PMI_018767-RA
Pminiata 52013	Uncategorized Sample	15064	MSB15064NSPatiriaBand_07.raw (F039769)	PMI_006886-RA	PMI_006886-RA	P_Miniata_Custom_20130506.fasta	137,468.70	100.00%	8	9	9	0.26%	6.82%	IVNDQLGQTSTNEYQGR	R	V	99.70%	82.7	30.2	77.3	0	1	1	0	2	1,922.92	1,024.50		60,312.90	739	755	Empty	TRUE	PMI_018767-RA
Pminiata 52013	Uncategorized Sample	15064	MSB15064NSPatiriaBand_07.raw (F039769)	PMI_006886-RA	PMI_006886-RA	P_Miniata_Custom_20130506.fasta	137,468.70	100.00%	8	9	9	0.26%	6.82%	PGVTHYER	R	M	99.00%	46.4	26.4	25.8	0	1	0	0	2	958.4741	753		49,027.60	718	725	Empty	TRUE
Pminiata 52013	Uncategorized Sample	15064	MSB15064NSPatiriaBand_07.raw (F039769)	PMI_006886-RA	PMI_006886-RA	P_Miniata_Custom_20130506.fasta	137,468.70	100.00%	8	9	9	0.26%	6.82%	QLGFTR	K	G	50.00%	25	26	0	0	1	0	0	2	721.3992	993		56,294.80	783	788	Empty	FALSE	PMI_003251-RA
Pminiata 52013	Uncategorized Sample	15064	MSB15064NSPatiriaBand_07.raw (F039769)	PMI_006886-RA	PMI_006886-RA	P_Miniata_Custom_20130506.fasta	137,468.70	100.00%	8	9	9	0.26%	6.82%	SFDHYR	R	D	50.00%	27.4	25	22.9	0	1	0	0	2	824.3685	812		18,742.70	364	369	Empty	TRUE
Pminiata 52013	Uncategorized Sample	15064	MSB15064NSPatiriaBand_07.raw (F039769)	PMI_006886-RA	PMI_006886-RA	P_Miniata_Custom_20130506.fasta	137,468.70	100.00%	8	9	9	0.26%	6.82%	SFEYEAATR	R	D	93.90%	29.9	25.7	15.8	0	1	0	0	2	1,073.49	1,009.00		90,909.80	691	699	Empty	TRUE	PMI_018767-RA
Pminiata 52013	Uncategorized Sample	15064	MSB15064NSPatiriaBand_07.raw (F039769)	PMI_006886-RA	PMI_006886-RA	P_Miniata_Custom_20130506.fasta	137,468.70	100.00%	8	9	9	0.26%	6.82%	TDIEAQPFDYFQR	R	N	97.80%	38.3	28.5	30.3	0	1	0	0	2	1,629.75	1,317.00		34,312.70	470	482	Empty	TRUE	PMI_018767-RA
Pminiata 52013	Uncategorized Sample	15064	MSB15064NSPatiriaBand_07.raw (F039769)	PMI_006886-RA	PMI_006886-RA	P_Miniata_Custom_20130506.fasta	137,468.70	100.00%	8	9	9	0.26%	6.82%	YVFIEQTR	R	N	66.30%	23.4	27.8	17.8	0	1	0	0	2	1,055.55	1,150.00		49,940.40	616	623	Empty	TRUE
Pminiata 52013	Uncategorized Sample	15064	MSB15064NSPatiriaBand_07.raw (F039769)	PMI_007118-RA	PMI_007118-RA	P_Miniata_Custom_20130506.fasta	116,951.90	100.00%	8	9	9	0.26%	9.66%	CSHTGDVGVICNPIAEGTVR	R	L	99.70%	54.2	29.9	45.8	0	0	1	0	2	2,142.01	1,187.00		40,437.40	851	870	Empty	TRUE
Pminiata 52013	Uncategorized Sample	15064	MSB15064NSPatiriaBand_07.raw (F039769)	PMI_007118-RA	PMI_007118-RA	P_Miniata_Custom_20130506.fasta	116,951.90	100.00%	8	9	9	0.26%	9.66%	LAGESQSETEGR	R	V	99.70%	69.7	28.2	59.6	0	1	0	0	2	1,263.58	755		45,768.40	528	539	Empty	TRUE
Pminiata 52013	Uncategorized Sample	15064	MSB15064NSPatiriaBand_07.raw (F039769)	PMI_007118-RA	PMI_007118-RA	P_Miniata_Custom_20130506.fasta	116,951.90	100.00%	8	9	9	0.26%	9.66%	LQNGATDLEGR	R	L	99.70%	60	28.5	19	0	1	0	0	2	1,174.57	944		86,242.10	636	646	Empty	TRUE
Pminiata 52013	Uncategorized Sample	15064	MSB15064NSPatiriaBand_07.raw (F039769)	PMI_007118-RA	PMI_007118-RA	P_Miniata_Custom_20130506.fasta	116,951.90	100.00%	8	9	9	0.26%	9.66%	LTECDSSGWSQTR	R	C	99.70%	72	25	65.5	0	1	0	0	2	1,526.65	993		22,565.30	711	723	Empty	TRUE
Pminiata 52013	Uncategorized Sample	15064	MSB15064NSPatiriaBand_07.raw (F039769)	PMI_007118-RA	PMI_007118-RA	P_Miniata_Custom_20130506.fasta	116,951.90	100.00%	8	9	9	0.26%	9.66%	LVSEGGNPWEGR	R	L	99.70%	84.8	28.7	65.3	0	1	0	0	2	1,300.63	1,114.00		61,646.10	224	235	Empty	TRUE
Pminiata 52013	Uncategorized Sample	15064	MSB15064NSPatiriaBand_07.raw (F039769)	PMI_007118-RA	PMI_007118-RA	P_Miniata_Custom_20130506.fasta	116,951.90	100.00%	8	9	9	0.26%	9.66%	MLGYPGAAQYK	R	T	92.30%	31.5	28.5	29.2	0	1	0	0	2	1,198.59	1,153.00		72,849.80	263	273	Empty	TRUE
Pminiata 52013	Uncategorized Sample	15064	MSB15064NSPatiriaBand_07.raw (F039769)	PMI_007118-RA	PMI_007118-RA	P_Miniata_Custom_20130506.fasta	116,951.90	100.00%	8	9	9	0.26%	9.66%	QLGFAAASAVLK	R	G	99.70%	69.6	26.3	52.6	0	2	0	0	2	1,175.68	1,346.50		225921	354	365	Empty	TRUE
Pminiata 52013	Uncategorized Sample	15064	MSB15064NSPatiriaBand_07.raw (F039769)	PMI_007118-RA	PMI_007118-RA	P_Miniata_Custom_20130506.fasta	116,951.90	100.00%	8	9	9	0.26%	9.66%	VEIYHR	R	N	50.00%	31.4	29.6	15.9	0	1	0	0	2	816.4362	821		39,114.00	540	545	Empty	TRUE
Pminiata 52013	Uncategorized Sample	15064	MSB15064NSPatiriaBand_07.raw (F039769)	PMI_007118-RA	PMI_007118-RA	P_Miniata_Custom_20130506.fasta	116,951.90	100.00%	8	9	9	0.26%	9.66%	VEVYKDGR	R	W	98.80%	41.6	28.4	29.1	0	1	0	0	2	965.5051	765		25,111.60	994	1001	Empty	FALSE	PMI_007117-RA
Pminiata 52013	Uncategorized Sample	15064	MSB15064NSPatiriaBand_07.raw (F039769)	PMI_001247-RA	PMI_001247-RA	P_Miniata_Custom_20130506.fasta	78,923.40	100.00%	2	3	3	0.09%	3.84%	LESSVPAVGHPFPAGR	R	T	99.50%	32	30	22.4	0	1	1	0	2	1,620.85	1,120.50		103012	518	533	Empty	TRUE
Pminiata 52013	Uncategorized Sample	15064	MSB15064NSPatiriaBand_07.raw (F039769)	PMI_001247-RA	PMI_001247-RA	P_Miniata_Custom_20130506.fasta	78,923.40	100.00%	2	3	3	0.09%	3.84%	WSGEPVACNPVR	R	C	99.70%	55.2	28.7	47.6	0	1	0	0	2	1,371.65	1,084.00		68,423.80	410	421	Empty	TRUE
Pminiata 52013	Uncategorized Sample	15064	MSB15064NSPatiriaBand_07.raw (F039769)	PMI_000683-RA	PMI_000683-RA,PMI_000684-RA	P_Miniata_Custom_20130506.fasta	53,306.20	100.00%	3	3	3	0.09%	7.81%	STDVNPEFQYLR	R	D	98.40%	41.1	29.4	24.2	0	1	0	0	2	1,468.71	1,250.00		24,295.30	85	96	Empty	TRUE
Pminiata 52013	Uncategorized Sample	15064	MSB15064NSPatiriaBand_07.raw (F039769)	PMI_000683-RA	PMI_000683-RA,PMI_000684-RA	P_Miniata_Custom_20130506.fasta	53,306.20	100.00%	3	3	3	0.09%	7.81%	TGYDISIETTGR	K	V	99.70%	50.8	28.5	49.9	0	1	0	0	2	1,312.64	1,165.00		32,235.50	15	26	Empty	TRUE
Pminiata 52013	Uncategorized Sample	15064	MSB15064NSPatiriaBand_07.raw (F039769)	PMI_000683-RA	PMI_000683-RA,PMI_000684-RA	P_Miniata_Custom_20130506.fasta	53,306.20	100.00%	3	3	3	0.09%	7.81%	VDNPTQSPLGNFK	R	F	99.70%	53.8	29.7	46	0	1	0	0	2	1,416.71	1,191.00		50,171.90	335	347	Empty	TRUE
Pminiata 52013	Uncategorized Sample	15064	MSB15064NSPatiriaBand_07.raw (F039769)	PMI_001360-RA	PMI_001360-RA	P_Miniata_Custom_20130506.fasta	386,356.80	99.60%	2	2	2	0.06%	3.89%	ALITEGLDEPR	R	A	99.60%	48.7	27.5	48.7	0	1	0	0	2	1,213.64	1,195.00		41,136.70	2413	2423	Empty	FALSE	PMI_002582-RA
Pminiata 52013	Uncategorized Sample	15064	MSB15064NSPatiriaBand_07.raw (F039769)	PMI_001360-RA	PMI_001360-RA	P_Miniata_Custom_20130506.fasta	386,356.80	99.60%	2	2	2	0.06%	3.89%	CEANEYACLNTR	R	C	99.70%	69.7	25	62.3	0	1	0	0	2	1,500.62	1,025.00		30,817.20	2138	2149	Empty	FALSE	PMI_002582-RA
Pminiata 52013	Uncategorized Sample	15064	MSB15064NSPatiriaBand_07.raw (F039769)	PMI_001360-RA	PMI_001360-RA	P_Miniata_Custom_20130506.fasta	386,356.80	99.60%	2	2	2	0.06%	3.89%	CILELWK	R	C	90.00%	37.6	29.9	23	0	1	0	0	2	961.5177	1,334.00		32,441.80	804	810	Empty	FALSE	PMI_002582-RA
Pminiata 52013	Uncategorized Sample	15064	MSB15064NSPatiriaBand_07.raw (F039769)	PMI_001360-RA	PMI_001360-RA	P_Miniata_Custom_20130506.fasta	386,356.80	99.60%	2	2	2	0.06%	3.89%	CTCYSGFR	K	L	58.80%	19.5	25	8.28	0	1	0	0	2	1,050.41	968		37,135.20	2284	2291	Empty	FALSE	PMI_002582-RA
Pminiata 52013	Uncategorized Sample	15064	MSB15064NSPatiriaBand_07.raw (F039769)	PMI_001360-RA	PMI_001360-RA	P_Miniata_Custom_20130506.fasta	386,356.80	99.60%	2	2	2	0.06%	3.89%	CVVPFFR	R	C	72.60%	24.2	27.5	6.5	0	1	0	0	2	924.476	1,305.00		109347	843	849	Empty	FALSE	PMI_002582-RA
Pminiata 52013	Uncategorized Sample	15064	MSB15064NSPatiriaBand_07.raw (F039769)	PMI_001360-RA	PMI_001360-RA	P_Miniata_Custom_20130506.fasta	386,356.80	99.60%	2	2	2	0.06%	3.89%	HTCLASQFK	R	C	96.40%	36.3	29.2	22.5	0	1	0	0	2	1,091.53	907		39,984.60	2691	2699	Empty	FALSE	PMI_002582-RA
Pminiata 52013	Uncategorized Sample	15064	MSB15064NSPatiriaBand_07.raw (F039769)	PMI_001360-RA	PMI_001360-RA	P_Miniata_Custom_20130506.fasta	386,356.80	99.60%	2	2	2	0.06%	3.89%	ISTPHCITADLVAQR	K	I	94.70%	23.6	29.6	7.28	0	0	1	0	2	1,681.87	1,179.00		47,338.80	299	313	Empty	FALSE	PMI_002582-RA
Pminiata 52013	Uncategorized Sample	15064	MSB15064NSPatiriaBand_07.raw (F039769)	PMI_001360-RA	PMI_001360-RA	P_Miniata_Custom_20130506.fasta	386,356.80	99.60%	2	2	2	0.06%	3.89%	NVIGLAVDYR	R	T	83.00%	27.6	28.5	20.5	0	1	0	0	2	1,119.62	1,265.00		23,900.30	1766	1775	Empty	FALSE	PMI_002582-RA
Pminiata 52013	Uncategorized Sample	15064	MSB15064NSPatiriaBand_07.raw (F039769)	PMI_001360-RA	PMI_001360-RA	P_Miniata_Custom_20130506.fasta	386,356.80	99.60%	2	2	2	0.06%	3.89%	QKIDGTGAER	R	Y	86.90%	28.3	28	18.4	0	1	0	0	2	1,057.53	824		15,838.60	514	523	Empty	TRUE
Pminiata 52013	Uncategorized Sample	15064	MSB15064NSPatiriaBand_07.raw (F039769)	PMI_001360-RA	PMI_001360-RA	P_Miniata_Custom_20130506.fasta	386,356.80	99.60%	2	2	2	0.06%	3.89%	SDGISHGAGAIR	R	V	99.50%	47.6	28.5	36.5	0	1	0	0	2	1,140.58	820		31,936.60	382	393	Empty	FALSE	PMI_002582-RA
Pminiata 52013	Uncategorized Sample	15064	MSB15064NSPatiriaBand_07.raw (F039769)	PMI_001360-RA	PMI_001360-RA	P_Miniata_Custom_20130506.fasta	386,356.80	99.60%	2	2	2	0.06%	3.89%	SGGVLFELR	R	V	99.70%	81.6	27.8	64.5	0	1	0	0	2	977.5415	1,294.00		257846	644	652	Empty	FALSE	PMI_002582-RA
Pminiata 52013	Uncategorized Sample	15064	MSB15064NSPatiriaBand_07.raw (F039769)	PMI_001360-RA	PMI_001360-RA	P_Miniata_Custom_20130506.fasta	386,356.80	99.60%	2	2	2	0.06%	3.89%	YALISEDLDKPR	R	A	96.90%	25.9	30.2	17.4	0	0	1	0	2	1,419.75	1,163.00		41,421.50	1559	1570	Empty	TRUE
Pminiata 52013	Uncategorized Sample	15064	MSB15064NSPatiriaBand_07.raw (F039769)	PMI_001360-RA	PMI_001360-RA	P_Miniata_Custom_20130506.fasta	386,356.80	99.60%	2	2	2	0.06%	3.89%	YTGGDVVVLQSK	K	L	99.70%	73.2	29.6	64.2	0	1	0	0	2	1,265.67	1,105.00		34,712.30	1844	1855	Empty	FALSE	PMI_002582-RA
Pminiata 52013	Uncategorized Sample	15064	MSB15064NSPatiriaBand_07.raw (F039769)	PMI_004789-RA	PMI_004789-RA	P_Miniata_Custom_20130506.fasta	39,955.30	89.70%	2	3	3	0.09%	6.06%	EYLAYHIIPR	R	R	62.80%	24.9	29.9	13.9	0	1	0	0	2	1,274.69	1,217.00		49,671.00	53	62	Empty	TRUE
Pminiata 52013	Uncategorized Sample	15064	MSB15064NSPatiriaBand_07.raw (F039769)	PMI_004789-RA	PMI_004789-RA	P_Miniata_Custom_20130506.fasta	39,955.30	89.70%	2	3	3	0.09%	6.06%	LAELRDPSNVEK	K	M	72.40%	25.4	28.7	14.5	0	1	1	0	2	1,370.73	942.5		99,774.50	39	50	Empty	TRUE
Pminiata 52013	Uncategorized Sample	15064	MSB15064NSPatiriaBand_07.raw (F039769)	PMI_002582-RA	PMI_002582-RA	P_Miniata_Custom_20130506.fasta	312,447.20	100.00%	13	14	14	0.41%	5.07%	ALITEGLDEPR	R	A	99.60%	48.7	27.5	48.7	0	1	0	0	2	1,213.64	1,195.00		41,136.70	2284	2294	Empty	TRUE	PMI_001360-RA
Pminiata 52013	Uncategorized Sample	15064	MSB15064NSPatiriaBand_07.raw (F039769)	PMI_002582-RA	PMI_002582-RA	P_Miniata_Custom_20130506.fasta	312,447.20	100.00%	13	14	14	0.41%	5.07%	CEANEYACLNTR	R	C	99.70%	69.7	25	62.3	0	1	0	0	2	1,500.62	1,025.00		30,817.20	2009	2020	Empty	TRUE	PMI_001360-RA
Pminiata 52013	Uncategorized Sample	15064	MSB15064NSPatiriaBand_07.raw (F039769)	PMI_002582-RA	PMI_002582-RA	P_Miniata_Custom_20130506.fasta	312,447.20	100.00%	13	14	14	0.41%	5.07%	CILELWK	R	C	90.00%	37.6	29.9	23	0	1	0	0	2	961.5177	1,334.00		32,441.80	637	643	Empty	TRUE	PMI_001360-RA
Pminiata 52013	Uncategorized Sample	15064	MSB15064NSPatiriaBand_07.raw (F039769)	PMI_002582-RA	PMI_002582-RA	P_Miniata_Custom_20130506.fasta	312,447.20	100.00%	13	14	14	0.41%	5.07%	CTCYSGFR	K	L	58.80%	19.5	25	8.28	0	1	0	0	2	1,050.41	968		37,135.20	2155	2162	Empty	TRUE	PMI_001360-RA
Pminiata 52013	Uncategorized Sample	15064	MSB15064NSPatiriaBand_07.raw (F039769)	PMI_002582-RA	PMI_002582-RA	P_Miniata_Custom_20130506.fasta	312,447.20	100.00%	13	14	14	0.41%	5.07%	CVVPFFR	R	C	72.60%	24.2	27.5	6.5	0	1	0	0	2	924.476	1,305.00		109347	676	682	Empty	TRUE	PMI_001360-RA
Pminiata 52013	Uncategorized Sample	15064	MSB15064NSPatiriaBand_07.raw (F039769)	PMI_002582-RA	PMI_002582-RA	P_Miniata_Custom_20130506.fasta	312,447.20	100.00%	13	14	14	0.41%	5.07%	HTCLASQFK	R	C	96.40%	36.3	29.2	22.5	0	1	0	0	2	1,091.53	907		39,984.60	2552	2560	Empty	TRUE	PMI_001360-RA
Pminiata 52013	Uncategorized Sample	15064	MSB15064NSPatiriaBand_07.raw (F039769)	PMI_002582-RA	PMI_002582-RA	P_Miniata_Custom_20130506.fasta	312,447.20	100.00%	13	14	14	0.41%	5.07%	ISTPHCITADLVAQR	K	I	94.70%	23.6	29.6	7.28	0	0	1	0	2	1,681.87	1,179.00		47,338.80	181	195	Empty	TRUE	PMI_001360-RA
Pminiata 52013	Uncategorized Sample	15064	MSB15064NSPatiriaBand_07.raw (F039769)	PMI_002582-RA	PMI_002582-RA	P_Miniata_Custom_20130506.fasta	312,447.20	100.00%	13	14	14	0.41%	5.07%	NVIGLAVDYR	R	T	83.00%	27.6	28.5	20.5	0	1	0	0	2	1,119.62	1,265.00		23,900.30	1610	1619	Empty	TRUE	PMI_001360-RA
Pminiata 52013	Uncategorized Sample	15064	MSB15064NSPatiriaBand_07.raw (F039769)	PMI_002582-RA	PMI_002582-RA	P_Miniata_Custom_20130506.fasta	312,447.20	100.00%	13	14	14	0.41%	5.07%	QCVHGEDEGGECENR	R	W	60.20%	19.7	25	16.8	0	1	0	0	2	1,775.67	712		3,430.25	852	866	Empty	TRUE
Pminiata 52013	Uncategorized Sample	15064	MSB15064NSPatiriaBand_07.raw (F039769)	PMI_002582-RA	PMI_002582-RA	P_Miniata_Custom_20130506.fasta	312,447.20	100.00%	13	14	14	0.41%	5.07%	SDGISHGAGAIR	R	V	99.50%	47.6	28.5	36.5	0	1	0	0	2	1,140.58	820		31,936.60	264	275	Empty	TRUE	PMI_001360-RA
Pminiata 52013	Uncategorized Sample	15064	MSB15064NSPatiriaBand_07.raw (F039769)	PMI_002582-RA	PMI_002582-RA	P_Miniata_Custom_20130506.fasta	312,447.20	100.00%	13	14	14	0.41%	5.07%	SGGVLFELR	R	V	99.70%	81.6	27.8	64.5	0	1	0	0	2	977.5415	1,294.00		257846	519	527	Empty	TRUE	PMI_001360-RA
Pminiata 52013	Uncategorized Sample	15064	MSB15064NSPatiriaBand_07.raw (F039769)	PMI_002582-RA	PMI_002582-RA	P_Miniata_Custom_20130506.fasta	312,447.20	100.00%	13	14	14	0.41%	5.07%	SNIDGARPDTVLIK	R	C	99.10%	43.2	27.6	26.9	0	1	1	0	2	1,498.82	1,078.00		127930	1877	1890	Empty	TRUE
Pminiata 52013	Uncategorized Sample	15064	MSB15064NSPatiriaBand_07.raw (F039769)	PMI_002582-RA	PMI_002582-RA	P_Miniata_Custom_20130506.fasta	312,447.20	100.00%	13	14	14	0.41%	5.07%	YTGGDVVVLQSK	K	L	99.70%	73.2	29.6	64.2	0	1	0	0	2	1,265.67	1,105.00		34,712.30	1715	1726	Empty	TRUE	PMI_001360-RA
Pminiata 52013	Uncategorized Sample	15064	MSB15064NSPatiriaBand_07.raw (F039769)	PMI_024621-RA	PMI_024621-RA	P_Miniata_Custom_20130506.fasta	72,943.40	100.00%	3	3	3	0.09%	8.77%	ETTSIEGEGLWTTK	R	M	99.70%	73.1	29.9	65.4	0	1	0	0	2	1,551.75	1,242.00		82,739.60	216	229	Empty	TRUE
Pminiata 52013	Uncategorized Sample	15064	MSB15064NSPatiriaBand_07.raw (F039769)	PMI_024621-RA	PMI_024621-RA	P_Miniata_Custom_20130506.fasta	72,943.40	100.00%	3	3	3	0.09%	8.77%	ETTSVAGQGLWK	R	S	91.20%	32.8	30.5	23.7	0	1	0	0	2	1,276.65	1,172.00		27,476.50	437	448	Empty	FALSE	PMI_022236-RA
Pminiata 52013	Uncategorized Sample	15064	MSB15064NSPatiriaBand_07.raw (F039769)	PMI_024621-RA	PMI_024621-RA	P_Miniata_Custom_20130506.fasta	72,943.40	100.00%	3	3	3	0.09%	8.77%	FMKGDNPEVQK	K	S	97.70%	38.8	29.4	27.6	0	1	0	0	2	1,308.63	762		16,479.50	517	527	Empty	TRUE
Pminiata 52013	Uncategorized Sample	15064	MSB15064NSPatiriaBand_07.raw (F039769)	PMI_024621-RA	PMI_024621-RA	P_Miniata_Custom_20130506.fasta	72,943.40	100.00%	3	3	3	0.09%	8.77%	SLAELFR	K	I	90.00%	48.5	26.4	15.3	0	1	0	0	2	835.4672	1,301.00		125166	263	269	Empty	TRUE
Pminiata 52013	Uncategorized Sample	15064	MSB15064NSPatiriaBand_07.raw (F039769)	PMI_024621-RA	PMI_024621-RA	P_Miniata_Custom_20130506.fasta	72,943.40	100.00%	3	3	3	0.09%	8.77%	YQVDMSDLTCDEAR	R	Y	99.70%	79.2	25	79.2	0	1	0	0	2	1,718.70	1,075.00		34,472.50	498	511	Empty	FALSE	PMI_022236-RA
Pminiata 52013	Uncategorized Sample	15064	MSB15064NSPatiriaBand_07.raw (F039769)	PMI_022236-RA	PMI_022236-RA	P_Miniata_Custom_20130506.fasta	116,648.30	100.00%	12	12	12	0.35%	13.40%	ALTGCSPLENCK	R	G	99.50%	48.2	28.5	42.5	0	1	0	0	2	1,349.62	1,024.00		39,553.60	314	325	Empty	TRUE
Pminiata 52013	Uncategorized Sample	15064	MSB15064NSPatiriaBand_07.raw (F039769)	PMI_022236-RA	PMI_022236-RA	P_Miniata_Custom_20130506.fasta	116,648.30	100.00%	12	12	12	0.35%	13.40%	DLTSGQTLR	K	F	79.00%	27.6	29.5	4.32	0	1	0	0	2	990.5216	964		37,454.60	757	765	Empty	TRUE
Pminiata 52013	Uncategorized Sample	15064	MSB15064NSPatiriaBand_07.raw (F039769)	PMI_022236-RA	PMI_022236-RA	P_Miniata_Custom_20130506.fasta	116,648.30	100.00%	12	12	12	0.35%	13.40%	ETTSVAGQGLWK	R	S	91.20%	32.8	30.5	23.7	0	1	0	0	2	1,276.65	1,172.00		27,476.50	54	65	Empty	TRUE	PMI_024621-RA
Pminiata 52013	Uncategorized Sample	15064	MSB15064NSPatiriaBand_07.raw (F039769)	PMI_022236-RA	PMI_022236-RA	P_Miniata_Custom_20130506.fasta	116,648.30	100.00%	12	12	12	0.35%	13.40%	GDYPNPGYTYATTSGR	K	R	99.70%	61.8	26.5	45.7	0	1	0	0	2	1,719.76	1,113.00		21,153.60	439	454	Empty	TRUE
Pminiata 52013	Uncategorized Sample	15064	MSB15064NSPatiriaBand_07.raw (F039769)	PMI_022236-RA	PMI_022236-RA	P_Miniata_Custom_20130506.fasta	116,648.30	100.00%	12	12	12	0.35%	13.40%	GGAVVQVDNVSPR	K	I	99.70%	64.7	28.6	56.9	0	1	0	0	2	1,297.69	1,017.00		25,804.60	171	183	Empty	TRUE
Pminiata 52013	Uncategorized Sample	15064	MSB15064NSPatiriaBand_07.raw (F039769)	PMI_022236-RA	PMI_022236-RA	P_Miniata_Custom_20130506.fasta	116,648.30	100.00%	12	12	12	0.35%	13.40%	LNMYGSER	R	A	86.30%	25.9	25.7	19.8	0	1	0	0	2	969.4458	961		19,961.60	514	521	Empty	TRUE	PMI_002180-RA
Pminiata 52013	Uncategorized Sample	15064	MSB15064NSPatiriaBand_07.raw (F039769)	PMI_022236-RA	PMI_022236-RA	P_Miniata_Custom_20130506.fasta	116,648.30	100.00%	12	12	12	0.35%	13.40%	LNYLCTEFSR	R	N	99.70%	65.6	28.4	53.6	0	1	0	0	2	1,302.61	1,255.00		51,840.10	571	580	Empty	TRUE
Pminiata 52013	Uncategorized Sample	15064	MSB15064NSPatiriaBand_07.raw (F039769)	PMI_022236-RA	PMI_022236-RA	P_Miniata_Custom_20130506.fasta	116,648.30	100.00%	12	12	12	0.35%	13.40%	QGSASTNFNINDIR	K	Y	99.70%	62.1	29.7	55.6	0	1	0	0	2	1,536.74	1,216.00		22,693.00	101	114	Empty	TRUE
Pminiata 52013	Uncategorized Sample	15064	MSB15064NSPatiriaBand_07.raw (F039769)	PMI_022236-RA	PMI_022236-RA	P_Miniata_Custom_20130506.fasta	116,648.30	100.00%	12	12	12	0.35%	13.40%	SCMEVPDDMCK	R	G	93.40%	28.8	25	28.8	0	1	0	0	2	1,403.49	800		18,653.30	668	678	Empty	TRUE
Pminiata 52013	Uncategorized Sample	15064	MSB15064NSPatiriaBand_07.raw (F039769)	PMI_022236-RA	PMI_022236-RA	P_Miniata_Custom_20130506.fasta	116,648.30	100.00%	12	12	12	0.35%	13.40%	SIVSCLPEECR	R	T	99.30%	45.6	28.5	39.4	0	1	0	0	2	1,349.62	1,152.00		68,084.30	456	466	Empty	TRUE
Pminiata 52013	Uncategorized Sample	15064	MSB15064NSPatiriaBand_07.raw (F039769)	PMI_022236-RA	PMI_022236-RA	P_Miniata_Custom_20130506.fasta	116,648.30	100.00%	12	12	12	0.35%	13.40%	TQILDASNQAK	R	T	99.70%	58.4	30	42.4	0	1	0	0	2	1,188.62	913		53,677.60	391	401	Empty	TRUE
Pminiata 52013	Uncategorized Sample	15064	MSB15064NSPatiriaBand_07.raw (F039769)	PMI_022236-RA	PMI_022236-RA	P_Miniata_Custom_20130506.fasta	116,648.30	100.00%	12	12	12	0.35%	13.40%	YQVDMSDLTCDEAR	R	Y	99.70%	79.2	25	79.2	0	1	0	0	2	1,718.70	1,075.00		34,472.50	115	128	Empty	TRUE	PMI_024621-RA
Pminiata 52013	Uncategorized Sample	15064	MSB15064NSPatiriaBand_07.raw (F039769)	PMI_018567-RA	PMI_018567-RA	P_Miniata_Custom_20130506.fasta	61,103.40	100.00%	5	6	6	0.17%	9.16%	CKDDPPTEPLPCQQGDK	R	T	99.70%	35.8	26.8	29.4	0	1	1	0	2	1,984.87	903		59,974.70	301	317	Empty	TRUE
Pminiata 52013	Uncategorized Sample	15064	MSB15064NSPatiriaBand_07.raw (F039769)	PMI_018567-RA	PMI_018567-RA	P_Miniata_Custom_20130506.fasta	61,103.40	100.00%	5	6	6	0.17%	9.16%	CVYEGVTR	K	D	96.50%	33.5	26.4	20.8	0	1	0	0	2	983.4615	906		51,149.70	204	211	Empty	TRUE
Pminiata 52013	Uncategorized Sample	15064	MSB15064NSPatiriaBand_07.raw (F039769)	PMI_018567-RA	PMI_018567-RA	P_Miniata_Custom_20130506.fasta	61,103.40	100.00%	5	6	6	0.17%	9.16%	LLQGDKLK	K	F	88.30%	25.9	25	5.2	0	1	0	0	2	914.5672	866		25,954.90	57	64	Empty	TRUE
Pminiata 52013	Uncategorized Sample	15064	MSB15064NSPatiriaBand_07.raw (F039769)	PMI_018567-RA	PMI_018567-RA	P_Miniata_Custom_20130506.fasta	61,103.40	100.00%	5	6	6	0.17%	9.16%	TYYHGQEWK	K	L	89.40%	28.2	26.8	14.9	0	1	0	0	2	1,211.55	922		46,393.60	318	326	Empty	TRUE
Pminiata 52013	Uncategorized Sample	15064	MSB15064NSPatiriaBand_07.raw (F039769)	PMI_018567-RA	PMI_018567-RA	P_Miniata_Custom_20130506.fasta	61,103.40	100.00%	5	6	6	0.17%	9.16%	YNLDLTDRR	K	C	82.40%	19.3	29.1	13.2	0	0	1	0	2	1,165.60	1,060.00		20,931.60	70	78	Empty	TRUE
Pminiata 52013	Uncategorized Sample	15064	MSB15064NSPatiriaBand_07.raw (F039769)	PMI_025070-RA	PMI_025070-RA	P_Miniata_Custom_20130506.fasta	27,826.70	100.00%	5	8	8	0.23%	19.00%	AANINFR	R	E	90.00%	37.8	27.7	24	0	2	0	0	2	805.4314	989.5		829653	182	188	Empty	TRUE
Pminiata 52013	Uncategorized Sample	15064	MSB15064NSPatiriaBand_07.raw (F039769)	PMI_025070-RA	PMI_025070-RA	P_Miniata_Custom_20130506.fasta	27,826.70	100.00%	5	8	8	0.23%	19.00%	ADIDLR	R	F	50.00%	40.6	29.4	12.9	0	1	0	0	2	702.3782	949		59,238.20	195	200	Empty	TRUE
Pminiata 52013	Uncategorized Sample	15064	MSB15064NSPatiriaBand_07.raw (F039769)	PMI_025070-RA	PMI_025070-RA	P_Miniata_Custom_20130506.fasta	27,826.70	100.00%	5	8	8	0.23%	19.00%	FAYGSHGDGYEFDGR	R	G	99.70%	64	25	64	0	1	1	0	2	1,677.69	1,113.00		95,344.10	201	215	Empty	TRUE
Pminiata 52013	Uncategorized Sample	15064	MSB15064NSPatiriaBand_07.raw (F039769)	PMI_025070-RA	PMI_025070-RA	P_Miniata_Custom_20130506.fasta	27,826.70	100.00%	5	8	8	0.23%	19.00%	FINYTPDLGQR	K	T	98.20%	40.4	29.5	28.1	0	2	0	0	2	1,323.67	1,221.00		491996	156	166	Empty	TRUE
Pminiata 52013	Uncategorized Sample	15064	MSB15064NSPatiriaBand_07.raw (F039769)	PMI_025070-RA	PMI_025070-RA	P_Miniata_Custom_20130506.fasta	27,826.70	100.00%	5	8	8	0.23%	19.00%	TTRAEIVR	R	A	94.50%	32.3	27.5	9.86	0	1	0	0	2	945.5476	771		20,644.70	167	174	Empty	TRUE
Pminiata 52013	Uncategorized Sample	15064	MSB15064NSPatiriaBand_07.raw (F039769)	PMI_006431-RA	PMI_006431-RA	P_Miniata_Custom_20130506.fasta	104,374.30	100.00%	2	2	2	0.06%	2.21%	DANDCPICECR	K	D	98.40%	36.7	25	36.7	0	1	0	0	2	1,409.52	917		33,645.60	440	450	Empty	TRUE
Pminiata 52013	Uncategorized Sample	15064	MSB15064NSPatiriaBand_07.raw (F039769)	PMI_006431-RA	PMI_006431-RA	P_Miniata_Custom_20130506.fasta	104,374.30	100.00%	2	2	2	0.06%	2.21%	NAEGCEICQCK	R	E	98.70%	38.2	25	38.2	0	1	0	0	2	1,368.53	822		22,677.60	358	368	Empty	TRUE
Pminiata 52013	Uncategorized Sample	15064	MSB15064NSPatiriaBand_07.raw (F039769)	PMI_025525-RA	PMI_025525-RA	P_Miniata_Custom_20130506.fasta	43,425.10	100.00%	5	6	6	0.17%	13.80%	EIAALTDIDR	R	F	99.30%	46.4	29.6	28.1	0	1	0	0	2	1,116.59	1,227.00		38,862.50	106	115	Empty	TRUE
Pminiata 52013	Uncategorized Sample	15064	MSB15064NSPatiriaBand_07.raw (F039769)	PMI_025525-RA	PMI_025525-RA	P_Miniata_Custom_20130506.fasta	43,425.10	100.00%	5	6	6	0.17%	13.80%	LVLACHYDSK	K	Y	77.30%	27.9	30.3	22.2	0	1	0	0	2	1,205.60	965		21,136.00	193	202	Empty	TRUE
Pminiata 52013	Uncategorized Sample	15064	MSB15064NSPatiriaBand_07.raw (F039769)	PMI_025525-RA	PMI_025525-RA	P_Miniata_Custom_20130506.fasta	43,425.10	100.00%	5	6	6	0.17%	13.80%	NANAQPESDLK	R	L	98.40%	38.3	26.6	0.42	0	1	0	0	2	1,187.55	834		19,011.80	182	192	Empty	TRUE
Pminiata 52013	Uncategorized Sample	15064	MSB15064NSPatiriaBand_07.raw (F039769)	PMI_025525-RA	PMI_025525-RA	P_Miniata_Custom_20130506.fasta	43,425.10	100.00%	5	6	6	0.17%	13.80%	VPGTPGNAEVR	R	Q	99.70%	51.4	28.4	37	0	2	0	0	2	1,096.57	874.5		73,684.60	130	140	Empty	TRUE
Pminiata 52013	Uncategorized Sample	15064	MSB15064NSPatiriaBand_07.raw (F039769)	PMI_025525-RA	PMI_025525-RA	P_Miniata_Custom_20130506.fasta	43,425.10	100.00%	5	6	6	0.17%	13.80%	WTSTDSIYGSR	R	H	99.70%	53.3	27.1	47.7	0	1	0	0	2	1,272.59	1,101.00		31,750.40	257	267	Empty	TRUE
Pminiata 52013	Uncategorized Sample	15064	MSB15064NSPatiriaBand_07.raw (F039769)	PMI_015510-RA	PMI_015510-RA	P_Miniata_Custom_20130506.fasta	18,294.50	100.00%	4	4	4	0.12%	33.10%	ASEAEEALLVR	K	V	99.60%	52.2	30.8	28	0	1	0	0	2	1,187.63	1,189.00		92,732.00	90	100	Empty	TRUE
Pminiata 52013	Uncategorized Sample	15064	MSB15064NSPatiriaBand_07.raw (F039769)	PMI_015510-RA	PMI_015510-RA	P_Miniata_Custom_20130506.fasta	18,294.50	100.00%	4	4	4	0.12%	33.10%	FTVAEQDLER	K	S	99.40%	47.2	29.7	30.8	0	1	0	0	2	1,207.60	1,132.00		52,549.80	45	54	Empty	TRUE
Pminiata 52013	Uncategorized Sample	15064	MSB15064NSPatiriaBand_07.raw (F039769)	PMI_015510-RA	PMI_015510-RA	P_Miniata_Custom_20130506.fasta	18,294.50	100.00%	4	4	4	0.12%	33.10%	LNELTEQVSNLQAANK	K	S	99.70%	108	30.4	95.5	0	1	0	0	2	1,771.92	1,229.00		27,922.20	66	81	Empty	TRUE
Pminiata 52013	Uncategorized Sample	15064	MSB15064NSPatiriaBand_07.raw (F039769)	PMI_015510-RA	PMI_015510-RA	P_Miniata_Custom_20130506.fasta	18,294.50	100.00%	4	4	4	0.12%	33.10%	SIADDDKINSLESTVR	R	S	99.70%	71.7	30.4	63.1	0	1	0	0	2	1,762.88	1,170.00		12,876.30	10	25	Empty	TRUE
Pminiata 52013	Uncategorized Sample	15064	MSB15064NSPatiriaBand_07.raw (F039769)	PMI_022370-RA	PMI_022370-RA	P_Miniata_Custom_20130506.fasta	27,894.70	99.90%	3	3	3	0.09%	12.60%	FDVFTR	K	I	50.00%	27.9	26.2	15.8	0	1	0	0	2	784.3988	1,208.00		25,348.40	202	207	Empty	TRUE
Pminiata 52013	Uncategorized Sample	15064	MSB15064NSPatiriaBand_07.raw (F039769)	PMI_022370-RA	PMI_022370-RA	P_Miniata_Custom_20130506.fasta	27,894.70	99.90%	3	3	3	0.09%	12.60%	LGAYQLGVEEDTQR	R	E	99.40%	48.1	30.6	35.2	0	1	0	0	2	1,578.78	1,182.00		48,830.40	83	96	Empty	TRUE
Pminiata 52013	Uncategorized Sample	15064	MSB15064NSPatiriaBand_07.raw (F039769)	PMI_022370-RA	PMI_022370-RA	P_Miniata_Custom_20130506.fasta	27,894.70	99.90%	3	3	3	0.09%	12.60%	TLCVPSEIELVR	R	L	72.80%	26.3	29.5	9.59	0	1	0	0	2	1,415.76	1,306.00		44,165.20	135	146	Empty	TRUE
Pminiata 52013	Uncategorized Sample	15064	MSB15064NSPatiriaBand_07.raw (F039769)	PMI_009988-RA	PMI_009988-RA	P_Miniata_Custom_20130506.fasta	112,857.80	99.70%	4	4	4	0.12%	3.13%	GLIVNGQPWK	R	L	75.60%	24.8	27.5	6.41	0	1	0	0	2	1,112.61	1,258.00		31,772.00	838	847	Empty	TRUE
Pminiata 52013	Uncategorized Sample	15064	MSB15064NSPatiriaBand_07.raw (F039769)	PMI_009988-RA	PMI_009988-RA	P_Miniata_Custom_20130506.fasta	112,857.80	99.70%	4	4	4	0.12%	3.13%	GQTVTITR	R	S	63.70%	24.4	29.2	11.2	0	1	0	0	2	875.4946	855		56,648.30	557	564	Empty	TRUE
Pminiata 52013	Uncategorized Sample	15064	MSB15064NSPatiriaBand_07.raw (F039769)	PMI_009988-RA	PMI_009988-RA	P_Miniata_Custom_20130506.fasta	112,857.80	99.70%	4	4	4	0.12%	3.13%	IEVQLDGR	K	S	93.50%	31.4	27.5	16.5	0	1	0	0	2	929.5052	1,056.00		72,915.60	90	97	Empty	TRUE
Pminiata 52013	Uncategorized Sample	15064	MSB15064NSPatiriaBand_07.raw (F039769)	PMI_009988-RA	PMI_009988-RA	P_Miniata_Custom_20130506.fasta	112,857.80	99.70%	4	4	4	0.12%	3.13%	SLIDLR	R	M	50.00%	41.8	28.8	17.2	0	1	0	0	2	716.4302	1,201.00		36,967.20	649	654	Empty	TRUE
Pminiata 52013	Uncategorized Sample	15064	MSB15064NSPatiriaBand_07.raw (F039769)	PMI_018059-RA	PMI_018059-RA	P_Miniata_Custom_20130506.fasta	19,271.40	100.00%	2	2	2	0.06%	14.30%	LTSPTLTIGPQR	R	K	99.70%	59.7	26.5	51.6	0	1	0	0	2	1,283.73	1,188.00		68,010.50	62	73	Empty	TRUE
Pminiata 52013	Uncategorized Sample	15064	MSB15064NSPatiriaBand_07.raw (F039769)	PMI_018059-RA	PMI_018059-RA	P_Miniata_Custom_20130506.fasta	19,271.40	100.00%	2	2	2	0.06%	14.30%	TGPAIDHTLEQSR	R	-	97.30%	38.8	30.1	24.4	0	1	0	0	2	1,424.71	955		20,903.80	163	175	Empty	TRUE
Pminiata 52013	Uncategorized Sample	15064	MSB15064NSPatiriaBand_07.raw (F039769)	PMI_010282-RA	PMI_010282-RA	P_Miniata_Custom_20130506.fasta	89,629.50	100.00%	13	31	40	1.16%	17.50%	DGLYTIYPSYVDNCDGIR	K	V	99.70%	52.3	27.7	48.8	0	2	0	0	2	2,121.94	1,338.00		26,118.30	57	74	Empty	TRUE
Pminiata 52013	Uncategorized Sample	15064	MSB15064NSPatiriaBand_07.raw (F039769)	PMI_010282-RA	PMI_010282-RA	P_Miniata_Custom_20130506.fasta	89,629.50	100.00%	13	31	40	1.16%	17.50%	FSTFDR	K	D	50.00%	33.8	25	15.9	0	1	0	0	2	772.3624	977		123256	188	193	Empty	TRUE
Pminiata 52013	Uncategorized Sample	15064	MSB15064NSPatiriaBand_07.raw (F039769)	PMI_010282-RA	PMI_010282-RA	P_Miniata_Custom_20130506.fasta	89,629.50	100.00%	13	31	40	1.16%	17.50%	FSTFDRDNDR	K	S	96.90%	33	25.1	27.5	0	2	0	0	2	1,272.56	905		161902	188	197	Empty	TRUE
Pminiata 52013	Uncategorized Sample	15064	MSB15064NSPatiriaBand_07.raw (F039769)	PMI_010282-RA	PMI_010282-RA	P_Miniata_Custom_20130506.fasta	89,629.50	100.00%	13	31	40	1.16%	17.50%	GIVGAGQNAK	R	G	99.60%	49.1	27.5	14.1	0	3	0	0	2	915.4896	801		164157	593	602	Empty	TRUE
Pminiata 52013	Uncategorized Sample	15064	MSB15064NSPatiriaBand_07.raw (F039769)	PMI_010282-RA	PMI_010282-RA	P_Miniata_Custom_20130506.fasta	89,629.50	100.00%	13	31	40	1.16%	17.50%	LDFNRDWASYR	R	D	97.70%	25.5	28.8	18.5	0	0	2	0	2	1,442.68	1,243.50		132764	470	480	Empty	TRUE
Pminiata 52013	Uncategorized Sample	15064	MSB15064NSPatiriaBand_07.raw (F039769)	PMI_010282-RA	PMI_010282-RA	P_Miniata_Custom_20130506.fasta	89,629.50	100.00%	13	31	40	1.16%	17.50%	MNGWVDFQR	R	G	99.70%	76.7	25	70.2	0	6	0	0	2	1,170.49	1,264.50		653551	93	101	Empty	TRUE
Pminiata 52013	Uncategorized Sample	15064	MSB15064NSPatiriaBand_07.raw (F039769)	PMI_010282-RA	PMI_010282-RA	P_Miniata_Custom_20130506.fasta	89,629.50	100.00%	13	31	40	1.16%	17.50%	NYDIGSDVGDGLSLHNGMK	K	F	99.70%	71.3	27.1	60.2	0	3	4	0	2	2,008.89	1,199.00		705082	169	187	Empty	TRUE
Pminiata 52013	Uncategorized Sample	15064	MSB15064NSPatiriaBand_07.raw (F039769)	PMI_010282-RA	PMI_010282-RA	P_Miniata_Custom_20130506.fasta	89,629.50	100.00%	13	31	40	1.16%	17.50%	RMNGWVDFQR	R	G	99.70%	44.4	27.6	20.8	0	1	1	0	2	1,325.61	1,142.00		298738	92	101	Empty	TRUE
Pminiata 52013	Uncategorized Sample	15064	MSB15064NSPatiriaBand_07.raw (F039769)	PMI_010282-RA	PMI_010282-RA	P_Miniata_Custom_20130506.fasta	89,629.50	100.00%	13	31	40	1.16%	17.50%	TSIMMIR	K	P	90.00%	41.4	25.9	21	0	2	0	0	2	883.4377	1,038.00		158469	781	787	Empty	TRUE
Pminiata 52013	Uncategorized Sample	15064	MSB15064NSPatiriaBand_07.raw (F039769)	PMI_010282-RA	PMI_010282-RA	P_Miniata_Custom_20130506.fasta	89,629.50	100.00%	13	31	40	1.16%	17.50%	TSIMMIRPK	K	-	99.70%	52.9	28.6	35.4	0	3	2	0	2	1,076.60	1,006.00		404826	781	789	Empty	TRUE
Pminiata 52013	Uncategorized Sample	15064	MSB15064NSPatiriaBand_07.raw (F039769)	PMI_010282-RA	PMI_010282-RA	P_Miniata_Custom_20130506.fasta	89,629.50	100.00%	13	31	40	1.16%	17.50%	VYCDQQTDGGGWTVIQR	R	R	99.70%	97.9	28.8	75.9	0	2	0	0	2	1,982.90	1,230.00		101467	75	91	Empty	TRUE
Pminiata 52013	Uncategorized Sample	15064	MSB15064NSPatiriaBand_07.raw (F039769)	PMI_010282-RA	PMI_010282-RA	P_Miniata_Custom_20130506.fasta	89,629.50	100.00%	13	31	40	1.16%	17.50%	VYCDQSNQGGGWTVIQR	R	R	99.70%	93.6	28.1	0.06	0	3	2	0	2	1,968.89	1,236.00		320587	448	464	Empty	TRUE
Pminiata 52013	Uncategorized Sample	15064	MSB15064NSPatiriaBand_07.raw (F039769)	PMI_010282-RA	PMI_010282-RA	P_Miniata_Custom_20130506.fasta	89,629.50	100.00%	13	31	40	1.16%	17.50%	VYCDQSTDGGGWTVIQR	R	R	99.70%	66.3	28.2	54.6	0	1	0	0	2	1,941.88	1,230.00		13,141.40	271	287	Empty	TRUE
Pminiata 52013	Uncategorized Sample	15064	MSB15064NSPatiriaBand_07.raw (F039769)	PMI_002094-RA	PMI_002094-RA	P_Miniata_Custom_20130506.fasta	66,399.10	100.00%	2	2	2	0.06%	5.26%	SEILTVPVTAVEEAAPR	R	K	99.70%	33.4	28.2	33.1	0	0	1	0	2	1,781.96	1,325.00		25,209.20	384	400	Empty	TRUE
Pminiata 52013	Uncategorized Sample	15064	MSB15064NSPatiriaBand_07.raw (F039769)	PMI_002094-RA	PMI_002094-RA	P_Miniata_Custom_20130506.fasta	66,399.10	100.00%	2	2	2	0.06%	5.26%	SGIITTDPLLITFK	K	G	99.70%	51.6	25	46.5	0	1	0	0	2	1,518.88	1,386.00		16,764.40	214	227	Empty	TRUE
Pminiata 52013	Uncategorized Sample	15064	MSB15064NSPatiriaBand_07.raw (F039769)	PMI_004864-RA	PMI_004864-RA	P_Miniata_Custom_20130506.fasta	29,178.80	100.00%	4	6	7	0.20%	17.10%	IMQVVVHK	R	Q	99.00%	44.1	26.5	24.7	0	2	1	0	2	969.5551	920		91,418.50	161	168	Empty	TRUE
Pminiata 52013	Uncategorized Sample	15064	MSB15064NSPatiriaBand_07.raw (F039769)	PMI_004864-RA	PMI_004864-RA	P_Miniata_Custom_20130506.fasta	29,178.80	100.00%	4	6	7	0.20%	17.10%	NDIGGDWVLER	K	K	99.70%	53.4	29	40.6	0	1	0	0	2	1,273.62	1,281.00		70,491.30	11	21	Empty	TRUE
Pminiata 52013	Uncategorized Sample	15064	MSB15064NSPatiriaBand_07.raw (F039769)	PMI_004864-RA	PMI_004864-RA	P_Miniata_Custom_20130506.fasta	29,178.80	100.00%	4	6	7	0.20%	17.10%	SNLLEEIFISPR	R	D	99.70%	62.5	29.6	43.2	0	2	0	0	2	1,417.77	1,419.50		28,780.10	204	215	Empty	TRUE
Pminiata 52013	Uncategorized Sample	15064	MSB15064NSPatiriaBand_07.raw (F039769)	PMI_004864-RA	PMI_004864-RA	P_Miniata_Custom_20130506.fasta	29,178.80	100.00%	4	6	7	0.20%	17.10%	TYDVLFLGTDDGR	K	V	99.70%	80.5	29.3	69.2	0	1	0	0	2	1,471.71	1,337.00		40,150.20	176	188	Empty	TRUE
Pminiata 52013	Uncategorized Sample	15064	MSB15064NSPatiriaBand_08.raw (F039768)	PMI_007117-RA	PMI_007117-RA	P_Miniata_Custom_20130506.fasta	105,680.20	100.00%	4	8	8	0.24%	9.35%	FGAGIGR	R	I	90.00%	41.3	26.5	27.1	0	1	0	0	2	677.373	935		58,018.30	826	832	Empty	TRUE
Pminiata 52013	Uncategorized Sample	15064	MSB15064NSPatiriaBand_08.raw (F039768)	PMI_007117-RA	PMI_007117-RA	P_Miniata_Custom_20130506.fasta	105,680.20	100.00%	4	8	8	0.24%	9.35%	ILLDDVSCTEEDTR	R	L	99.70%	106	29.1	99	0	1	0	0	2	1,665.76	1,213.00		82,609.20	699	712	Empty	FALSE	PMI_003251-RA
Pminiata 52013	Uncategorized Sample	15064	MSB15064NSPatiriaBand_08.raw (F039768)	PMI_007117-RA	PMI_007117-RA	P_Miniata_Custom_20130506.fasta	105,680.20	100.00%	4	8	8	0.24%	9.35%	ILLDDVSCTEEDTRLEDCGNR	R	G	99.70%	37	27.9	33.5	0	0	1	0	2	2,510.11	1,228.00		77,507.70	699	719	Empty	FALSE	PMI_003251-RA
Pminiata 52013	Uncategorized Sample	15064	MSB15064NSPatiriaBand_08.raw (F039768)	PMI_007117-RA	PMI_007117-RA	P_Miniata_Custom_20130506.fasta	105,680.20	100.00%	4	8	8	0.24%	9.35%	LIGGENDNEGR	R	V	99.60%	46.6	27.1	23.2	0	2	0	0	2	1,173.55	841		67,710.70	773	783	Empty	TRUE
Pminiata 52013	Uncategorized Sample	15064	MSB15064NSPatiriaBand_08.raw (F039768)	PMI_007117-RA	PMI_007117-RA	P_Miniata_Custom_20130506.fasta	105,680.20	100.00%	4	8	8	0.24%	9.35%	QLGFER	K	A	50.00%	23	29.8	0.35	0	1	0	0	2	749.3941	1,000.00		64,214.30	258	263	Empty	FALSE	PMI_003251-RA
Pminiata 52013	Uncategorized Sample	15064	MSB15064NSPatiriaBand_08.raw (F039768)	PMI_007117-RA	PMI_007117-RA	P_Miniata_Custom_20130506.fasta	105,680.20	100.00%	4	8	8	0.24%	9.35%	QLGFTGAVEAASGAR	K	F	99.70%	93.7	30.2	82.2	0	2	1	0	2	1,434.73	1,242.00		206838	638	652	Empty	FALSE	PMI_003251-RA
Pminiata 52013	Uncategorized Sample	15064	MSB15064NSPatiriaBand_08.raw (F039768)	PMI_007117-RA	PMI_007117-RA	P_Miniata_Custom_20130506.fasta	105,680.20	100.00%	4	8	8	0.24%	9.35%	QLGFTGAVEAASGGR	K	F	99.70%	100	30.3	83.2	0	2	0	0	2	1,420.72	1,295.50		112084	811	825	Empty	FALSE	PMI_003251-RA
Pminiata 52013	Uncategorized Sample	15064	MSB15064NSPatiriaBand_08.raw (F039768)	PMI_007117-RA	PMI_007117-RA	P_Miniata_Custom_20130506.fasta	105,680.20	100.00%	4	8	8	0.24%	9.35%	QLGFTNGAGR	R	V	99.70%	64.2	28.6	51.4	0	4	0	0	2	1,021.51	1,140.50		365297	376	385	Empty	TRUE
Pminiata 52013	Uncategorized Sample	15064	MSB15064NSPatiriaBand_08.raw (F039768)	PMI_007117-RA	PMI_007117-RA	P_Miniata_Custom_20130506.fasta	105,680.20	100.00%	4	8	8	0.24%	9.35%	VEVYKDGR	R	W	94.20%	31.9	28.4	19.4	0	1	0	0	2	965.5051	768		16,642.30	902	909	Empty	TRUE	PMI_007118-RA
Pminiata 52013	Uncategorized Sample	15064	MSB15064NSPatiriaBand_08.raw (F039768)	PMI_019614-RA	PMI_019614-RA	P_Miniata_Custom_20130506.fasta	87,821.00	100.00%	12	17	17	0.51%	14.70%	AADCMIPEDR	K	V	96.30%	30.8	25	25.8	0	2	0	0	2	1,193.49	932		64,713.20	128	137	Empty	TRUE	PMI_013233-RA
Pminiata 52013	Uncategorized Sample	15064	MSB15064NSPatiriaBand_08.raw (F039768)	PMI_019614-RA	PMI_019614-RA	P_Miniata_Custom_20130506.fasta	87,821.00	100.00%	12	17	17	0.51%	14.70%	CCLQCPEVAPAR	K	D	97.30%	33.8	26.1	33.8	0	1	0	0	2	1,460.64	1,016.00		36,474.60	681	692	Empty	TRUE	PMI_009987-RA
Pminiata 52013	Uncategorized Sample	15064	MSB15064NSPatiriaBand_08.raw (F039768)	PMI_019614-RA	PMI_019614-RA	P_Miniata_Custom_20130506.fasta	87,821.00	100.00%	12	17	17	0.51%	14.70%	CEQGQVSCTVK	R	E	99.40%	43.2	26.4	33.2	0	1	0	0	2	1,295.57	779		22,963.20	407	417	Empty	TRUE	PMI_013233-RA
Pminiata 52013	Uncategorized Sample	15064	MSB15064NSPatiriaBand_08.raw (F039768)	PMI_019614-RA	PMI_019614-RA	P_Miniata_Custom_20130506.fasta	87,821.00	100.00%	12	17	17	0.51%	14.70%	CTCLNSDVSCNTR	R	L	99.70%	71.9	25	67.6	0	1	0	0	2	1,586.64	892		41,059.10	778	790	Empty	TRUE	PMI_009987-RA
Pminiata 52013	Uncategorized Sample	15064	MSB15064NSPatiriaBand_08.raw (F039768)	PMI_019614-RA	PMI_019614-RA	P_Miniata_Custom_20130506.fasta	87,821.00	100.00%	12	17	17	0.51%	14.70%	CTLCECTAGTVK	K	C	99.70%	53.8	25	36.9	0	1	0	0	2	1,399.60	938		48,577.10	277	288	Empty	TRUE
Pminiata 52013	Uncategorized Sample	15064	MSB15064NSPatiriaBand_08.raw (F039768)	PMI_019614-RA	PMI_019614-RA	P_Miniata_Custom_20130506.fasta	87,821.00	100.00%	12	17	17	0.51%	14.70%	DCLCYNGAK	R	T	76.00%	21.2	25	15.6	0	2	0	0	2	1,101.43	914.5		60,372.00	340	348	Empty	TRUE	PMI_013233-RA
Pminiata 52013	Uncategorized Sample	15064	MSB15064NSPatiriaBand_08.raw (F039768)	PMI_019614-RA	PMI_019614-RA	P_Miniata_Custom_20130506.fasta	87,821.00	100.00%	12	17	17	0.51%	14.70%	DKCTLCECTAGTVK	K	C	99.70%	37.1	26.2	30.3	0	1	1	0	2	1,642.72	895.5		73,492.80	275	288	Empty	TRUE
Pminiata 52013	Uncategorized Sample	15064	MSB15064NSPatiriaBand_08.raw (F039768)	PMI_019614-RA	PMI_019614-RA	P_Miniata_Custom_20130506.fasta	87,821.00	100.00%	12	17	17	0.51%	14.70%	ECYCDNGVVK	K	C	97.60%	33.3	25	33.3	0	1	0	0	2	1,243.51	889		33,708.90	215	224	Empty	TRUE
Pminiata 52013	Uncategorized Sample	15064	MSB15064NSPatiriaBand_08.raw (F039768)	PMI_019614-RA	PMI_019614-RA	P_Miniata_Custom_20130506.fasta	87,821.00	100.00%	12	17	17	0.51%	14.70%	KPACENPVKTPGK	R	C	73.70%	17.3	28.7	11.8	0	0	1	0	2	1,425.75	739		16,903.10	101	113	Empty	TRUE	PMI_013233-RA
Pminiata 52013	Uncategorized Sample	15064	MSB15064NSPatiriaBand_08.raw (F039768)	PMI_019614-RA	PMI_019614-RA	P_Miniata_Custom_20130506.fasta	87,821.00	100.00%	12	17	17	0.51%	14.70%	SCVVGGVTYAHK	R	E	98.40%	40.7	30.2	34.1	0	1	0	0	2	1,277.63	900		42,318.10	569	580	Empty	TRUE
Pminiata 52013	Uncategorized Sample	15064	MSB15064NSPatiriaBand_08.raw (F039768)	PMI_019614-RA	PMI_019614-RA	P_Miniata_Custom_20130506.fasta	87,821.00	100.00%	12	17	17	0.51%	14.70%	VGDCKECYCDNGVVK	R	C	94.50%	19.1	25	19.1	0	0	2	0	2	1,802.75	889		73,411.40	210	224	Empty	TRUE
Pminiata 52013	Uncategorized Sample	15064	MSB15064NSPatiriaBand_08.raw (F039768)	PMI_019614-RA	PMI_019614-RA	P_Miniata_Custom_20130506.fasta	87,821.00	100.00%	12	17	17	0.51%	14.70%	VYAHGTFFK	R	T	95.60%	32.7	27.8	26.6	0	1	1	0	2	1,069.55	1,028.00		193884	138	146	Empty	TRUE	PMI_013233-RA
Pminiata 52013	Uncategorized Sample	15064	MSB15064NSPatiriaBand_08.raw (F039768)	PMI_010745-RA	PMI_010745-RA	P_Miniata_Custom_20130506.fasta	103,003.20	100.00%	2	2	2	0.06%	2.94%	VPASGGTTVYFPILPQK	K	L	99.40%	43.7	27.3	42.5	0	1	0	0	2	1,774.97	1,326.00		13,422.60	363	379	Empty	TRUE
Pminiata 52013	Uncategorized Sample	15064	MSB15064NSPatiriaBand_08.raw (F039768)	PMI_010745-RA	PMI_010745-RA	P_Miniata_Custom_20130506.fasta	103,003.20	100.00%	2	2	2	0.06%	2.94%	VSNADQVQSVK	K	V	99.50%	49.2	30.8	33.8	0	1	0	0	2	1,174.61	798		19,022.40	352	362	Empty	TRUE
Pminiata 52013	Uncategorized Sample	15064	MSB15064NSPatiriaBand_08.raw (F039768)	PMI_023266-RA	PMI_023266-RA	P_Miniata_Custom_20130506.fasta	32,751.90	100.00%	2	2	2	0.06%	12.50%	GSGTYGQSVPVAPASGK	K	V	99.70%	52.9	31	52.5	0	1	0	0	2	1,562.78	968		51,301.10	130	146	Empty	TRUE
Pminiata 52013	Uncategorized Sample	15064	MSB15064NSPatiriaBand_08.raw (F039768)	PMI_023266-RA	PMI_023266-RA	P_Miniata_Custom_20130506.fasta	32,751.90	100.00%	2	2	2	0.06%	12.50%	LVGPSNKEGR	R	L	99.60%	47.2	27.1	0	0	1	0	0	2	1,057.56	753		19,797.20	88	97	Empty	TRUE
Pminiata 52013	Uncategorized Sample	15064	MSB15064NSPatiriaBand_08.raw (F039768)	PMI_023266-RA	PMI_023266-RA	P_Miniata_Custom_20130506.fasta	32,751.90	100.00%	2	2	2	0.06%	12.50%	QLGYEGALEAK	R	S	97.70%	38	29.5	11.9	0	2	0	0	2	1,178.61	1,204.00		88,915.30	230	240	Empty	FALSE	PMI_003251-RA
Pminiata 52013	Uncategorized Sample	15064	MSB15064NSPatiriaBand_08.raw (F039768)	PMI_020133-RA	PMI_020133-RA	P_Miniata_Custom_20130506.fasta	80,394.00	100.00%	3	3	3	0.09%	4.52%	LALDDSSSNLPK	R	G	99.50%	49	30.6	30	0	1	0	0	2	1,259.65	1,110.00		45,872.30	515	526	Empty	TRUE
Pminiata 52013	Uncategorized Sample	15064	MSB15064NSPatiriaBand_08.raw (F039768)	PMI_020133-RA	PMI_020133-RA	P_Miniata_Custom_20130506.fasta	80,394.00	100.00%	3	3	3	0.09%	4.52%	LVGGNGPMQGR	R	V	96.50%	34.2	28.1	7.95	0	1	0	0	2	1,102.53	797		17,438.80	207	217	Empty	TRUE
Pminiata 52013	Uncategorized Sample	15064	MSB15064NSPatiriaBand_08.raw (F039768)	PMI_020133-RA	PMI_020133-RA	P_Miniata_Custom_20130506.fasta	80,394.00	100.00%	3	3	3	0.09%	4.52%	LVGGNTHIEGR	R	V	99.70%	64.1	27.9	57.2	0	1	0	0	2	1,152.61	832		25,170.00	311	321	Empty	TRUE
Pminiata 52013	Uncategorized Sample	15064	MSB15064NSPatiriaBand_08.raw (F039768)	PMI_003251-RA	PMI_003251-RA	P_Miniata_Custom_20130506.fasta	414,560.90	100.00%	36	53	56	1.69%	10.80%	AGQAVQIDGETNLFGEGK	R	G	99.70%	61.2	30.2	38.4	0	1	0	0	2	1,834.88	1,266.00		15,749.50	740	757	Empty	TRUE
Pminiata 52013	Uncategorized Sample	15064	MSB15064NSPatiriaBand_08.raw (F039768)	PMI_003251-RA	PMI_003251-RA	P_Miniata_Custom_20130506.fasta	414,560.90	100.00%	36	53	56	1.69%	10.80%	AGTSSDYAQNYPCGSPATR	R	L	99.70%	90.1	25	89.8	0	1	0	0	2	2,002.86	982		50,149.50	174	192	Empty	TRUE
Pminiata 52013	Uncategorized Sample	15064	MSB15064NSPatiriaBand_08.raw (F039768)	PMI_003251-RA	PMI_003251-RA	P_Miniata_Custom_20130506.fasta	414,560.90	100.00%	36	53	56	1.69%	10.80%	ASADVLCK	K	Q	99.00%	50.4	29.4	28.9	0	1	0	0	2	863.4292	867		51,137.90	546	553	Empty	TRUE
Pminiata 52013	Uncategorized Sample	15064	MSB15064NSPatiriaBand_08.raw (F039768)	PMI_003251-RA	PMI_003251-RA	P_Miniata_Custom_20130506.fasta	414,560.90	100.00%	36	53	56	1.69%	10.80%	ATNAYLGAR	R	F	99.70%	61.6	27.8	32.3	0	3	0	0	2	936.4897	918		128446	2705	2713	Empty	TRUE
Pminiata 52013	Uncategorized Sample	15064	MSB15064NSPatiriaBand_08.raw (F039768)	PMI_003251-RA	PMI_003251-RA	P_Miniata_Custom_20130506.fasta	414,560.90	100.00%	36	53	56	1.69%	10.80%	DPSEPTLR	R	L	85.20%	25.7	27.1	14.2	0	1	0	0	2	914.4579	899		58,639.40	1421	1428	Empty	TRUE
Pminiata 52013	Uncategorized Sample	15064	MSB15064NSPatiriaBand_08.raw (F039768)	PMI_003251-RA	PMI_003251-RA	P_Miniata_Custom_20130506.fasta	414,560.90	100.00%	36	53	56	1.69%	10.80%	ELGYPEGALR	R	V	98.90%	43.6	30.5	34.1	0	1	0	0	2	1,104.57	1,152.00		326442	2227	2236	Empty	TRUE
Pminiata 52013	Uncategorized Sample	15064	MSB15064NSPatiriaBand_08.raw (F039768)	PMI_003251-RA	PMI_003251-RA	P_Miniata_Custom_20130506.fasta	414,560.90	100.00%	36	53	56	1.69%	10.80%	FTAAVAR	R	A	90.00%	42.8	25.4	28.1	0	1	0	0	2	735.4147	870		99,798.40	44	50	Empty	TRUE
Pminiata 52013	Uncategorized Sample	15064	MSB15064NSPatiriaBand_08.raw (F039768)	PMI_003251-RA	PMI_003251-RA	P_Miniata_Custom_20130506.fasta	414,560.90	100.00%	36	53	56	1.69%	10.80%	ILLDDVSCTEEDTR	R	L	99.70%	106	29.1	99	0	1	0	0	2	1,665.76	1,213.00		82,609.20	2873	2886	Empty	TRUE	PMI_007117-RA
Pminiata 52013	Uncategorized Sample	15064	MSB15064NSPatiriaBand_08.raw (F039768)	PMI_003251-RA	PMI_003251-RA	P_Miniata_Custom_20130506.fasta	414,560.90	100.00%	36	53	56	1.69%	10.80%	ILLDDVSCTEEDTRLEDCGNR	R	G	99.70%	37	27.9	33.5	0	0	1	0	2	2,510.11	1,228.00		77,507.70	2873	2893	Empty	TRUE	PMI_007117-RA
Pminiata 52013	Uncategorized Sample	15064	MSB15064NSPatiriaBand_08.raw (F039768)	PMI_003251-RA	PMI_003251-RA	P_Miniata_Custom_20130506.fasta	414,560.90	100.00%	36	53	56	1.69%	10.80%	ITVVLR	R	Q	50.00%	39.7	25	12.9	0	1	0	0	2	700.4716	1,080.00		203268	21	26	Empty	TRUE
Pminiata 52013	Uncategorized Sample	15064	MSB15064NSPatiriaBand_08.raw (F039768)	PMI_003251-RA	PMI_003251-RA	P_Miniata_Custom_20130506.fasta	414,560.90	100.00%	36	53	56	1.69%	10.80%	LADGTADHVGR	R	V	99.70%	70	27.9	47.6	0	1	0	0	2	1,111.55	767		33,667.70	1208	1218	Empty	TRUE
Pminiata 52013	Uncategorized Sample	15064	MSB15064NSPatiriaBand_08.raw (F039768)	PMI_003251-RA	PMI_003251-RA	P_Miniata_Custom_20130506.fasta	414,560.90	100.00%	36	53	56	1.69%	10.80%	LAGGTEPHVGR	R	V	99.70%	63.5	29.1	55.3	0	1	1	0	2	1,093.58	807.5		62,698.00	1754	1764	Empty	TRUE
Pminiata 52013	Uncategorized Sample	15064	MSB15064NSPatiriaBand_08.raw (F039768)	PMI_003251-RA	PMI_003251-RA	P_Miniata_Custom_20130506.fasta	414,560.90	100.00%	36	53	56	1.69%	10.80%	LEDCPSSGWR	R	E	99.30%	40.8	25	5.91	0	1	0	0	2	1,206.52	1,021.00		53,439.90	2735	2744	Empty	TRUE
Pminiata 52013	Uncategorized Sample	15064	MSB15064NSPatiriaBand_08.raw (F039768)	PMI_003251-RA	PMI_003251-RA	P_Miniata_Custom_20130506.fasta	414,560.90	100.00%	36	53	56	1.69%	10.80%	LIGPEPNNGR	R	V	92.70%	31	28.8	22.3	0	1	0	0	2	1,066.56	908		86,210.10	2539	2548	Empty	TRUE
Pminiata 52013	Uncategorized Sample	15064	MSB15064NSPatiriaBand_08.raw (F039768)	PMI_003251-RA	PMI_003251-RA	P_Miniata_Custom_20130506.fasta	414,560.90	100.00%	36	53	56	1.69%	10.80%	LINSGIRPTPGEGR	R	I	93.00%	20.7	27.4	13.8	0	0	1	0	2	1,466.81	941		83,485.00	864	877	Empty	TRUE
Pminiata 52013	Uncategorized Sample	15064	MSB15064NSPatiriaBand_08.raw (F039768)	PMI_003251-RA	PMI_003251-RA	P_Miniata_Custom_20130506.fasta	414,560.90	100.00%	36	53	56	1.69%	10.80%	LQSNDGATVEFVCDVPR	R	L	99.70%	83.7	30	82.7	0	1	0	0	2	1,906.90	1,257.00		19,488.70	193	209	Empty	TRUE
Pminiata 52013	Uncategorized Sample	15064	MSB15064NSPatiriaBand_08.raw (F039768)	PMI_003251-RA	PMI_003251-RA	P_Miniata_Custom_20130506.fasta	414,560.90	100.00%	36	53	56	1.69%	10.80%	LVDCFNAGWR	R	T	99.70%	54.9	28.4	50	0	1	0	0	2	1,237.58	1,254.00		67,707.70	3429	3438	Empty	TRUE
Pminiata 52013	Uncategorized Sample	15064	MSB15064NSPatiriaBand_08.raw (F039768)	PMI_003251-RA	PMI_003251-RA	P_Miniata_Custom_20130506.fasta	414,560.90	100.00%	36	53	56	1.69%	10.80%	LVGPSDKEGR	R	L	99.60%	47.2	27.1	0	0	1	0	0	2	1,057.56	753		19,797.20	258	267	Empty	TRUE
Pminiata 52013	Uncategorized Sample	15064	MSB15064NSPatiriaBand_08.raw (F039768)	PMI_003251-RA	PMI_003251-RA	P_Miniata_Custom_20130506.fasta	414,560.90	100.00%	36	53	56	1.69%	10.80%	LVGSENTNEGR	R	V	93.30%	32.3	29.7	25.2	0	2	0	0	2	1,175.57	770		33,699.50	2426	2436	Empty	TRUE
Pminiata 52013	Uncategorized Sample	15064	MSB15064NSPatiriaBand_08.raw (F039768)	PMI_003251-RA	PMI_003251-RA	P_Miniata_Custom_20130506.fasta	414,560.90	100.00%	36	53	56	1.69%	10.80%	QLGFAGATR	K	I	99.70%	49.5	28.7	30.7	0	2	0	0	2	920.4949	1,153.50		116414	1177	1185	Empty	TRUE
Pminiata 52013	Uncategorized Sample	15064	MSB15064NSPatiriaBand_08.raw (F039768)	PMI_003251-RA	PMI_003251-RA	P_Miniata_Custom_20130506.fasta	414,560.90	100.00%	36	53	56	1.69%	10.80%	QLGFER	K	A	50.00%	23	29.8	0.35	0	1	0	0	2	749.3941	1,000.00		64,214.30	1992	1997	Empty	TRUE	PMI_007117-RA
Pminiata 52013	Uncategorized Sample	15064	MSB15064NSPatiriaBand_08.raw (F039768)	PMI_003251-RA	PMI_003251-RA	P_Miniata_Custom_20130506.fasta	414,560.90	100.00%	36	53	56	1.69%	10.80%	QLGFGEAQDAPK	R	L	99.70%	69.9	29.8	48.9	0	2	0	0	2	1,260.62	1,179.50		129238	1069	1080	Empty	TRUE
Pminiata 52013	Uncategorized Sample	15064	MSB15064NSPatiriaBand_08.raw (F039768)	PMI_003251-RA	PMI_003251-RA	P_Miniata_Custom_20130506.fasta	414,560.90	100.00%	36	53	56	1.69%	10.80%	QLGFGQGGVR	R	F	99.70%	66.5	29.7	50.4	0	3	0	0	2	1,018.54	1,103.00		203452	1356	1365	Empty	TRUE
Pminiata 52013	Uncategorized Sample	15064	MSB15064NSPatiriaBand_08.raw (F039768)	PMI_003251-RA	PMI_003251-RA	P_Miniata_Custom_20130506.fasta	414,560.90	100.00%	36	53	56	1.69%	10.80%	QLGFTGAVEAASGAR	K	F	99.70%	93.7	30.2	82.2	0	2	1	0	2	1,434.73	1,242.00		206838	2851	2865	Empty	TRUE	PMI_007117-RA
Pminiata 52013	Uncategorized Sample	15064	MSB15064NSPatiriaBand_08.raw (F039768)	PMI_003251-RA	PMI_003251-RA	P_Miniata_Custom_20130506.fasta	414,560.90	100.00%	36	53	56	1.69%	10.80%	QLGFTGAVEAASGGR	K	F	99.70%	100	30.3	83.2	0	2	0	0	2	1,420.72	1,295.50		112084	3231	3245	Empty	TRUE	PMI_007117-RA
Pminiata 52013	Uncategorized Sample	15064	MSB15064NSPatiriaBand_08.raw (F039768)	PMI_003251-RA	PMI_003251-RA	P_Miniata_Custom_20130506.fasta	414,560.90	100.00%	36	53	56	1.69%	10.80%	QLGFTNGAVR	R	E	99.70%	64.8	29.8	53	0	4	0	0	2	1,063.55	1,205.00		295942	2576	2585	Empty	TRUE
Pminiata 52013	Uncategorized Sample	15064	MSB15064NSPatiriaBand_08.raw (F039768)	PMI_003251-RA	PMI_003251-RA	P_Miniata_Custom_20130506.fasta	414,560.90	100.00%	36	53	56	1.69%	10.80%	QLGFTR	K	A	50.00%	20.1	25.8	3.79	0	1	0	0	2	721.3992	992		66,567.70	3502	3507	Empty	TRUE	PMI_006886-RA
Pminiata 52013	Uncategorized Sample	15064	MSB15064NSPatiriaBand_08.raw (F039768)	PMI_003251-RA	PMI_003251-RA	P_Miniata_Custom_20130506.fasta	414,560.90	100.00%	36	53	56	1.69%	10.80%	QLGYEGALEAK	R	S	97.70%	38	29.5	11.9	0	2	0	0	2	1,178.61	1,204.00		88,915.30	400	410	Empty	TRUE	PMI_023266-RA
Pminiata 52013	Uncategorized Sample	15064	MSB15064NSPatiriaBand_08.raw (F039768)	PMI_003251-RA	PMI_003251-RA	P_Miniata_Custom_20130506.fasta	414,560.90	100.00%	36	53	56	1.69%	10.80%	QSNCQHAEDAGVICR	K	T	99.70%	78.7	25	74.9	0	2	2	0	2	1,744.75	853.5		139715	1729	1743	Empty	TRUE
Pminiata 52013	Uncategorized Sample	15064	MSB15064NSPatiriaBand_08.raw (F039768)	PMI_003251-RA	PMI_003251-RA	P_Miniata_Custom_20130506.fasta	414,560.90	100.00%	36	53	56	1.69%	10.80%	SNADPIYFDDVNCK	R	G	99.70%	62.2	25.6	62.2	0	1	0	0	2	1,657.72	1,222.00		14,993.00	1087	1100	Empty	TRUE
Pminiata 52013	Uncategorized Sample	15064	MSB15064NSPatiriaBand_08.raw (F039768)	PMI_003251-RA	PMI_003251-RA	P_Miniata_Custom_20130506.fasta	414,560.90	100.00%	36	53	56	1.69%	10.80%	TDPEPEITVR	R	L	98.30%	38	27.8	23.2	0	1	0	0	2	1,156.58	1,035.00		199072	1744	1753	Empty	TRUE
Pminiata 52013	Uncategorized Sample	15064	MSB15064NSPatiriaBand_08.raw (F039768)	PMI_003251-RA	PMI_003251-RA	P_Miniata_Custom_20130506.fasta	414,560.90	100.00%	36	53	56	1.69%	10.80%	TPPNMPAAAVCLTEPLELR	K	L	91.60%	23.8	31.1	19.7	0	0	1	0	2	2,096.05	1,313.00		21,342.80	1012	1030	Empty	TRUE
Pminiata 52013	Uncategorized Sample	15064	MSB15064NSPatiriaBand_08.raw (F039768)	PMI_003251-RA	PMI_003251-RA	P_Miniata_Custom_20130506.fasta	414,560.90	100.00%	36	53	56	1.69%	10.80%	TTDCGHSEDAGVVCLPNEEPDVTVR	R	L	96.80%	22.9	26.9	14.1	0	0	2	0	2	2,757.21	1,200.50		56,573.20	3439	3463	Empty	TRUE
Pminiata 52013	Uncategorized Sample	15064	MSB15064NSPatiriaBand_08.raw (F039768)	PMI_003251-RA	PMI_003251-RA	P_Miniata_Custom_20130506.fasta	414,560.90	100.00%	36	53	56	1.69%	10.80%	VELEFEGK	R	W	91.60%	29.6	28	12.9	0	1	0	0	2	950.483	1,131.00		41,773.30	707	714	Empty	TRUE
Pminiata 52013	Uncategorized Sample	15064	MSB15064NSPatiriaBand_08.raw (F039768)	PMI_003251-RA	PMI_003251-RA	P_Miniata_Custom_20130506.fasta	414,560.90	100.00%	36	53	56	1.69%	10.80%	YLDYPWALQATK	R	N	98.50%	40.4	29.5	30.8	0	1	0	0	2	1,468.75	1,335.00		15,810.80	646	657	Empty	TRUE
Pminiata 52013	Uncategorized Sample	15064	MSB15064NSPatiriaBand_08.raw (F039768)	PMI_003251-RA	PMI_003251-RA	P_Miniata_Custom_20130506.fasta	414,560.90	100.00%	36	53	56	1.69%	10.80%	YVSLDIDPANSDAEEK	R	L	99.70%	90.4	29.3	72.2	0	2	0	0	2	1,765.81	1,233.50		148229	90	105	Empty	TRUE
Pminiata 52013	Uncategorized Sample	15064	MSB15064NSPatiriaBand_08.raw (F039768)	PMI_002096-RA	PMI_002096-RA	P_Miniata_Custom_20130506.fasta	160,446.20	100.00%	4	4	4	0.12%	2.68%	ILLDLR	R	M	50.00%	18	25	0	0	1	0	0	2	742.4823	1,259.00		261423	1389	1394	Empty	TRUE
Pminiata 52013	Uncategorized Sample	15064	MSB15064NSPatiriaBand_08.raw (F039768)	PMI_002096-RA	PMI_002096-RA	P_Miniata_Custom_20130506.fasta	160,446.20	100.00%	4	4	4	0.12%	2.68%	TMETVDLGGAYIVPLK	R	G	99.70%	63.7	29.6	59.6	0	1	0	0	2	1,722.90	1,313.00		18,275.80	1425	1440	Empty	TRUE
Pminiata 52013	Uncategorized Sample	15064	MSB15064NSPatiriaBand_08.raw (F039768)	PMI_002096-RA	PMI_002096-RA	P_Miniata_Custom_20130506.fasta	160,446.20	100.00%	4	4	4	0.12%	2.68%	VFGIPIVR	R	W	83.80%	24.3	26.1	15.9	0	1	0	0	2	900.5666	1,313.00		16,417.00	355	362	Empty	TRUE
Pminiata 52013	Uncategorized Sample	15064	MSB15064NSPatiriaBand_08.raw (F039768)	PMI_002096-RA	PMI_002096-RA	P_Miniata_Custom_20130506.fasta	160,446.20	100.00%	4	4	4	0.12%	2.68%	VLIITSMDK	R	V	95.80%	32	26.9	14.2	0	1	0	0	2	1,019.58	1,224.00		46,515.10	1407	1415	Empty	TRUE
Pminiata 52013	Uncategorized Sample	15064	MSB15064NSPatiriaBand_08.raw (F039768)	PMI_009988-RA	PMI_009988-RA	P_Miniata_Custom_20130506.fasta	112,857.80	99.90%	3	3	3	0.09%	2.54%	GLIVNGQPWK	R	L	91.70%	29	27.4	3.11	0	1	0	0	2	1,112.61	1,256.00		37,922.70	838	847	Empty	TRUE
Pminiata 52013	Uncategorized Sample	15064	MSB15064NSPatiriaBand_08.raw (F039768)	PMI_009988-RA	PMI_009988-RA	P_Miniata_Custom_20130506.fasta	112,857.80	99.90%	3	3	3	0.09%	2.54%	GQTVTITR	R	S	87.50%	28.7	29.2	3.4	0	1	0	0	2	875.4946	856		29,902.40	557	564	Empty	TRUE
Pminiata 52013	Uncategorized Sample	15064	MSB15064NSPatiriaBand_08.raw (F039768)	PMI_009988-RA	PMI_009988-RA	P_Miniata_Custom_20130506.fasta	112,857.80	99.90%	3	3	3	0.09%	2.54%	IEVQLDGR	K	S	92.60%	29.7	27.6	15	0	1	0	0	2	929.5052	1,052.00		39,932.80	90	97	Empty	TRUE
Pminiata 52013	Uncategorized Sample	15064	MSB15064NSPatiriaBand_08.raw (F039768)	PMI_013990-RA	PMI_013990-RA	P_Miniata_Custom_20130506.fasta	90,158.00	100.00%	9	9	9	0.27%	12.50%	CADVPVNMR	K	F	76.00%	22	25.8	12.2	0	1	0	0	2	1,077.48	819		37,762.50	181	189	Empty	TRUE
Pminiata 52013	Uncategorized Sample	15064	MSB15064NSPatiriaBand_08.raw (F039768)	PMI_013990-RA	PMI_013990-RA	P_Miniata_Custom_20130506.fasta	90,158.00	100.00%	9	9	9	0.27%	12.50%	DADITVSISHESR	R	V	99.60%	31.7	28.6	26.1	0	0	1	0	2	1,429.69	1,014.00		35,994.50	31	43	Empty	TRUE
Pminiata 52013	Uncategorized Sample	15064	MSB15064NSPatiriaBand_08.raw (F039768)	PMI_013990-RA	PMI_013990-RA	P_Miniata_Custom_20130506.fasta	90,158.00	100.00%	9	9	9	0.27%	12.50%	DDTTVAVSLYGR	R	A	99.70%	78	28.9	72.8	0	1	0	0	2	1,296.64	1,220.00		70,768.50	229	240	Empty	TRUE
Pminiata 52013	Uncategorized Sample	15064	MSB15064NSPatiriaBand_08.raw (F039768)	PMI_013990-RA	PMI_013990-RA	P_Miniata_Custom_20130506.fasta	90,158.00	100.00%	9	9	9	0.27%	12.50%	EYCMAQMVLAR	R	G	99.60%	44.8	25	40	0	1	0	0	2	1,403.61	1,030.00		50,237.80	354	364	Empty	TRUE
Pminiata 52013	Uncategorized Sample	15064	MSB15064NSPatiriaBand_08.raw (F039768)	PMI_013990-RA	PMI_013990-RA	P_Miniata_Custom_20130506.fasta	90,158.00	100.00%	9	9	9	0.27%	12.50%	FCDHLVEMLPPVK	R	S	99.00%	29.9	29.8	23.3	0	0	1	0	2	1,600.79	1,216.00		26,380.50	190	202	Empty	TRUE
Pminiata 52013	Uncategorized Sample	15064	MSB15064NSPatiriaBand_08.raw (F039768)	PMI_013990-RA	PMI_013990-RA	P_Miniata_Custom_20130506.fasta	90,158.00	100.00%	9	9	9	0.27%	12.50%	IGVLSGSK	K	C	90.10%	28.6	27.9	14.4	0	1	0	0	2	760.4564	941		44,151.00	173	180	Empty	TRUE
Pminiata 52013	Uncategorized Sample	15064	MSB15064NSPatiriaBand_08.raw (F039768)	PMI_013990-RA	PMI_013990-RA	P_Miniata_Custom_20130506.fasta	90,158.00	100.00%	9	9	9	0.27%	12.50%	LQVVHFASADEDLTSTR	R	I	99.70%	73.2	30.7	66.3	0	0	1	0	2	1,888.94	1,211.00		105410	150	166	Empty	TRUE
Pminiata 52013	Uncategorized Sample	15064	MSB15064NSPatiriaBand_08.raw (F039768)	PMI_013990-RA	PMI_013990-RA	P_Miniata_Custom_20130506.fasta	90,158.00	100.00%	9	9	9	0.27%	12.50%	LYIIGASAR	R	S	99.70%	49.3	25	36.4	0	1	0	0	2	963.5622	1,185.00		61,281.40	12	20	Empty	TRUE
Pminiata 52013	Uncategorized Sample	15064	MSB15064NSPatiriaBand_08.raw (F039768)	PMI_013990-RA	PMI_013990-RA	P_Miniata_Custom_20130506.fasta	90,158.00	100.00%	9	9	9	0.27%	12.50%	SFITSPLFGR	R	T	99.30%	43.7	27.5	27.7	0	1	0	0	2	1,124.61	1,338.00		104016	207	216	Empty	TRUE
Pminiata 52013	Uncategorized Sample	15064	MSB15064NSPatiriaBand_08.raw (F039768)	PMI_007118-RA	PMI_007118-RA	P_Miniata_Custom_20130506.fasta	116,951.90	100.00%	6	7	7	0.21%	6.62%	LAGESQSETEGR	R	V	99.70%	55.7	28.4	40.6	0	1	0	0	2	1,263.58	755		21,341.50	528	539	Empty	TRUE
Pminiata 52013	Uncategorized Sample	15064	MSB15064NSPatiriaBand_08.raw (F039768)	PMI_007118-RA	PMI_007118-RA	P_Miniata_Custom_20130506.fasta	116,951.90	100.00%	6	7	7	0.21%	6.62%	LQNGATDLEGR	R	L	98.10%	38.3	28.8	11.6	0	1	0	0	2	1,174.57	940		59,626.50	636	646	Empty	TRUE
Pminiata 52013	Uncategorized Sample	15064	MSB15064NSPatiriaBand_08.raw (F039768)	PMI_007118-RA	PMI_007118-RA	P_Miniata_Custom_20130506.fasta	116,951.90	100.00%	6	7	7	0.21%	6.62%	LVSEGGNPWEGR	R	L	99.70%	52.5	28.6	42.3	0	1	0	0	2	1,300.63	1,111.00		58,403.80	224	235	Empty	TRUE
Pminiata 52013	Uncategorized Sample	15064	MSB15064NSPatiriaBand_08.raw (F039768)	PMI_007118-RA	PMI_007118-RA	P_Miniata_Custom_20130506.fasta	116,951.90	100.00%	6	7	7	0.21%	6.62%	MLGYPGAAQYK	R	T	58.40%	21.7	28.5	20.2	0	1	0	0	2	1,198.59	1,153.00		33,238.90	263	273	Empty	TRUE
Pminiata 52013	Uncategorized Sample	15064	MSB15064NSPatiriaBand_08.raw (F039768)	PMI_007118-RA	PMI_007118-RA	P_Miniata_Custom_20130506.fasta	116,951.90	100.00%	6	7	7	0.21%	6.62%	QLGFAAASAVLK	R	G	99.70%	52	26.3	41	0	2	0	0	2	1,175.68	1,348.50		171513	354	365	Empty	TRUE
Pminiata 52013	Uncategorized Sample	15064	MSB15064NSPatiriaBand_08.raw (F039768)	PMI_007118-RA	PMI_007118-RA	P_Miniata_Custom_20130506.fasta	116,951.90	100.00%	6	7	7	0.21%	6.62%	VEIYHR	R	N	50.00%	31.2	28.5	15.8	0	1	0	0	2	816.4362	824		24,446.80	540	545	Empty	TRUE
Pminiata 52013	Uncategorized Sample	15064	MSB15064NSPatiriaBand_08.raw (F039768)	PMI_007118-RA	PMI_007118-RA	P_Miniata_Custom_20130506.fasta	116,951.90	100.00%	6	7	7	0.21%	6.62%	VEVYKDGR	R	W	94.20%	31.9	28.4	19.4	0	1	0	0	2	965.5051	768		16,642.30	994	1001	Empty	FALSE	PMI_007117-RA
Pminiata 52013	Uncategorized Sample	15064	MSB15064NSPatiriaBand_08.raw (F039768)	PMI_015982-RA	PMI_015982-RA	P_Miniata_Custom_20130506.fasta	83,607.50	100.00%	3	3	3	0.09%	7.31%	DLTDYLMK	R	I	96.50%	32.7	26.6	8.05	0	1	0	0	2	1,014.48	1,249.00		27,435.30	185	192	Empty	TRUE
Pminiata 52013	Uncategorized Sample	15064	MSB15064NSPatiriaBand_08.raw (F039768)	PMI_015982-RA	PMI_015982-RA	P_Miniata_Custom_20130506.fasta	83,607.50	100.00%	3	3	3	0.09%	7.31%	MTQIMFETFNTPAMYVAIQAVLSLYASGR	K	T	99.70%	66.6	30.7	57.8	0	0	1	0	2	3,301.59	1,465.00		24,481.40	120	148	Empty	TRUE
Pminiata 52013	Uncategorized Sample	15064	MSB15064NSPatiriaBand_08.raw (F039768)	PMI_015982-RA	PMI_015982-RA	P_Miniata_Custom_20130506.fasta	83,607.50	100.00%	3	3	3	0.09%	7.31%	VAPEEHPVLLTEAPLNPK	R	A	86.10%	18	27	18	0	0	1	0	2	1,954.06	1,219.00		29,156.50	97	114	Empty	TRUE
Pminiata 52013	Uncategorized Sample	15064	MSB15064NSPatiriaBand_08.raw (F039768)	PMI_014267-RA	PMI_014267-RA	P_Miniata_Custom_20130506.fasta	75,718.20	100.00%	3	3	3	0.09%	5.21%	CNCKPGFEGDACECSTR	K	L	99.60%	28.7	25	28.7	0	0	1	0	2	2,047.77	866		30,916.80	505	521	Empty	TRUE
Pminiata 52013	Uncategorized Sample	15064	MSB15064NSPatiriaBand_08.raw (F039768)	PMI_014267-RA	PMI_014267-RA	P_Miniata_Custom_20130506.fasta	75,718.20	100.00%	3	3	3	0.09%	5.21%	GQVLPGSR	R	E	63.20%	20.3	26.4	15.1	0	1	0	0	2	813.4578	852		36,197.60	356	363	Empty	TRUE
Pminiata 52013	Uncategorized Sample	15064	MSB15064NSPatiriaBand_08.raw (F039768)	PMI_014267-RA	PMI_014267-RA	P_Miniata_Custom_20130506.fasta	75,718.20	100.00%	3	3	3	0.09%	5.21%	YKGELCGGPDR	R	G	99.20%	43.6	28.5	35.1	0	1	0	0	2	1,251.58	824		42,074.80	481	491	Empty	TRUE
Pminiata 52013	Uncategorized Sample	15064	MSB15064NSPatiriaBand_08.raw (F039768)	PMI_023895-RA	PMI_023895-RA	P_Miniata_Custom_20130506.fasta	186,949.60	100.00%	9	10	10	0.30%	5.52%	AGIPISAFSIR	R	D	99.70%	57.4	26.8	46.3	0	1	0	0	2	1,131.65	1,316.00		80,705.50	1075	1085	Empty	TRUE
Pminiata 52013	Uncategorized Sample	15064	MSB15064NSPatiriaBand_08.raw (F039768)	PMI_023895-RA	PMI_023895-RA	P_Miniata_Custom_20130506.fasta	186,949.60	100.00%	9	10	10	0.30%	5.52%	EFIVEEGGMIK	R	I	99.30%	44.3	29	24.2	0	2	0	0	2	1,267.62	1,231.00		78,791.70	1143	1153	Empty	TRUE
Pminiata 52013	Uncategorized Sample	15064	MSB15064NSPatiriaBand_08.raw (F039768)	PMI_023895-RA	PMI_023895-RA	P_Miniata_Custom_20130506.fasta	186,949.60	100.00%	9	10	10	0.30%	5.52%	FDVTDGTNPLIDR	K	Y	98.90%	43.2	30.3	33.1	0	1	0	0	2	1,462.72	1,278.00		24,662.40	1344	1356	Empty	TRUE
Pminiata 52013	Uncategorized Sample	15064	MSB15064NSPatiriaBand_08.raw (F039768)	PMI_023895-RA	PMI_023895-RA	P_Miniata_Custom_20130506.fasta	186,949.60	100.00%	9	10	10	0.30%	5.52%	FEPQNGLLQR	R	L	87.20%	29.3	29.9	21.8	0	1	0	0	2	1,201.63	1,156.00		57,682.80	1291	1300	Empty	TRUE
Pminiata 52013	Uncategorized Sample	15064	MSB15064NSPatiriaBand_08.raw (F039768)	PMI_023895-RA	PMI_023895-RA	P_Miniata_Custom_20130506.fasta	186,949.60	100.00%	9	10	10	0.30%	5.52%	GDIIQSR	R	A	60.00%	23.7	30.3	5.51	0	1	0	0	2	788.4262	856		27,936.80	1182	1188	Empty	TRUE
Pminiata 52013	Uncategorized Sample	15064	MSB15064NSPatiriaBand_08.raw (F039768)	PMI_023895-RA	PMI_023895-RA	P_Miniata_Custom_20130506.fasta	186,949.60	100.00%	9	10	10	0.30%	5.52%	HTGGEIGLTK	R	R	91.90%	27.9	26.2	13.3	0	1	0	0	2	1,012.54	831		40,652.50	964	973	Empty	TRUE
Pminiata 52013	Uncategorized Sample	15064	MSB15064NSPatiriaBand_08.raw (F039768)	PMI_023895-RA	PMI_023895-RA	P_Miniata_Custom_20130506.fasta	186,949.60	100.00%	9	10	10	0.30%	5.52%	LITPFELR	K	I	97.80%	35.9	27.2	25.6	0	1	0	0	2	988.5827	1,320.00		41,493.50	1498	1505	Empty	TRUE
Pminiata 52013	Uncategorized Sample	15064	MSB15064NSPatiriaBand_08.raw (F039768)	PMI_023895-RA	PMI_023895-RA	P_Miniata_Custom_20130506.fasta	186,949.60	100.00%	9	10	10	0.30%	5.52%	NAGLTLFEGQSR	R	Q	99.40%	46.9	30.1	41.3	0	1	0	0	2	1,292.66	1,255.00		35,479.20	410	421	Empty	TRUE
Pminiata 52013	Uncategorized Sample	15064	MSB15064NSPatiriaBand_08.raw (F039768)	PMI_023895-RA	PMI_023895-RA	P_Miniata_Custom_20130506.fasta	186,949.60	100.00%	9	10	10	0.30%	5.52%	YGEVVGGEAIR	R	G	99.70%	64.7	29.9	51.2	0	1	0	0	2	1,149.59	1,054.00		61,692.40	210	220	Empty	TRUE
Pminiata 52013	Uncategorized Sample	15064	MSB15064NSPatiriaBand_08.raw (F039768)	PMI_008849-RA	PMI_008849-RA	P_Miniata_Custom_20130506.fasta	40,961.40	100.00%	2	2	3	0.09%	5.19%	LPLTVIPK	R	R	97.60%	33.2	25	33.2	0	1	0	0	2	880.5868	1,229.00		23,685.40	167	174	Empty	TRUE
Pminiata 52013	Uncategorized Sample	15064	MSB15064NSPatiriaBand_08.raw (F039768)	PMI_008849-RA	PMI_008849-RA	P_Miniata_Custom_20130506.fasta	40,961.40	100.00%	2	2	3	0.09%	5.19%	SSYITADGEER	R	D	99.50%	44.3	26.4	39.4	0	2	0	0	2	1,227.55	924		62,126.10	291	301	Empty	TRUE
Pminiata 52013	Uncategorized Sample	15064	MSB15064NSPatiriaBand_08.raw (F039768)	PMI_025525-RA	PMI_025525-RA	P_Miniata_Custom_20130506.fasta	43,425.10	100.00%	6	6	6	0.18%	16.60%	ANTEFVNVIATLR	R	N	99.70%	67.9	29.1	61	0	1	0	0	2	1,447.79	1,361.00		10,841.20	169	181	Empty	TRUE
Pminiata 52013	Uncategorized Sample	15064	MSB15064NSPatiriaBand_08.raw (F039768)	PMI_025525-RA	PMI_025525-RA	P_Miniata_Custom_20130506.fasta	43,425.10	100.00%	6	6	6	0.18%	16.60%	EIAALTDIDR	R	F	99.70%	51.9	29.6	33	0	1	0	0	2	1,116.59	1,225.00		43,002.60	106	115	Empty	TRUE
Pminiata 52013	Uncategorized Sample	15064	MSB15064NSPatiriaBand_08.raw (F039768)	PMI_025525-RA	PMI_025525-RA	P_Miniata_Custom_20130506.fasta	43,425.10	100.00%	6	6	6	0.18%	16.60%	NANAQPESDLK	R	L	98.90%	39.3	26.6	6.17	0	1	0	0	2	1,187.55	832		27,555.90	182	192	Empty	TRUE
Pminiata 52013	Uncategorized Sample	15064	MSB15064NSPatiriaBand_08.raw (F039768)	PMI_025525-RA	PMI_025525-RA	P_Miniata_Custom_20130506.fasta	43,425.10	100.00%	6	6	6	0.18%	16.60%	NTISNLNK	R	I	64.80%	24.4	30.2	3.61	0	1	0	0	2	903.4894	839		36,444.20	362	369	Empty	TRUE
Pminiata 52013	Uncategorized Sample	15064	MSB15064NSPatiriaBand_08.raw (F039768)	PMI_025525-RA	PMI_025525-RA	P_Miniata_Custom_20130506.fasta	43,425.10	100.00%	6	6	6	0.18%	16.60%	VPGTPGNAEVR	R	Q	59.20%	21.7	28.4	18.3	0	1	0	0	2	1,096.57	858		40,973.60	130	140	Empty	TRUE
Pminiata 52013	Uncategorized Sample	15064	MSB15064NSPatiriaBand_08.raw (F039768)	PMI_025525-RA	PMI_025525-RA	P_Miniata_Custom_20130506.fasta	43,425.10	100.00%	6	6	6	0.18%	16.60%	WTSTDSIYGSR	R	H	99.70%	53.4	27.1	49	0	1	0	0	2	1,272.59	1,096.00		38,782.00	257	267	Empty	TRUE
Pminiata 52013	Uncategorized Sample	15064	MSB15064NSPatiriaBand_08.raw (F039768)	PMI_019742-RA	PMI_019742-RA	P_Miniata_Custom_20130506.fasta	46,849.30	100.00%	2	2	3	0.09%	4.98%	EYSSEDINAAGR	R	I	99.70%	62.5	25	58.3	0	2	0	0	2	1,312.57	928.5		99,448.60	216	227	Empty	TRUE
Pminiata 52013	Uncategorized Sample	15064	MSB15064NSPatiriaBand_08.raw (F039768)	PMI_019742-RA	PMI_019742-RA	P_Miniata_Custom_20130506.fasta	46,849.30	100.00%	2	2	3	0.09%	4.98%	TGQSESPFR	R	L	98.80%	40.4	28.2	26.8	0	1	0	0	2	1,008.47	907		35,795.20	161	169	Empty	TRUE
Pminiata 52013	Uncategorized Sample	15064	MSB15064NSPatiriaBand_08.raw (F039768)	PMI_027881-RA	PMI_027881-RA	P_Miniata_Custom_20130506.fasta	15,130.50	98.90%	2	3	3	0.09%	14.00%	ETGDVYTMLYR	K	S	96.50%	34.5	28.3	32.6	0	2	0	0	2	1,347.63	1,242.50		72,066.60	47	57	Empty	TRUE
Pminiata 52013	Uncategorized Sample	15064	MSB15064NSPatiriaBand_08.raw (F039768)	PMI_027881-RA	PMI_027881-RA	P_Miniata_Custom_20130506.fasta	15,130.50	98.90%	2	3	3	0.09%	14.00%	SYVNYHK	R	Y	68.90%	21.6	26.8	20.6	0	1	0	0	2	910.4416	784		23,464.30	117	123	Empty	TRUE
Pminiata 52013	Uncategorized Sample	15064	MSB15064NSPatiriaBand_08.raw (F039768)	PMI_001156-RA	PMI_001156-RA	P_Miniata_Custom_20130506.fasta	91,660.70	100.00%	15	27	28	0.85%	20.00%	AVITSPDYPYK	K	Y	98.60%	40.1	28.8	28	0	1	0	0	2	1,253.64	1,113.00		85,284.10	527	537	Empty	TRUE
Pminiata 52013	Uncategorized Sample	15064	MSB15064NSPatiriaBand_08.raw (F039768)	PMI_001156-RA	PMI_001156-RA	P_Miniata_Custom_20130506.fasta	91,660.70	100.00%	15	27	28	0.85%	20.00%	CVYTIVGPNNR	K	R	99.60%	49.4	30.4	39.9	0	2	0	0	2	1,292.64	1,124.00		143736	663	673	Empty	TRUE
Pminiata 52013	Uncategorized Sample	15064	MSB15064NSPatiriaBand_08.raw (F039768)	PMI_001156-RA	PMI_001156-RA	P_Miniata_Custom_20130506.fasta	91,660.70	100.00%	15	27	28	0.85%	20.00%	CVYTIVGPNNRR	K	V	99.70%	47.2	30.3	3.61	0	0	3	0	2	1,449.73	1,027.00		275243	663	674	Empty	TRUE
Pminiata 52013	Uncategorized Sample	15064	MSB15064NSPatiriaBand_08.raw (F039768)	PMI_001156-RA	PMI_001156-RA	P_Miniata_Custom_20130506.fasta	91,660.70	100.00%	15	27	28	0.85%	20.00%	EQPYNECGGDVPISR	R	D	99.70%	54.9	26.6	50.4	0	2	0	0	2	1,720.76	1,044.00		102857	381	395	Empty	TRUE
Pminiata 52013	Uncategorized Sample	15064	MSB15064NSPatiriaBand_08.raw (F039768)	PMI_001156-RA	PMI_001156-RA	P_Miniata_Custom_20130506.fasta	91,660.70	100.00%	15	27	28	0.85%	20.00%	FLTDFQTELTGWK	K	L	99.70%	74	29.4	51.9	0	1	0	0	2	1,585.79	1,379.00		12,743.60	611	623	Empty	TRUE
Pminiata 52013	Uncategorized Sample	15064	MSB15064NSPatiriaBand_08.raw (F039768)	PMI_001156-RA	PMI_001156-RA	P_Miniata_Custom_20130506.fasta	91,660.70	100.00%	15	27	28	0.85%	20.00%	GLTAVFK	R	K	90.00%	41	25	18.1	0	1	0	0	2	735.44	1,163.00		94,557.90	428	434	Empty	TRUE
Pminiata 52013	Uncategorized Sample	15064	MSB15064NSPatiriaBand_08.raw (F039768)	PMI_001156-RA	PMI_001156-RA	P_Miniata_Custom_20130506.fasta	91,660.70	100.00%	15	27	28	0.85%	20.00%	IVASDTGLVGEPSLNEDGSR	K	I	99.70%	63.8	30.5	50.5	0	2	1	0	2	2,015.99	1,209.00		254599	746	765	Empty	TRUE
Pminiata 52013	Uncategorized Sample	15064	MSB15064NSPatiriaBand_08.raw (F039768)	PMI_001156-RA	PMI_001156-RA	P_Miniata_Custom_20130506.fasta	91,660.70	100.00%	15	27	28	0.85%	20.00%	KPEEATMLDSGTVWLR	R	L	99.70%	43	31.1	27.3	0	0	1	0	2	1,848.92	1,224.00		87,631.50	348	363	Empty	TRUE
Pminiata 52013	Uncategorized Sample	15064	MSB15064NSPatiriaBand_08.raw (F039768)	PMI_001156-RA	PMI_001156-RA	P_Miniata_Custom_20130506.fasta	91,660.70	100.00%	15	27	28	0.85%	20.00%	LKTDPSINR	R	L	99.10%	28.5	28.2	13.6	0	1	2	0	2	1,043.58	818		138446	364	372	Empty	TRUE
Pminiata 52013	Uncategorized Sample	15064	MSB15064NSPatiriaBand_08.raw (F039768)	PMI_001156-RA	PMI_001156-RA	P_Miniata_Custom_20130506.fasta	91,660.70	100.00%	15	27	28	0.85%	20.00%	MKEDDSTHYIYK	K	H	99.70%	60.2	26.7	51.4	0	1	2	1	2	1,545.69	838.5		169534	214	225	Empty	TRUE
Pminiata 52013	Uncategorized Sample	15064	MSB15064NSPatiriaBand_08.raw (F039768)	PMI_001156-RA	PMI_001156-RA	P_Miniata_Custom_20130506.fasta	91,660.70	100.00%	15	27	28	0.85%	20.00%	PGAPTLR	R	L	90.00%	25.8	25	16.5	0	1	0	0	2	711.4149	858		44,305.30	336	342	Empty	TRUE
Pminiata 52013	Uncategorized Sample	15064	MSB15064NSPatiriaBand_08.raw (F039768)	PMI_001156-RA	PMI_001156-RA	P_Miniata_Custom_20130506.fasta	91,660.70	100.00%	15	27	28	0.85%	20.00%	QWDTVSVGFGPEPAR	K	D	99.50%	47.8	30	41	0	2	0	0	2	1,645.80	1,342.00		25,485.80	441	455	Empty	TRUE
Pminiata 52013	Uncategorized Sample	15064	MSB15064NSPatiriaBand_08.raw (F039768)	PMI_001156-RA	PMI_001156-RA	P_Miniata_Custom_20130506.fasta	91,660.70	100.00%	15	27	28	0.85%	20.00%	SDGEVTITSPR	K	Y	99.70%	69.2	29.9	57.2	0	1	0	0	2	1,161.57	942		43,868.40	279	289	Empty	TRUE
Pminiata 52013	Uncategorized Sample	15064	MSB15064NSPatiriaBand_08.raw (F039768)	PMI_001156-RA	PMI_001156-RA	P_Miniata_Custom_20130506.fasta	91,660.70	100.00%	15	27	28	0.85%	20.00%	TSVAWIR	R	W	90.00%	36.8	28.8	23.1	0	1	0	0	2	832.4675	1,155.00		67,008.30	726	732	Empty	TRUE
Pminiata 52013	Uncategorized Sample	15064	MSB15064NSPatiriaBand_08.raw (F039768)	PMI_001156-RA	PMI_001156-RA	P_Miniata_Custom_20130506.fasta	91,660.70	100.00%	15	27	28	0.85%	20.00%	WITEYDRPYK	R	G	97.10%	36	28.8	30.2	0	1	1	0	2	1,370.67	1,114.00		221348	733	742	Empty	TRUE
Pminiata 52013	Uncategorized Sample	15064	MSB15064NSPatiriaBand_08.raw (F039768)	PMI_025303-RA	PMI_025303-RA	P_Miniata_Custom_20130506.fasta	14,260.40	100.00%	5	6	6	0.18%	38.80%	EGGDLMEDWR	R	T	92.00%	26.8	25	17.9	0	1	0	0	2	1,223.50	1,110.00		69,384.00	57	66	Empty	TRUE
Pminiata 52013	Uncategorized Sample	15064	MSB15064NSPatiriaBand_08.raw (F039768)	PMI_025303-RA	PMI_025303-RA	P_Miniata_Custom_20130506.fasta	14,260.40	100.00%	5	6	6	0.18%	38.80%	LGHNPTCEDFAR	R	I	99.70%	43.5	26.4	40.1	0	1	1	0	2	1,416.63	931		260068	92	103	Empty	TRUE
Pminiata 52013	Uncategorized Sample	15064	MSB15064NSPatiriaBand_08.raw (F039768)	PMI_025303-RA	PMI_025303-RA	P_Miniata_Custom_20130506.fasta	14,260.40	100.00%	5	6	6	0.18%	38.80%	NAYWQDAR	K	R	98.30%	37.3	27.2	23.5	0	1	0	0	2	1,023.46	1,021.00		111636	48	55	Empty	TRUE
Pminiata 52013	Uncategorized Sample	15064	MSB15064NSPatiriaBand_08.raw (F039768)	PMI_025303-RA	PMI_025303-RA	P_Miniata_Custom_20130506.fasta	14,260.40	100.00%	5	6	6	0.18%	38.80%	REGGDLMEDWR	R	T	86.50%	16.8	25.8	9.41	0	0	1	0	2	1,379.60	1,007.00		54,718.70	56	66	Empty	TRUE
Pminiata 52013	Uncategorized Sample	15064	MSB15064NSPatiriaBand_08.raw (F039768)	PMI_025303-RA	PMI_025303-RA	P_Miniata_Custom_20130506.fasta	14,260.40	100.00%	5	6	6	0.18%	38.80%	TCAASFTCSADAVQGYMER	R	Y	99.70%	44.1	25	40	0	0	1	0	2	2,140.87	1,178.00		25,207.40	67	85	Empty	TRUE
Pminiata 52013	Uncategorized Sample	15064	MSB15064NSPatiriaBand_08.raw (F039768)	PMI_016447-RA	PMI_016447-RA	P_Miniata_Custom_20130506.fasta	131,998.10	100.00%	12	18	20	0.61%	11.60%	ADQFSCGESSTCIPR	R	G	99.70%	80.6	25	73.2	0	2	1	0	2	1,714.72	1,064.00		411044	109	123	Empty	TRUE
Pminiata 52013	Uncategorized Sample	15064	MSB15064NSPatiriaBand_08.raw (F039768)	PMI_016447-RA	PMI_016447-RA	P_Miniata_Custom_20130506.fasta	131,998.10	100.00%	12	18	20	0.61%	11.60%	ATGPDPLILFANR	R	H	99.70%	79.2	29.1	68.2	0	2	0	0	2	1,385.74	1,367.50		144159	383	395	Empty	TRUE
Pminiata 52013	Uncategorized Sample	15064	MSB15064NSPatiriaBand_08.raw (F039768)	PMI_016447-RA	PMI_016447-RA	P_Miniata_Custom_20130506.fasta	131,998.10	100.00%	12	18	20	0.61%	11.60%	CDNLEGHYK	R	C	99.70%	29.8	25	9.72	0	0	1	0	2	1,135.48	799		70,016.50	358	366	Empty	TRUE
Pminiata 52013	Uncategorized Sample	15064	MSB15064NSPatiriaBand_08.raw (F039768)	PMI_016447-RA	PMI_016447-RA	P_Miniata_Custom_20130506.fasta	131,998.10	100.00%	12	18	20	0.61%	11.60%	CTCDDGYILEHNTHCR	K	A	99.70%	31	25	30.4	0	0	3	1	2	2,050.82	965		284674	367	382	Empty	TRUE
Pminiata 52013	Uncategorized Sample	15064	MSB15064NSPatiriaBand_08.raw (F039768)	PMI_016447-RA	PMI_016447-RA	P_Miniata_Custom_20130506.fasta	131,998.10	100.00%	12	18	20	0.61%	11.60%	DCVDGSDELDCR	R	L	99.70%	68.7	25	65.5	0	1	0	0	2	1,440.54	960		42,216.20	253	264	Empty	TRUE
Pminiata 52013	Uncategorized Sample	15064	MSB15064NSPatiriaBand_08.raw (F039768)	PMI_016447-RA	PMI_016447-RA	P_Miniata_Custom_20130506.fasta	131,998.10	100.00%	12	18	20	0.61%	11.60%	SEHCIPGR	R	W	98.00%	34.3	25	29.2	0	2	1	0	2	955.4415	750		151734	75	82	Empty	TRUE
Pminiata 52013	Uncategorized Sample	15064	MSB15064NSPatiriaBand_08.raw (F039768)	PMI_016447-RA	PMI_016447-RA	P_Miniata_Custom_20130506.fasta	131,998.10	100.00%	12	18	20	0.61%	11.60%	SFDVHTR	R	L	90.00%	31.8	28.4	20.2	0	1	0	0	2	861.4213	828		187668	400	406	Empty	TRUE
Pminiata 52013	Uncategorized Sample	15064	MSB15064NSPatiriaBand_08.raw (F039768)	PMI_016447-RA	PMI_016447-RA	P_Miniata_Custom_20130506.fasta	131,998.10	100.00%	12	18	20	0.61%	11.60%	SGYELIDGR	R	C	99.70%	56.7	28.7	51	0	1	0	0	2	1,009.50	1,118.00		51,949.10	675	683	Empty	TRUE
Pminiata 52013	Uncategorized Sample	15064	MSB15064NSPatiriaBand_08.raw (F039768)	PMI_016447-RA	PMI_016447-RA	P_Miniata_Custom_20130506.fasta	131,998.10	100.00%	12	18	20	0.61%	11.60%	TCSSTEFECR	R	S	99.70%	49.7	25	43.3	0	1	0	0	2	1,276.49	881		51,387.80	65	74	Empty	TRUE
Pminiata 52013	Uncategorized Sample	15064	MSB15064NSPatiriaBand_08.raw (F039768)	PMI_016447-RA	PMI_016447-RA	P_Miniata_Custom_20130506.fasta	131,998.10	100.00%	12	18	20	0.61%	11.60%	TIPGICSQR	K	C	84.90%	29.5	30.9	18.4	0	1	0	0	2	1,031.53	992		123296	349	357	Empty	TRUE
Pminiata 52013	Uncategorized Sample	15064	MSB15064NSPatiriaBand_08.raw (F039768)	PMI_016447-RA	PMI_016447-RA	P_Miniata_Custom_20130506.fasta	131,998.10	100.00%	12	18	20	0.61%	11.60%	TLYTENIDEPR	K	A	99.30%	45.7	29.9	40.3	0	1	0	0	2	1,350.65	1,088.00		72,917.50	839	849	Empty	TRUE
Pminiata 52013	Uncategorized Sample	15064	MSB15064NSPatiriaBand_08.raw (F039768)	PMI_016447-RA	PMI_016447-RA	P_Miniata_Custom_20130506.fasta	131,998.10	100.00%	12	18	20	0.61%	11.60%	WHCDGDLDCADGSDEDASR	R	C	99.70%	49.2	25	49.2	0	0	1	0	2	2,180.79	978		72,829.40	83	101	Empty	TRUE
Pminiata 52013	Uncategorized Sample	15064	MSB15064NSPatiriaBand_08.raw (F039768)	PMI_010283-RA	PMI_010283-RA	P_Miniata_Custom_20130506.fasta	43,714.60	100.00%	2	2	2	0.06%	4.79%	SSASYAGFR	K	V	99.70%	57.2	26.2	41.4	0	1	0	0	2	945.4423	976		31,777.40	197	205	Empty	TRUE
Pminiata 52013	Uncategorized Sample	15064	MSB15064NSPatiriaBand_08.raw (F039768)	PMI_010283-RA	PMI_010283-RA	P_Miniata_Custom_20130506.fasta	43,714.60	100.00%	2	2	2	0.06%	4.79%	VDLEDFEGGK	R	S	97.70%	36.7	28.1	29.6	0	1	0	0	2	1,108.52	1,226.00		44,096.10	187	196	Empty	TRUE
Pminiata 52013	Uncategorized Sample	15064	MSB15064NSPatiriaBand_08.raw (F039768)	PMI_009987-RA	PMI_009987-RA	P_Miniata_Custom_20130506.fasta	174,694.60	100.00%	7	9	9	0.27%	7.50%	CCLQCPEVAPAR	K	D	97.30%	33.8	26.1	33.8	0	1	0	0	2	1,460.64	1,016.00		36,474.60	55	66	Empty	FALSE	PMI_019614-RA
Pminiata 52013	Uncategorized Sample	15064	MSB15064NSPatiriaBand_08.raw (F039768)	PMI_009987-RA	PMI_009987-RA	P_Miniata_Custom_20130506.fasta	174,694.60	100.00%	7	9	9	0.27%	7.50%	CTCLNSDVSCNTR	R	L	99.70%	71.9	25	67.6	0	1	0	0	2	1,586.64	892		41,059.10	152	164	Empty	FALSE	PMI_019614-RA
Pminiata 52013	Uncategorized Sample	15064	MSB15064NSPatiriaBand_08.raw (F039768)	PMI_009987-RA	PMI_009987-RA	P_Miniata_Custom_20130506.fasta	174,694.60	100.00%	7	9	9	0.27%	7.50%	DCNPTDCENPITR	K	S	99.70%	66.1	25	63	0	1	0	0	2	1,591.65	1,004.00		41,389.50	809	821	Empty	TRUE	PMI_003133-RA
Pminiata 52013	Uncategorized Sample	15064	MSB15064NSPatiriaBand_08.raw (F039768)	PMI_009987-RA	PMI_009987-RA	P_Miniata_Custom_20130506.fasta	174,694.60	100.00%	7	9	9	0.27%	7.50%	ICIDEPDMGCTVDGR	R	R	99.70%	60.5	25	59	0	1	0	0	2	1,753.72	1,097.00		24,213.90	891	905	Empty	TRUE	PMI_003133-RA
Pminiata 52013	Uncategorized Sample	15064	MSB15064NSPatiriaBand_08.raw (F039768)	PMI_009987-RA	PMI_009987-RA	P_Miniata_Custom_20130506.fasta	174,694.60	100.00%	7	9	9	0.27%	7.50%	LQTGETFR	R	Q	99.00%	45.7	27.8	31.7	0	1	0	0	2	951.4895	935		73,749.30	907	914	Empty	TRUE
Pminiata 52013	Uncategorized Sample	15064	MSB15064NSPatiriaBand_08.raw (F039768)	PMI_009987-RA	PMI_009987-RA	P_Miniata_Custom_20130506.fasta	174,694.60	100.00%	7	9	9	0.27%	7.50%	LTCEGTPIQEEGK	R	C	99.70%	62.6	29.3	53.5	0	2	0	0	2	1,461.69	952		89,378.30	234	246	Empty	TRUE	PMI_003133-RA
Pminiata 52013	Uncategorized Sample	15064	MSB15064NSPatiriaBand_08.raw (F039768)	PMI_009987-RA	PMI_009987-RA	P_Miniata_Custom_20130506.fasta	174,694.60	100.00%	7	9	9	0.27%	7.50%	NTETFEDPADNCLK	R	C	99.70%	48.9	25.3	43.7	0	1	0	0	2	1,653.71	1,124.00		26,079.50	1391	1404	Empty	TRUE	PMI_003133-RA
Pminiata 52013	Uncategorized Sample	15064	MSB15064NSPatiriaBand_08.raw (F039768)	PMI_009987-RA	PMI_009987-RA	P_Miniata_Custom_20130506.fasta	174,694.60	100.00%	7	9	9	0.27%	7.50%	SCEVGGQTYQHGER	K	W	99.70%	47.1	25	30.9	0	1	1	0	2	1,607.69	782		65,187.40	535	548	Empty	TRUE	PMI_003133-RA
Pminiata 52013	Uncategorized Sample	15064	MSB15064NSPatiriaBand_08.raw (F039768)	PMI_009987-RA	PMI_009987-RA	P_Miniata_Custom_20130506.fasta	174,694.60	100.00%	7	9	9	0.27%	7.50%	VSCENTQCPALDCADPVR	K	I	92.90%	27.4	25	23.4	0	1	0	0	2	2,091.89	1,126.00		15,672.90	994	1011	Empty	TRUE	PMI_003133-RA
Pminiata 52013	Uncategorized Sample	15064	MSB15064NSPatiriaBand_08.raw (F039768)	PMI_018990-RA	PMI_018990-RA	P_Miniata_Custom_20130506.fasta	61,561.30	100.00%	5	6	6	0.18%	8.30%	AIYKPGQTVHFR	K	A	99.70%	35.8	29.2	27.6	0	0	1	0	2	1,416.77	993		46,492.10	49	60	Empty	TRUE
Pminiata 52013	Uncategorized Sample	15064	MSB15064NSPatiriaBand_08.raw (F039768)	PMI_018990-RA	PMI_018990-RA	P_Miniata_Custom_20130506.fasta	61,561.30	100.00%	5	6	6	0.18%	8.30%	LDVTAER	K	N	90.00%	42.2	31.2	23.7	0	1	0	0	2	803.4258	880		42,931.10	469	475	Empty	TRUE
Pminiata 52013	Uncategorized Sample	15064	MSB15064NSPatiriaBand_08.raw (F039768)	PMI_018990-RA	PMI_018990-RA	P_Miniata_Custom_20130506.fasta	61,561.30	100.00%	5	6	6	0.18%	8.30%	TLVVTHQHR	R	V	99.70%	48.3	27.9	42.8	0	1	1	0	2	1,090.61	746		107155	276	284	Empty	TRUE
Pminiata 52013	Uncategorized Sample	15064	MSB15064NSPatiriaBand_08.raw (F039768)	PMI_018990-RA	PMI_018990-RA	P_Miniata_Custom_20130506.fasta	61,561.30	100.00%	5	6	6	0.18%	8.30%	YQVEFQIDGK	R	E	99.10%	42.5	28.3	38.3	0	1	0	0	2	1,226.61	1,229.00		29,918.70	175	184	Empty	TRUE
Pminiata 52013	Uncategorized Sample	15064	MSB15064NSPatiriaBand_08.raw (F039768)	PMI_018990-RA	PMI_018990-RA	P_Miniata_Custom_20130506.fasta	61,561.30	100.00%	5	6	6	0.18%	8.30%	YTYGEPVK	K	G	96.00%	32.5	27.1	26.6	0	1	0	0	2	956.4724	929		40,557.20	152	159	Empty	TRUE
Pminiata 52013	Uncategorized Sample	15064	MSB15064NSPatiriaBand_08.raw (F039768)	PMI_010523-RA	PMI_010523-RA	P_Miniata_Custom_20130506.fasta	54,959.90	100.00%	3	3	3	0.09%	6.72%	IDCSVQTKVDEIECK	K	D	78.20%	17.9	28.6	7.37	0	0	1	0	2	1,824.84	1,129.00		57,757.10	301	315	Empty	TRUE
Pminiata 52013	Uncategorized Sample	15064	MSB15064NSPatiriaBand_08.raw (F039768)	PMI_010523-RA	PMI_010523-RA	P_Miniata_Custom_20130506.fasta	54,959.90	100.00%	3	3	3	0.09%	6.72%	VVCEEALSLCR	K	E	99.70%	71.1	29.4	62	0	1	0	0	2	1,335.64	1,167.00		80,716.80	43	53	Empty	TRUE
Pminiata 52013	Uncategorized Sample	15064	MSB15064NSPatiriaBand_08.raw (F039768)	PMI_010523-RA	PMI_010523-RA	P_Miniata_Custom_20130506.fasta	54,959.90	100.00%	3	3	3	0.09%	6.72%	YFDESGQR	R	V	99.00%	39.4	25	38.3	0	1	0	0	2	1,001.43	873		52,221.60	91	98	Empty	TRUE
Pminiata 52013	Uncategorized Sample	15064	MSB15064NSPatiriaBand_08.raw (F039768)	PMI_006886-RA	PMI_006886-RA	P_Miniata_Custom_20130506.fasta	137,468.70	100.00%	6	7	7	0.21%	6.34%	AQTGGLEARPGVTHYER	R	M	88.10%	22	30.5	18.9	0	0	1	0	2	1,841.93	893		67,326.10	709	725	Empty	TRUE
Pminiata 52013	Uncategorized Sample	15064	MSB15064NSPatiriaBand_08.raw (F039768)	PMI_006886-RA	PMI_006886-RA	P_Miniata_Custom_20130506.fasta	137,468.70	100.00%	6	7	7	0.21%	6.34%	DCSLFDENR	R	A	99.00%	38.5	25	25.9	0	1	0	0	2	1,155.47	1,142.00		64,009.80	700	708	Empty	TRUE	PMI_018767-RA
Pminiata 52013	Uncategorized Sample	15064	MSB15064NSPatiriaBand_08.raw (F039768)	PMI_006886-RA	PMI_006886-RA	P_Miniata_Custom_20130506.fasta	137,468.70	100.00%	6	7	7	0.21%	6.34%	IVNDQLGQTSTNEYQGR	R	V	99.70%	73.6	30.2	72.8	0	1	1	0	2	1,922.92	1,020.50		70,864.00	739	755	Empty	TRUE	PMI_018767-RA
Pminiata 52013	Uncategorized Sample	15064	MSB15064NSPatiriaBand_08.raw (F039768)	PMI_006886-RA	PMI_006886-RA	P_Miniata_Custom_20130506.fasta	137,468.70	100.00%	6	7	7	0.21%	6.34%	QLGFTR	K	G	50.00%	20.1	25.8	3.79	0	1	0	0	2	721.3992	992		66,567.70	783	788	Empty	FALSE	PMI_003251-RA
Pminiata 52013	Uncategorized Sample	15064	MSB15064NSPatiriaBand_08.raw (F039768)	PMI_006886-RA	PMI_006886-RA	P_Miniata_Custom_20130506.fasta	137,468.70	100.00%	6	7	7	0.21%	6.34%	SFEYEAATR	R	D	94.40%	29.4	25.7	16.8	0	1	0	0	2	1,073.49	1,003.00		84,495.20	691	699	Empty	TRUE	PMI_018767-RA
Pminiata 52013	Uncategorized Sample	15064	MSB15064NSPatiriaBand_08.raw (F039768)	PMI_006886-RA	PMI_006886-RA	P_Miniata_Custom_20130506.fasta	137,468.70	100.00%	6	7	7	0.21%	6.34%	TDIEAQPFDYFQR	R	N	99.70%	49.1	28.5	39.2	0	1	0	0	2	1,629.75	1,316.00		36,371.90	470	482	Empty	TRUE	PMI_018767-RA
Pminiata 52013	Uncategorized Sample	15064	MSB15064NSPatiriaBand_08.raw (F039768)	PMI_006886-RA	PMI_006886-RA	P_Miniata_Custom_20130506.fasta	137,468.70	100.00%	6	7	7	0.21%	6.34%	YVFIEQTR	R	N	74.60%	23.6	27.7	15.4	0	1	0	0	2	1,055.55	1,149.00		39,204.40	616	623	Empty	TRUE
Pminiata 52013	Uncategorized Sample	15064	MSB15064NSPatiriaBand_08.raw (F039768)	PMI_002582-RA	PMI_002582-RA	P_Miniata_Custom_20130506.fasta	312,447.20	100.00%	7	7	7	0.21%	2.34%	CILELWK	R	C	90.00%	30.6	29.9	16.5	0	1	0	0	2	961.5177	1,335.00		39,917.20	637	643	Empty	TRUE	PMI_001360-RA
Pminiata 52013	Uncategorized Sample	15064	MSB15064NSPatiriaBand_08.raw (F039768)	PMI_002582-RA	PMI_002582-RA	P_Miniata_Custom_20130506.fasta	312,447.20	100.00%	7	7	7	0.21%	2.34%	CVVPFFR	R	C	63.80%	21.5	27.5	2.38	0	1	0	0	2	924.476	1,305.00		109469	676	682	Empty	TRUE	PMI_001360-RA
Pminiata 52013	Uncategorized Sample	15064	MSB15064NSPatiriaBand_08.raw (F039768)	PMI_002582-RA	PMI_002582-RA	P_Miniata_Custom_20130506.fasta	312,447.20	100.00%	7	7	7	0.21%	2.34%	GLMFLTDR	K	G	72.90%	23	27.4	10.5	0	1	0	0	2	968.4872	1,250.00		25,784.50	150	157	Empty	TRUE	PMI_001360-RA
Pminiata 52013	Uncategorized Sample	15064	MSB15064NSPatiriaBand_08.raw (F039768)	PMI_002582-RA	PMI_002582-RA	P_Miniata_Custom_20130506.fasta	312,447.20	100.00%	7	7	7	0.21%	2.34%	HTCLASQFK	R	C	90.00%	30.7	30.1	18.1	0	1	0	0	2	1,091.53	909		37,988.20	2552	2560	Empty	TRUE	PMI_001360-RA
Pminiata 52013	Uncategorized Sample	15064	MSB15064NSPatiriaBand_08.raw (F039768)	PMI_002582-RA	PMI_002582-RA	P_Miniata_Custom_20130506.fasta	312,447.20	100.00%	7	7	7	0.21%	2.34%	ISTPHCITADLVAQR	K	I	92.20%	22.7	29.8	8.08	0	0	1	0	2	1,681.87	1,180.00		32,804.00	181	195	Empty	TRUE	PMI_001360-RA
Pminiata 52013	Uncategorized Sample	15064	MSB15064NSPatiriaBand_08.raw (F039768)	PMI_002582-RA	PMI_002582-RA	P_Miniata_Custom_20130506.fasta	312,447.20	100.00%	7	7	7	0.21%	2.34%	NVIGLAVDYR	R	T	97.30%	36.3	28.7	26.5	0	1	0	0	2	1,119.62	1,264.00		22,391.80	1610	1619	Empty	TRUE	PMI_001360-RA
Pminiata 52013	Uncategorized Sample	15064	MSB15064NSPatiriaBand_08.raw (F039768)	PMI_002582-RA	PMI_002582-RA	P_Miniata_Custom_20130506.fasta	312,447.20	100.00%	7	7	7	0.21%	2.34%	SGGVLFELR	R	V	99.70%	76	27.8	61.4	0	1	0	0	2	977.5415	1,294.00		203368	519	527	Empty	TRUE	PMI_001360-RA
Pminiata 52013	Uncategorized Sample	15064	MSB15064NSPatiriaBand_08.raw (F039768)	PMI_024621-RA	PMI_024621-RA	P_Miniata_Custom_20130506.fasta	72,943.40	100.00%	2	2	2	0.06%	3.18%	ETTSIEGEGLWTTK	R	M	99.70%	64.2	29.9	58.8	0	1	0	0	2	1,551.75	1,242.00		55,896.90	216	229	Empty	TRUE
Pminiata 52013	Uncategorized Sample	15064	MSB15064NSPatiriaBand_08.raw (F039768)	PMI_024621-RA	PMI_024621-RA	P_Miniata_Custom_20130506.fasta	72,943.40	100.00%	2	2	2	0.06%	3.18%	SLAELFR	K	I	90.00%	41	26.4	23.1	0	1	0	0	2	835.4672	1,301.00		70,562.90	263	269	Empty	TRUE
Pminiata 52013	Uncategorized Sample	15064	MSB15064NSPatiriaBand_08.raw (F039768)	PMI_022236-RA	PMI_022236-RA	P_Miniata_Custom_20130506.fasta	116,648.30	100.00%	8	8	9	0.27%	9.13%	ALTGCSPLENCK	R	G	99.60%	48.8	28.7	36.6	0	1	0	0	2	1,349.62	1,022.00		53,033.80	314	325	Empty	TRUE
Pminiata 52013	Uncategorized Sample	15064	MSB15064NSPatiriaBand_08.raw (F039768)	PMI_022236-RA	PMI_022236-RA	P_Miniata_Custom_20130506.fasta	116,648.30	100.00%	8	8	9	0.27%	9.13%	DLTSGQTLR	K	F	86.50%	28.7	29.5	13.6	0	1	0	0	2	990.5216	962		29,139.50	757	765	Empty	TRUE
Pminiata 52013	Uncategorized Sample	15064	MSB15064NSPatiriaBand_08.raw (F039768)	PMI_022236-RA	PMI_022236-RA	P_Miniata_Custom_20130506.fasta	116,648.30	100.00%	8	8	9	0.27%	9.13%	GDYPNPGYTYATTSGR	K	R	99.70%	59.6	26.3	52.8	0	1	0	0	2	1,719.76	1,105.00		22,692.80	439	454	Empty	TRUE
Pminiata 52013	Uncategorized Sample	15064	MSB15064NSPatiriaBand_08.raw (F039768)	PMI_022236-RA	PMI_022236-RA	P_Miniata_Custom_20130506.fasta	116,648.30	100.00%	8	8	9	0.27%	9.13%	GGAVVQVDNVSPR	K	I	99.70%	54	28.3	42.8	0	1	0	0	2	1,297.69	1,014.00		48,641.20	171	183	Empty	TRUE
Pminiata 52013	Uncategorized Sample	15064	MSB15064NSPatiriaBand_08.raw (F039768)	PMI_022236-RA	PMI_022236-RA	P_Miniata_Custom_20130506.fasta	116,648.30	100.00%	8	8	9	0.27%	9.13%	LNYLCTEFSR	R	N	99.70%	53.9	28.3	47.5	0	1	0	0	2	1,302.61	1,256.00		36,394.70	571	580	Empty	TRUE
Pminiata 52013	Uncategorized Sample	15064	MSB15064NSPatiriaBand_08.raw (F039768)	PMI_022236-RA	PMI_022236-RA	P_Miniata_Custom_20130506.fasta	116,648.30	100.00%	8	8	9	0.27%	9.13%	QGSASTNFNINDIR	K	Y	98.40%	40.5	30	26.4	0	1	0	0	2	1,536.74	1,215.00		20,343.80	101	114	Empty	TRUE
Pminiata 52013	Uncategorized Sample	15064	MSB15064NSPatiriaBand_08.raw (F039768)	PMI_022236-RA	PMI_022236-RA	P_Miniata_Custom_20130506.fasta	116,648.30	100.00%	8	8	9	0.27%	9.13%	SCMEVPDDMCK	R	G	78.30%	21.8	25	21.8	0	2	0	0	2	1,403.49	800.5		55,356.60	668	678	Empty	TRUE
Pminiata 52013	Uncategorized Sample	15064	MSB15064NSPatiriaBand_08.raw (F039768)	PMI_022236-RA	PMI_022236-RA	P_Miniata_Custom_20130506.fasta	116,648.30	100.00%	8	8	9	0.27%	9.13%	SIVSCLPEECR	R	T	99.70%	49.3	28.5	45.1	0	1	0	0	2	1,349.62	1,149.00		45,273.70	456	466	Empty	TRUE
Pminiata 52013	Uncategorized Sample	15064	MSB15064NSPatiriaBand_08.raw (F039768)	PMI_025070-RA	PMI_025070-RA	P_Miniata_Custom_20130506.fasta	27,826.70	100.00%	6	9	11	0.33%	21.80%	AANINFR	R	E	90.00%	36.1	27.7	23.3	0	1	0	0	2	805.4314	971		173359	182	188	Empty	TRUE
Pminiata 52013	Uncategorized Sample	15064	MSB15064NSPatiriaBand_08.raw (F039768)	PMI_025070-RA	PMI_025070-RA	P_Miniata_Custom_20130506.fasta	27,826.70	100.00%	6	9	11	0.33%	21.80%	ADIDLR	R	F	50.00%	40.6	29.4	12.9	0	1	0	0	2	702.3782	948		64,962.70	195	200	Empty	TRUE
Pminiata 52013	Uncategorized Sample	15064	MSB15064NSPatiriaBand_08.raw (F039768)	PMI_025070-RA	PMI_025070-RA	P_Miniata_Custom_20130506.fasta	27,826.70	100.00%	6	9	11	0.33%	21.80%	AFNLWSR	R	A	90.00%	29.2	27.2	18.9	0	2	0	0	2	894.4468	1,288.50		926329	175	181	Empty	TRUE
Pminiata 52013	Uncategorized Sample	15064	MSB15064NSPatiriaBand_08.raw (F039768)	PMI_025070-RA	PMI_025070-RA	P_Miniata_Custom_20130506.fasta	27,826.70	100.00%	6	9	11	0.33%	21.80%	FAYGSHGDGYEFDGR	R	G	99.70%	39.2	25	37	0	2	2	0	2	1,677.69	1,118.00		158507	201	215	Empty	TRUE
Pminiata 52013	Uncategorized Sample	15064	MSB15064NSPatiriaBand_08.raw (F039768)	PMI_025070-RA	PMI_025070-RA	P_Miniata_Custom_20130506.fasta	27,826.70	100.00%	6	9	11	0.33%	21.80%	FINYTPDLGQR	K	T	98.30%	39.5	29.2	14.3	0	2	0	0	2	1,324.65	1,220.50		441706	156	166	Empty	TRUE
Pminiata 52013	Uncategorized Sample	15064	MSB15064NSPatiriaBand_08.raw (F039768)	PMI_025070-RA	PMI_025070-RA	P_Miniata_Custom_20130506.fasta	27,826.70	100.00%	6	9	11	0.33%	21.80%	TTRAEIVR	R	A	93.60%	30.5	27.5	10.1	0	1	0	0	2	945.5476	775		20,956.70	167	174	Empty	TRUE
Pminiata 52013	Uncategorized Sample	15064	MSB15064NSPatiriaBand_08.raw (F039768)	PMI_006431-RA	PMI_006431-RA	P_Miniata_Custom_20130506.fasta	104,374.30	100.00%	3	3	3	0.09%	3.82%	DANDCPICECR	K	D	97.90%	34	25	34	0	1	0	0	2	1,409.52	912		42,264.50	440	450	Empty	TRUE
Pminiata 52013	Uncategorized Sample	15064	MSB15064NSPatiriaBand_08.raw (F039768)	PMI_006431-RA	PMI_006431-RA	P_Miniata_Custom_20130506.fasta	104,374.30	100.00%	3	3	3	0.09%	3.82%	EAPTAVAVCPPVPEGR	K	F	88.80%	30.4	30.3	30.4	0	1	0	0	2	1,649.83	1,149.00		25,068.80	369	384	Empty	TRUE
Pminiata 52013	Uncategorized Sample	15064	MSB15064NSPatiriaBand_08.raw (F039768)	PMI_006431-RA	PMI_006431-RA	P_Miniata_Custom_20130506.fasta	104,374.30	100.00%	3	3	3	0.09%	3.82%	NAEGCEICQCK	R	E	99.60%	44.8	25	44.8	0	1	0	0	2	1,368.53	822		27,358.10	358	368	Empty	TRUE
Pminiata 52013	Uncategorized Sample	15064	MSB15064NSPatiriaBand_08.raw (F039768)	PMI_022370-RA	PMI_022370-RA	P_Miniata_Custom_20130506.fasta	27,894.70	100.00%	2	2	2	0.06%	10.30%	LGAYQLGVEEDTQR	R	E	99.70%	56.2	30.9	41.2	0	1	0	0	2	1,578.78	1,182.00		33,729.10	83	96	Empty	TRUE
Pminiata 52013	Uncategorized Sample	15064	MSB15064NSPatiriaBand_08.raw (F039768)	PMI_022370-RA	PMI_022370-RA	P_Miniata_Custom_20130506.fasta	27,894.70	100.00%	2	2	2	0.06%	10.30%	TLCVPSEIELVR	R	L	91.60%	31.1	29.5	20.2	0	1	0	0	2	1,415.76	1,306.00		27,352.20	135	146	Empty	TRUE
Pminiata 52013	Uncategorized Sample	15064	MSB15064NSPatiriaBand_08.raw (F039768)	PMI_010282-RA	PMI_010282-RA	P_Miniata_Custom_20130506.fasta	89,629.50	100.00%	14	32	39	1.18%	16.50%	DGLYTIYPSYVDNCDGIR	K	V	99.70%	58.6	27.7	58.6	0	3	0	0	2	2,121.94	1,341.00		45,934.80	57	74	Empty	TRUE
Pminiata 52013	Uncategorized Sample	15064	MSB15064NSPatiriaBand_08.raw (F039768)	PMI_010282-RA	PMI_010282-RA	P_Miniata_Custom_20130506.fasta	89,629.50	100.00%	14	32	39	1.18%	16.50%	DWASYR	R	D	50.00%	20	25	9.94	0	1	0	0	2	797.3576	1,065.00		69,874.90	475	480	Empty	TRUE
Pminiata 52013	Uncategorized Sample	15064	MSB15064NSPatiriaBand_08.raw (F039768)	PMI_010282-RA	PMI_010282-RA	P_Miniata_Custom_20130506.fasta	89,629.50	100.00%	14	32	39	1.18%	16.50%	FSTFDR	K	D	50.00%	27.6	25	9.61	0	1	0	0	2	772.3624	974		100426	188	193	Empty	TRUE
Pminiata 52013	Uncategorized Sample	15064	MSB15064NSPatiriaBand_08.raw (F039768)	PMI_010282-RA	PMI_010282-RA	P_Miniata_Custom_20130506.fasta	89,629.50	100.00%	14	32	39	1.18%	16.50%	FSTFDRDNDR	K	S	91.00%	26.2	25.1	21	0	2	0	0	2	1,272.56	903.5		116634	188	197	Empty	TRUE
Pminiata 52013	Uncategorized Sample	15064	MSB15064NSPatiriaBand_08.raw (F039768)	PMI_010282-RA	PMI_010282-RA	P_Miniata_Custom_20130506.fasta	89,629.50	100.00%	14	32	39	1.18%	16.50%	GIVGAGQNAK	R	G	99.70%	50.7	27.5	14.4	0	3	0	0	2	915.4896	802		117599	593	602	Empty	TRUE
Pminiata 52013	Uncategorized Sample	15064	MSB15064NSPatiriaBand_08.raw (F039768)	PMI_010282-RA	PMI_010282-RA	P_Miniata_Custom_20130506.fasta	89,629.50	100.00%	14	32	39	1.18%	16.50%	LDFNRDWASYR	R	D	98.60%	26.5	27.7	19.1	0	0	2	0	2	1,443.67	1,247.00		127066	470	480	Empty	TRUE
Pminiata 52013	Uncategorized Sample	15064	MSB15064NSPatiriaBand_08.raw (F039768)	PMI_010282-RA	PMI_010282-RA	P_Miniata_Custom_20130506.fasta	89,629.50	100.00%	14	32	39	1.18%	16.50%	MNGWVDFNR	R	G	84.40%	23.4	25	19	0	1	0	0	2	1,155.49	1,248.00		20,591.10	289	297	Empty	TRUE
Pminiata 52013	Uncategorized Sample	15064	MSB15064NSPatiriaBand_08.raw (F039768)	PMI_010282-RA	PMI_010282-RA	P_Miniata_Custom_20130506.fasta	89,629.50	100.00%	14	32	39	1.18%	16.50%	MNGWVDFQR	R	G	99.70%	61.6	25	53	0	5	0	0	2	1,170.49	1,261.00		384299	93	101	Empty	TRUE
Pminiata 52013	Uncategorized Sample	15064	MSB15064NSPatiriaBand_08.raw (F039768)	PMI_010282-RA	PMI_010282-RA	P_Miniata_Custom_20130506.fasta	89,629.50	100.00%	14	32	39	1.18%	16.50%	NYDIGSDVGDGLSLHNGMK	K	F	99.70%	56.9	27	38.5	0	2	5	0	2	2,008.89	1,201.00		576356	169	187	Empty	TRUE
Pminiata 52013	Uncategorized Sample	15064	MSB15064NSPatiriaBand_08.raw (F039768)	PMI_010282-RA	PMI_010282-RA	P_Miniata_Custom_20130506.fasta	89,629.50	100.00%	14	32	39	1.18%	16.50%	RMNGWVDFQR	R	G	99.70%	35.2	27.6	17.7	0	1	1	0	2	1,325.61	1,141.00		184771	92	101	Empty	TRUE
Pminiata 52013	Uncategorized Sample	15064	MSB15064NSPatiriaBand_08.raw (F039768)	PMI_010282-RA	PMI_010282-RA	P_Miniata_Custom_20130506.fasta	89,629.50	100.00%	14	32	39	1.18%	16.50%	TSIMMIR	K	P	90.00%	38.8	27.8	29.9	0	2	0	0	2	851.4478	1,038.00		113097	781	787	Empty	TRUE
Pminiata 52013	Uncategorized Sample	15064	MSB15064NSPatiriaBand_08.raw (F039768)	PMI_010282-RA	PMI_010282-RA	P_Miniata_Custom_20130506.fasta	89,629.50	100.00%	14	32	39	1.18%	16.50%	TSIMMIRPK	K	-	97.50%	36.6	28.6	22.2	0	2	1	0	2	1,076.60	1,059.00		304381	781	789	Empty	TRUE
Pminiata 52013	Uncategorized Sample	15064	MSB15064NSPatiriaBand_08.raw (F039768)	PMI_010282-RA	PMI_010282-RA	P_Miniata_Custom_20130506.fasta	89,629.50	100.00%	14	32	39	1.18%	16.50%	VYCDQQTDGGGWTVIQR	R	R	99.70%	96.7	29	74	0	2	0	0	2	1,982.90	1,229.00		61,965.20	75	91	Empty	TRUE
Pminiata 52013	Uncategorized Sample	15064	MSB15064NSPatiriaBand_08.raw (F039768)	PMI_010282-RA	PMI_010282-RA	P_Miniata_Custom_20130506.fasta	89,629.50	100.00%	14	32	39	1.18%	16.50%	VYCDQSNQGGGWTVIQR	R	R	99.70%	100	28.9	90.2	0	4	1	0	2	1,967.90	1,230.00		172261	448	464	Empty	TRUE
Pminiata 52013	Uncategorized Sample	15064	MSB15064NSPatiriaBand_08.raw (F039768)	PMI_002094-RA	PMI_002094-RA	P_Miniata_Custom_20130506.fasta	66,399.10	99.80%	2	2	2	0.06%	5.26%	SEILTVPVTAVEEAAPR	R	K	56.40%	20.7	27.8	19.9	0	1	0	0	2	1,781.96	1,327.00		14,156.80	384	400	Empty	TRUE
Pminiata 52013	Uncategorized Sample	15064	MSB15064NSPatiriaBand_08.raw (F039768)	PMI_002094-RA	PMI_002094-RA	P_Miniata_Custom_20130506.fasta	66,399.10	99.80%	2	2	2	0.06%	5.26%	SGIITTDPLLITFK	K	G	99.60%	44.5	25	40.3	0	1	0	0	2	1,518.88	1,390.00		11,834.50	214	227	Empty	TRUE
Pminiata 52013	Uncategorized Sample	15064	MSB15064NSPatiriaBand_09.raw (F039767)	PMI_003133-RA	PMI_003133-RA	P_Miniata_Custom_20130506.fasta	199,872.10	90.00%	2	2	2	0.06%	2.23%	HGYVLR	K	G	50.00%	25.9	26.9	12.3	0	1	0	0	2	744.4151	836		102510	127	132	Empty	TRUE
Pminiata 52013	Uncategorized Sample	15064	MSB15064NSPatiriaBand_09.raw (F039767)	PMI_003133-RA	PMI_003133-RA	P_Miniata_Custom_20130506.fasta	199,872.10	90.00%	2	2	2	0.06%	2.23%	LTCEGTPIQEEGK	R	C	99.70%	53.9	29.2	47.5	0	1	0	0	2	1,461.69	938		76,030.40	47	59	Empty	FALSE	PMI_009987-RA
Pminiata 52013	Uncategorized Sample	15064	MSB15064NSPatiriaBand_09.raw (F039767)	PMI_003133-RA	PMI_003133-RA	P_Miniata_Custom_20130506.fasta	199,872.10	90.00%	2	2	2	0.06%	2.23%	SCEVGGQTYQHGER	K	W	99.70%	47.7	25	32.7	0	1	0	0	2	1,607.69	776		15,559.40	366	379	Empty	FALSE	PMI_009987-RA
Pminiata 52013	Uncategorized Sample	15064	MSB15064NSPatiriaBand_09.raw (F039767)	PMI_003133-RA	PMI_003133-RA	P_Miniata_Custom_20130506.fasta	199,872.10	90.00%	2	2	2	0.06%	2.23%	YNHGDEWK	R	A	80.10%	22.6	25	14.1	0	1	0	0	2	1,048.45	805		23,709.70	550	557	Empty	TRUE
Pminiata 52013	Uncategorized Sample	15064	MSB15064NSPatiriaBand_09.raw (F039767)	PMI_007117-RA	PMI_007117-RA	P_Miniata_Custom_20130506.fasta	105,680.20	100.00%	3	6	6	0.18%	8.54%	FGAGIGR	R	I	90.00%	35.6	26.5	15.5	0	1	0	0	2	677.373	932		41,584.40	826	832	Empty	TRUE
Pminiata 52013	Uncategorized Sample	15064	MSB15064NSPatiriaBand_09.raw (F039767)	PMI_007117-RA	PMI_007117-RA	P_Miniata_Custom_20130506.fasta	105,680.20	100.00%	3	6	6	0.18%	8.54%	ILLDDVSCTEEDTR	R	L	99.70%	101	29.2	96.6	0	1	0	0	2	1,665.76	1,216.00		65,333.00	699	712	Empty	FALSE	PMI_003251-RA
Pminiata 52013	Uncategorized Sample	15064	MSB15064NSPatiriaBand_09.raw (F039767)	PMI_007117-RA	PMI_007117-RA	P_Miniata_Custom_20130506.fasta	105,680.20	100.00%	3	6	6	0.18%	8.54%	ILLDDVSCTEEDTRLEDCGNR	R	G	97.60%	24.9	27.9	22.7	0	0	2	0	2	2,510.11	1,227.50		99,205.10	699	719	Empty	FALSE	PMI_003251-RA
Pminiata 52013	Uncategorized Sample	15064	MSB15064NSPatiriaBand_09.raw (F039767)	PMI_007117-RA	PMI_007117-RA	P_Miniata_Custom_20130506.fasta	105,680.20	100.00%	3	6	6	0.18%	8.54%	LIGGENDNEGR	R	V	99.70%	61.3	27.8	26.9	0	1	0	0	2	1,173.55	824		33,799.40	773	783	Empty	TRUE
Pminiata 52013	Uncategorized Sample	15064	MSB15064NSPatiriaBand_09.raw (F039767)	PMI_007117-RA	PMI_007117-RA	P_Miniata_Custom_20130506.fasta	105,680.20	100.00%	3	6	6	0.18%	8.54%	QLGFER	K	A	50.00%	28.5	29.8	5.82	0	1	0	0	2	749.3941	998		110409	258	263	Empty	FALSE	PMI_003251-RA
Pminiata 52013	Uncategorized Sample	15064	MSB15064NSPatiriaBand_09.raw (F039767)	PMI_007117-RA	PMI_007117-RA	P_Miniata_Custom_20130506.fasta	105,680.20	100.00%	3	6	6	0.18%	8.54%	QLGFTGAVEAASGAR	K	F	99.70%	101	30.1	91.3	0	2	0	0	2	1,417.71	1,299.50		144354	638	652	Empty	FALSE	PMI_003251-RA
Pminiata 52013	Uncategorized Sample	15064	MSB15064NSPatiriaBand_09.raw (F039767)	PMI_007117-RA	PMI_007117-RA	P_Miniata_Custom_20130506.fasta	105,680.20	100.00%	3	6	6	0.18%	8.54%	QLGFTGAVEAASGGR	K	F	99.70%	95.6	30.1	82.5	0	2	0	0	2	1,420.72	1,297.50		110262	811	825	Empty	FALSE	PMI_003251-RA
Pminiata 52013	Uncategorized Sample	15064	MSB15064NSPatiriaBand_09.raw (F039767)	PMI_007117-RA	PMI_007117-RA	P_Miniata_Custom_20130506.fasta	105,680.20	100.00%	3	6	6	0.18%	8.54%	QLGFTNGAGR	R	V	99.70%	64.3	28.6	58.4	0	4	0	0	2	1,021.51	1,143.00		288093	376	385	Empty	TRUE
Pminiata 52013	Uncategorized Sample	15064	MSB15064NSPatiriaBand_09.raw (F039767)	PMI_019614-RA	PMI_019614-RA	P_Miniata_Custom_20130506.fasta	87,821.00	100.00%	6	6	6	0.18%	8.61%	AADCMIPEDR	K	V	99.70%	67.5	25	60.3	0	1	0	0	2	1,193.49	857		52,140.70	128	137	Empty	TRUE	PMI_013233-RA
Pminiata 52013	Uncategorized Sample	15064	MSB15064NSPatiriaBand_09.raw (F039767)	PMI_019614-RA	PMI_019614-RA	P_Miniata_Custom_20130506.fasta	87,821.00	100.00%	6	6	6	0.18%	8.61%	CEQGQVSCTVK	R	E	97.50%	34	26.5	21.2	0	1	0	0	2	1,295.57	776		14,509.60	407	417	Empty	TRUE	PMI_013233-RA
Pminiata 52013	Uncategorized Sample	15064	MSB15064NSPatiriaBand_09.raw (F039767)	PMI_019614-RA	PMI_019614-RA	P_Miniata_Custom_20130506.fasta	87,821.00	100.00%	6	6	6	0.18%	8.61%	CTLCECTAGTVK	K	C	99.70%	61.8	25	55.7	0	1	0	0	2	1,399.60	939		35,610.80	277	288	Empty	TRUE
Pminiata 52013	Uncategorized Sample	15064	MSB15064NSPatiriaBand_09.raw (F039767)	PMI_019614-RA	PMI_019614-RA	P_Miniata_Custom_20130506.fasta	87,821.00	100.00%	6	6	6	0.18%	8.61%	SCVVGGVTYAHK	R	E	99.60%	48.3	30.3	45.6	0	1	0	0	2	1,277.63	899		35,387.60	569	580	Empty	TRUE
Pminiata 52013	Uncategorized Sample	15064	MSB15064NSPatiriaBand_09.raw (F039767)	PMI_019614-RA	PMI_019614-RA	P_Miniata_Custom_20130506.fasta	87,821.00	100.00%	6	6	6	0.18%	8.61%	VGDCKECYCDNGVVK	R	C	86.60%	16	25	16	0	0	1	0	2	1,802.75	886		37,359.60	210	224	Empty	TRUE
Pminiata 52013	Uncategorized Sample	15064	MSB15064NSPatiriaBand_09.raw (F039767)	PMI_019614-RA	PMI_019614-RA	P_Miniata_Custom_20130506.fasta	87,821.00	100.00%	6	6	6	0.18%	8.61%	VYAHGTFFK	R	T	68.10%	23.2	27.8	17	0	1	0	0	2	1,069.55	1,028.00		59,289.10	138	146	Empty	TRUE	PMI_013233-RA
Pminiata 52013	Uncategorized Sample	15064	MSB15064NSPatiriaBand_09.raw (F039767)	PMI_010745-RA	PMI_010745-RA	P_Miniata_Custom_20130506.fasta	103,003.20	99.90%	2	2	2	0.06%	2.21%	GIGVADPTAK	K	V	73.00%	22.4	26.2	13.4	0	1	0	0	2	928.51	919		26,735.70	281	290	Empty	TRUE
Pminiata 52013	Uncategorized Sample	15064	MSB15064NSPatiriaBand_09.raw (F039767)	PMI_010745-RA	PMI_010745-RA	P_Miniata_Custom_20130506.fasta	103,003.20	99.90%	2	2	2	0.06%	2.21%	VSNADQVQSVK	K	V	99.40%	46.6	30.9	35.7	0	1	0	0	2	1,174.61	793		17,395.60	352	362	Empty	TRUE
Pminiata 52013	Uncategorized Sample	15064	MSB15064NSPatiriaBand_09.raw (F039767)	PMI_023266-RA	PMI_023266-RA	P_Miniata_Custom_20130506.fasta	32,751.90	99.90%	2	2	2	0.06%	12.50%	GSGTYGQSVPVAPASGK	K	V	99.60%	48.7	31	43.9	0	1	0	0	2	1,562.78	972		33,230.80	130	146	Empty	TRUE
Pminiata 52013	Uncategorized Sample	15064	MSB15064NSPatiriaBand_09.raw (F039767)	PMI_023266-RA	PMI_023266-RA	P_Miniata_Custom_20130506.fasta	32,751.90	99.90%	2	2	2	0.06%	12.50%	LVGPSNKEGR	R	L	63.60%	21.8	27.1	0	0	1	0	0	2	1,057.56	747		10,319.40	88	97	Empty	TRUE
Pminiata 52013	Uncategorized Sample	15064	MSB15064NSPatiriaBand_09.raw (F039767)	PMI_023266-RA	PMI_023266-RA	P_Miniata_Custom_20130506.fasta	32,751.90	99.90%	2	2	2	0.06%	12.50%	QLGYEGALEAK	R	S	93.20%	32.1	29.5	6.19	0	1	0	0	2	1,178.61	1,117.00		52,108.40	230	240	Empty	FALSE	PMI_003251-RA
Pminiata 52013	Uncategorized Sample	15064	MSB15064NSPatiriaBand_09.raw (F039767)	PMI_020133-RA	PMI_020133-RA	P_Miniata_Custom_20130506.fasta	80,394.00	100.00%	3	3	3	0.09%	4.52%	LALDDSSSNLPK	R	G	99.70%	64.6	30	57.3	0	1	0	0	2	1,259.65	1,115.00		50,617.20	515	526	Empty	TRUE
Pminiata 52013	Uncategorized Sample	15064	MSB15064NSPatiriaBand_09.raw (F039767)	PMI_020133-RA	PMI_020133-RA	P_Miniata_Custom_20130506.fasta	80,394.00	100.00%	3	3	3	0.09%	4.52%	LVGGNGPMQGR	R	V	99.50%	44.1	28.1	13.1	0	1	0	0	2	1,102.53	793		15,939.50	207	217	Empty	TRUE
Pminiata 52013	Uncategorized Sample	15064	MSB15064NSPatiriaBand_09.raw (F039767)	PMI_020133-RA	PMI_020133-RA	P_Miniata_Custom_20130506.fasta	80,394.00	100.00%	3	3	3	0.09%	4.52%	LVGGNTHIEGR	R	V	99.40%	43	27.9	35.6	0	1	0	0	2	1,152.61	829		20,380.80	311	321	Empty	TRUE
Pminiata 52013	Uncategorized Sample	15064	MSB15064NSPatiriaBand_09.raw (F039767)	Keratin, type II cytoskeletal 8	CON_IPI00554648	P_Miniata_Custom_20130506.fasta	53,706.20	100.00%	2	2	2	0.06%	10.80%	FASFIDK	K	V	90.00%	34.3	27.2	0	0	1	0	0	2	827.4298	1,155.00		69,536.30	102	108	Empty	TRUE
Pminiata 52013	Uncategorized Sample	15064	MSB15064NSPatiriaBand_09.raw (F039767)	Keratin, type II cytoskeletal 8	CON_IPI00554648	P_Miniata_Custom_20130506.fasta	53,706.20	100.00%	2	2	2	0.06%	10.80%	FASFIDKVR	K	F	99.70%	51.8	27.4	0	0	1	0	0	2	1,082.60	1,159.00		56,015.60	102	110	Empty	TRUE
Pminiata 52013	Uncategorized Sample	15064	MSB15064NSPatiriaBand_09.raw (F039767)	Keratin, type II cytoskeletal 8	CON_IPI00554648	P_Miniata_Custom_20130506.fasta	53,706.20	100.00%	2	2	2	0.06%	10.80%	FLEQQNK	R	M	90.00%	34.7	29.7	9.34	0	1	0	0	2	906.468	828		37,666.40	111	117	Empty	TRUE
Pminiata 52013	Uncategorized Sample	15064	MSB15064NSPatiriaBand_09.raw (F039767)	Keratin, type II cytoskeletal 8	CON_IPI00554648	P_Miniata_Custom_20130506.fasta	53,706.20	100.00%	2	2	2	0.06%	10.80%	GELAIK	R	D	50.00%	26.6	28.9	0	0	1	0	0	2	630.3822	922		24,994.60	342	347	Empty	TRUE
Pminiata 52013	Uncategorized Sample	15064	MSB15064NSPatiriaBand_09.raw (F039767)	Keratin, type II cytoskeletal 8	CON_IPI00554648	P_Miniata_Custom_20130506.fasta	53,706.20	100.00%	2	2	2	0.06%	10.80%	KLLEGEESR	R	L	95.90%	34.9	30	13.6	0	1	0	0	2	1,060.56	811		23,691.40	393	401	Empty	TRUE
Pminiata 52013	Uncategorized Sample	15064	MSB15064NSPatiriaBand_09.raw (F039767)	Keratin, type II cytoskeletal 8	CON_IPI00554648	P_Miniata_Custom_20130506.fasta	53,706.20	100.00%	2	2	2	0.06%	10.80%	LALDIEIATYR	K	K	99.70%	59	27.3	0	0	1	0	0	2	1,277.71	1,337.00		29,184.40	382	392	Empty	TRUE
Pminiata 52013	Uncategorized Sample	15064	MSB15064NSPatiriaBand_09.raw (F039767)	Keratin, type II cytoskeletal 8	CON_IPI00554648	P_Miniata_Custom_20130506.fasta	53,706.20	100.00%	2	2	2	0.06%	10.80%	LLEGEESR	K	L	95.30%	34.3	29.9	0	0	1	0	0	2	932.4684	847		41,565.80	394	401	Empty	TRUE
Pminiata 52013	Uncategorized Sample	15064	MSB15064NSPatiriaBand_09.raw (F039767)	Keratin, type II cytoskeletal 8	CON_IPI00554648	P_Miniata_Custom_20130506.fasta	53,706.20	100.00%	2	2	2	0.06%	10.80%	NKYEDEINK	K	R	98.60%	27.6	28.6	6.34	0	1	1	0	2	1,152.55	819		53,725.70	177	185	Empty	TRUE
Pminiata 52013	Uncategorized Sample	15064	MSB15064NSPatiriaBand_09.raw (F039767)	Keratin, type II cytoskeletal 8	CON_IPI00554648	P_Miniata_Custom_20130506.fasta	53,706.20	100.00%	2	2	2	0.06%	10.80%	NKYEDEINKR	K	T	99.70%	38.6	29.7	28.2	0	1	1	0	2	1,308.65	809.5		171710	177	186	Empty	TRUE
Pminiata 52013	Uncategorized Sample	15064	MSB15064NSPatiriaBand_09.raw (F039767)	Keratin, type II cytoskeletal 8	CON_IPI00554648	P_Miniata_Custom_20130506.fasta	53,706.20	100.00%	2	2	2	0.06%	10.80%	YEDEINKR	K	T	95.80%	33.5	28.6	5.83	0	1	1	0	2	1,066.52	759.5		143994	179	186	Empty	TRUE
Pminiata 52013	Uncategorized Sample	15064	MSB15064NSPatiriaBand_09.raw (F039767)	PMI_003251-RA	PMI_003251-RA	P_Miniata_Custom_20130506.fasta	414,560.90	100.00%	29	40	42	1.26%	8.12%	AGTSSDYAQNYPCGSPATR	R	L	99.70%	65.4	25	65.4	0	1	0	0	2	2,002.86	978		43,140.40	174	192	Empty	TRUE
Pminiata 52013	Uncategorized Sample	15064	MSB15064NSPatiriaBand_09.raw (F039767)	PMI_003251-RA	PMI_003251-RA	P_Miniata_Custom_20130506.fasta	414,560.90	100.00%	29	40	42	1.26%	8.12%	ATNAYLGAR	R	F	99.70%	57.1	27.8	29.1	0	3	0	0	2	936.4897	914		143044	2705	2713	Empty	TRUE
Pminiata 52013	Uncategorized Sample	15064	MSB15064NSPatiriaBand_09.raw (F039767)	PMI_003251-RA	PMI_003251-RA	P_Miniata_Custom_20130506.fasta	414,560.90	100.00%	29	40	42	1.26%	8.12%	DPSEPTLR	R	L	93.30%	29.5	26.9	20.2	0	1	0	0	2	914.4579	899		57,686.10	1421	1428	Empty	TRUE
Pminiata 52013	Uncategorized Sample	15064	MSB15064NSPatiriaBand_09.raw (F039767)	PMI_003251-RA	PMI_003251-RA	P_Miniata_Custom_20130506.fasta	414,560.90	100.00%	29	40	42	1.26%	8.12%	ELGYPEGALR	R	V	99.50%	46.9	30.5	34.6	0	1	0	0	2	1,104.57	1,152.00		399258	2227	2236	Empty	TRUE
Pminiata 52013	Uncategorized Sample	15064	MSB15064NSPatiriaBand_09.raw (F039767)	PMI_003251-RA	PMI_003251-RA	P_Miniata_Custom_20130506.fasta	414,560.90	100.00%	29	40	42	1.26%	8.12%	FTAAVAR	R	A	90.00%	41.6	25.4	27.3	0	1	0	0	2	735.4147	866		103433	44	50	Empty	TRUE
Pminiata 52013	Uncategorized Sample	15064	MSB15064NSPatiriaBand_09.raw (F039767)	PMI_003251-RA	PMI_003251-RA	P_Miniata_Custom_20130506.fasta	414,560.90	100.00%	29	40	42	1.26%	8.12%	ILLDDVSCTEEDTR	R	L	99.70%	101	29.2	96.6	0	1	0	0	2	1,665.76	1,216.00		65,333.00	2873	2886	Empty	TRUE	PMI_007117-RA
Pminiata 52013	Uncategorized Sample	15064	MSB15064NSPatiriaBand_09.raw (F039767)	PMI_003251-RA	PMI_003251-RA	P_Miniata_Custom_20130506.fasta	414,560.90	100.00%	29	40	42	1.26%	8.12%	ILLDDVSCTEEDTRLEDCGNR	R	G	97.60%	24.9	27.9	22.7	0	0	2	0	2	2,510.11	1,227.50		99,205.10	2873	2893	Empty	TRUE	PMI_007117-RA
Pminiata 52013	Uncategorized Sample	15064	MSB15064NSPatiriaBand_09.raw (F039767)	PMI_003251-RA	PMI_003251-RA	P_Miniata_Custom_20130506.fasta	414,560.90	100.00%	29	40	42	1.26%	8.12%	ITVVLR	R	Q	50.00%	27	25	10.4	0	1	0	0	2	700.4716	1,076.00		87,795.30	21	26	Empty	TRUE
Pminiata 52013	Uncategorized Sample	15064	MSB15064NSPatiriaBand_09.raw (F039767)	PMI_003251-RA	PMI_003251-RA	P_Miniata_Custom_20130506.fasta	414,560.90	100.00%	29	40	42	1.26%	8.12%	LADGTADHVGR	R	V	99.70%	73.2	27.9	54	0	1	0	0	2	1,111.55	767		31,449.00	1208	1218	Empty	TRUE
Pminiata 52013	Uncategorized Sample	15064	MSB15064NSPatiriaBand_09.raw (F039767)	PMI_003251-RA	PMI_003251-RA	P_Miniata_Custom_20130506.fasta	414,560.90	100.00%	29	40	42	1.26%	8.12%	LAGGSTPNSGR	R	V	99.30%	43.6	29.2	36.5	0	1	0	0	2	1,016.51	709		13,441.40	2929	2939	Empty	TRUE
Pminiata 52013	Uncategorized Sample	15064	MSB15064NSPatiriaBand_09.raw (F039767)	PMI_003251-RA	PMI_003251-RA	P_Miniata_Custom_20130506.fasta	414,560.90	100.00%	29	40	42	1.26%	8.12%	LAGGTEPHVGR	R	V	99.70%	63.7	29.1	57	0	1	1	0	2	1,093.58	804		77,564.20	1754	1764	Empty	TRUE
Pminiata 52013	Uncategorized Sample	15064	MSB15064NSPatiriaBand_09.raw (F039767)	PMI_003251-RA	PMI_003251-RA	P_Miniata_Custom_20130506.fasta	414,560.90	100.00%	29	40	42	1.26%	8.12%	LEDCPSSGWR	R	E	99.50%	41.7	25	13.2	0	1	0	0	2	1,206.52	1,020.00		49,997.60	2735	2744	Empty	TRUE
Pminiata 52013	Uncategorized Sample	15064	MSB15064NSPatiriaBand_09.raw (F039767)	PMI_003251-RA	PMI_003251-RA	P_Miniata_Custom_20130506.fasta	414,560.90	100.00%	29	40	42	1.26%	8.12%	LIGPEPNNGR	R	V	79.50%	26.3	28.8	14.9	0	1	0	0	2	1,066.56	907		92,573.50	2539	2548	Empty	TRUE
Pminiata 52013	Uncategorized Sample	15064	MSB15064NSPatiriaBand_09.raw (F039767)	PMI_003251-RA	PMI_003251-RA	P_Miniata_Custom_20130506.fasta	414,560.90	100.00%	29	40	42	1.26%	8.12%	LIGPEPNNGRVEVK	R	Y	94.90%	23	28.7	0	0	0	1	0	2	1,522.82	1,021.00		47,277.40	2539	2552	Empty	TRUE
Pminiata 52013	Uncategorized Sample	15064	MSB15064NSPatiriaBand_09.raw (F039767)	PMI_003251-RA	PMI_003251-RA	P_Miniata_Custom_20130506.fasta	414,560.90	100.00%	29	40	42	1.26%	8.12%	LVDCFNAGWR	R	T	99.70%	58.2	28.4	46.4	0	1	0	0	2	1,237.58	1,256.00		66,732.80	3429	3438	Empty	TRUE
Pminiata 52013	Uncategorized Sample	15064	MSB15064NSPatiriaBand_09.raw (F039767)	PMI_003251-RA	PMI_003251-RA	P_Miniata_Custom_20130506.fasta	414,560.90	100.00%	29	40	42	1.26%	8.12%	LVGPSDKEGR	R	L	63.60%	21.8	27.1	0	0	1	0	0	2	1,057.56	747		10,319.40	258	267	Empty	TRUE
Pminiata 52013	Uncategorized Sample	15064	MSB15064NSPatiriaBand_09.raw (F039767)	PMI_003251-RA	PMI_003251-RA	P_Miniata_Custom_20130506.fasta	414,560.90	100.00%	29	40	42	1.26%	8.12%	QLGFAGATR	K	I	85.90%	27.9	28.7	13.7	0	1	0	0	2	920.4949	1,031.00		67,506.80	1177	1185	Empty	TRUE
Pminiata 52013	Uncategorized Sample	15064	MSB15064NSPatiriaBand_09.raw (F039767)	PMI_003251-RA	PMI_003251-RA	P_Miniata_Custom_20130506.fasta	414,560.90	100.00%	29	40	42	1.26%	8.12%	QLGFER	K	A	50.00%	28.5	29.8	5.82	0	1	0	0	2	749.3941	998		110409	1992	1997	Empty	TRUE	PMI_007117-RA
Pminiata 52013	Uncategorized Sample	15064	MSB15064NSPatiriaBand_09.raw (F039767)	PMI_003251-RA	PMI_003251-RA	P_Miniata_Custom_20130506.fasta	414,560.90	100.00%	29	40	42	1.26%	8.12%	QLGFGEAQDAPK	R	L	99.70%	77	29.8	56.2	0	2	0	0	2	1,260.62	1,182.50		100430	1069	1080	Empty	TRUE
Pminiata 52013	Uncategorized Sample	15064	MSB15064NSPatiriaBand_09.raw (F039767)	PMI_003251-RA	PMI_003251-RA	P_Miniata_Custom_20130506.fasta	414,560.90	100.00%	29	40	42	1.26%	8.12%	QLGFGQGGVR	R	F	99.70%	61.9	30.3	46.1	0	2	0	0	2	1,018.54	1,177.50		125998	1356	1365	Empty	TRUE
Pminiata 52013	Uncategorized Sample	15064	MSB15064NSPatiriaBand_09.raw (F039767)	PMI_003251-RA	PMI_003251-RA	P_Miniata_Custom_20130506.fasta	414,560.90	100.00%	29	40	42	1.26%	8.12%	QLGFTGAVEAASGAR	K	F	99.70%	101	30.1	91.3	0	2	0	0	2	1,417.71	1,299.50		144354	2851	2865	Empty	TRUE	PMI_007117-RA
Pminiata 52013	Uncategorized Sample	15064	MSB15064NSPatiriaBand_09.raw (F039767)	PMI_003251-RA	PMI_003251-RA	P_Miniata_Custom_20130506.fasta	414,560.90	100.00%	29	40	42	1.26%	8.12%	QLGFTGAVEAASGGR	K	F	99.70%	95.6	30.1	82.5	0	2	0	0	2	1,420.72	1,297.50		110262	3231	3245	Empty	TRUE	PMI_007117-RA
Pminiata 52013	Uncategorized Sample	15064	MSB15064NSPatiriaBand_09.raw (F039767)	PMI_003251-RA	PMI_003251-RA	P_Miniata_Custom_20130506.fasta	414,560.90	100.00%	29	40	42	1.26%	8.12%	QLGFTNGAVR	R	E	99.70%	61.6	29.8	50.1	0	3	0	0	2	1,063.55	1,117.00		403726	2576	2585	Empty	TRUE
Pminiata 52013	Uncategorized Sample	15064	MSB15064NSPatiriaBand_09.raw (F039767)	PMI_003251-RA	PMI_003251-RA	P_Miniata_Custom_20130506.fasta	414,560.90	100.00%	29	40	42	1.26%	8.12%	QLGFTR	K	A	50.00%	19.3	25.8	0	0	1	0	0	2	721.3992	988		56,216.50	3502	3507	Empty	TRUE	PMI_006886-RA
Pminiata 52013	Uncategorized Sample	15064	MSB15064NSPatiriaBand_09.raw (F039767)	PMI_003251-RA	PMI_003251-RA	P_Miniata_Custom_20130506.fasta	414,560.90	100.00%	29	40	42	1.26%	8.12%	QLGYEGALEAK	R	S	93.20%	32.1	29.5	6.19	0	1	0	0	2	1,178.61	1,117.00		52,108.40	400	410	Empty	TRUE	PMI_023266-RA
Pminiata 52013	Uncategorized Sample	15064	MSB15064NSPatiriaBand_09.raw (F039767)	PMI_003251-RA	PMI_003251-RA	P_Miniata_Custom_20130506.fasta	414,560.90	100.00%	29	40	42	1.26%	8.12%	QSNCQHAEDAGVICR	K	T	99.70%	30.7	25	30.7	0	1	2	0	2	1,744.75	845		73,652.90	1729	1743	Empty	TRUE
Pminiata 52013	Uncategorized Sample	15064	MSB15064NSPatiriaBand_09.raw (F039767)	PMI_003251-RA	PMI_003251-RA	P_Miniata_Custom_20130506.fasta	414,560.90	100.00%	29	40	42	1.26%	8.12%	TDPEPEITVR	R	L	82.10%	26	27.8	14.2	0	1	0	0	2	1,156.58	1,034.00		138569	1744	1753	Empty	TRUE
Pminiata 52013	Uncategorized Sample	15064	MSB15064NSPatiriaBand_09.raw (F039767)	PMI_003251-RA	PMI_003251-RA	P_Miniata_Custom_20130506.fasta	414,560.90	100.00%	29	40	42	1.26%	8.12%	TTDCGHSEDAGVVCLPNEEPDVTVR	R	L	99.70%	47.9	27.2	41.8	0	0	1	0	2	2,757.21	1,199.00		54,549.10	3439	3463	Empty	TRUE
Pminiata 52013	Uncategorized Sample	15064	MSB15064NSPatiriaBand_09.raw (F039767)	PMI_003251-RA	PMI_003251-RA	P_Miniata_Custom_20130506.fasta	414,560.90	100.00%	29	40	42	1.26%	8.12%	YVSLDIDPANSDAEEK	R	L	99.70%	89.7	28.4	79	0	2	0	0	2	1,766.80	1,235.50		127191	90	105	Empty	TRUE
Pminiata 52013	Uncategorized Sample	15064	MSB15064NSPatiriaBand_09.raw (F039767)	PMI_013990-RA	PMI_013990-RA	P_Miniata_Custom_20130506.fasta	90,158.00	100.00%	8	8	8	0.24%	10.90%	CADVPVNMR	K	F	58.70%	19.7	25.7	13.6	0	1	0	0	2	1,077.48	817		41,172.60	181	189	Empty	TRUE
Pminiata 52013	Uncategorized Sample	15064	MSB15064NSPatiriaBand_09.raw (F039767)	PMI_013990-RA	PMI_013990-RA	P_Miniata_Custom_20130506.fasta	90,158.00	100.00%	8	8	8	0.24%	10.90%	DADITVSISHESR	R	V	99.60%	32.2	28.6	20.9	0	0	1	0	2	1,429.69	1,015.00		42,244.30	31	43	Empty	TRUE
Pminiata 52013	Uncategorized Sample	15064	MSB15064NSPatiriaBand_09.raw (F039767)	PMI_013990-RA	PMI_013990-RA	P_Miniata_Custom_20130506.fasta	90,158.00	100.00%	8	8	8	0.24%	10.90%	DDTTVAVSLYGR	R	A	99.70%	72.6	29.1	69	0	1	0	0	2	1,296.64	1,220.00		59,970.90	229	240	Empty	TRUE
Pminiata 52013	Uncategorized Sample	15064	MSB15064NSPatiriaBand_09.raw (F039767)	PMI_013990-RA	PMI_013990-RA	P_Miniata_Custom_20130506.fasta	90,158.00	100.00%	8	8	8	0.24%	10.90%	EYCMAQMVLAR	R	G	98.70%	35.7	25	30.9	0	1	0	0	2	1,403.61	1,029.00		40,807.30	354	364	Empty	TRUE
Pminiata 52013	Uncategorized Sample	15064	MSB15064NSPatiriaBand_09.raw (F039767)	PMI_013990-RA	PMI_013990-RA	P_Miniata_Custom_20130506.fasta	90,158.00	100.00%	8	8	8	0.24%	10.90%	IGVLSGSK	K	C	91.50%	29.5	27.9	19.5	0	1	0	0	2	760.4564	940		58,139.50	173	180	Empty	TRUE
Pminiata 52013	Uncategorized Sample	15064	MSB15064NSPatiriaBand_09.raw (F039767)	PMI_013990-RA	PMI_013990-RA	P_Miniata_Custom_20130506.fasta	90,158.00	100.00%	8	8	8	0.24%	10.90%	LQVVHFASADEDLTSTR	R	I	99.70%	53.7	30.7	45.1	0	0	1	0	2	1,888.94	1,212.00		152838	150	166	Empty	TRUE
Pminiata 52013	Uncategorized Sample	15064	MSB15064NSPatiriaBand_09.raw (F039767)	PMI_013990-RA	PMI_013990-RA	P_Miniata_Custom_20130506.fasta	90,158.00	100.00%	8	8	8	0.24%	10.90%	LYIIGASAR	R	S	99.70%	59	25	44.2	0	1	0	0	2	963.5622	1,185.00		60,678.10	12	20	Empty	TRUE
Pminiata 52013	Uncategorized Sample	15064	MSB15064NSPatiriaBand_09.raw (F039767)	PMI_013990-RA	PMI_013990-RA	P_Miniata_Custom_20130506.fasta	90,158.00	100.00%	8	8	8	0.24%	10.90%	SFITSPLFGR	R	T	99.70%	47.3	27.5	31.4	0	1	0	0	2	1,124.61	1,336.00		141221	207	216	Empty	TRUE
Pminiata 52013	Uncategorized Sample	15064	MSB15064NSPatiriaBand_09.raw (F039767)	PMI_007118-RA	PMI_007118-RA	P_Miniata_Custom_20130506.fasta	116,951.90	100.00%	5	6	6	0.18%	5.34%	LAGESQSETEGR	R	V	99.70%	63.3	28.4	50.7	0	1	0	0	2	1,263.58	750		16,871.10	528	539	Empty	TRUE
Pminiata 52013	Uncategorized Sample	15064	MSB15064NSPatiriaBand_09.raw (F039767)	PMI_007118-RA	PMI_007118-RA	P_Miniata_Custom_20130506.fasta	116,951.90	100.00%	5	6	6	0.18%	5.34%	LQNGATDLEGR	R	L	99.70%	53	28.5	17.8	0	1	0	0	2	1,174.57	940		57,792.80	636	646	Empty	TRUE
Pminiata 52013	Uncategorized Sample	15064	MSB15064NSPatiriaBand_09.raw (F039767)	PMI_007118-RA	PMI_007118-RA	P_Miniata_Custom_20130506.fasta	116,951.90	100.00%	5	6	6	0.18%	5.34%	LVSEGGNPWEGR	R	L	99.70%	68.4	28.7	54.8	0	1	0	0	2	1,300.63	1,114.00		63,131.80	224	235	Empty	TRUE
Pminiata 52013	Uncategorized Sample	15064	MSB15064NSPatiriaBand_09.raw (F039767)	PMI_007118-RA	PMI_007118-RA	P_Miniata_Custom_20130506.fasta	116,951.90	100.00%	5	6	6	0.18%	5.34%	MLGYPGAAQYK	R	T	85.50%	27.4	28.3	21	0	1	0	0	2	1,198.59	1,152.00		48,181.80	263	273	Empty	TRUE
Pminiata 52013	Uncategorized Sample	15064	MSB15064NSPatiriaBand_09.raw (F039767)	PMI_007118-RA	PMI_007118-RA	P_Miniata_Custom_20130506.fasta	116,951.90	100.00%	5	6	6	0.18%	5.34%	QLGFAAASAVLK	R	G	99.70%	59.2	29.3	47.1	0	2	0	0	2	1,158.65	1,348.00		159127	354	365	Empty	TRUE
Pminiata 52013	Uncategorized Sample	15064	MSB15064NSPatiriaBand_09.raw (F039767)	PMI_015982-RA	PMI_015982-RA	P_Miniata_Custom_20130506.fasta	83,607.50	100.00%	10	11	11	0.33%	14.40%	AGFAGDDAPR	K	A	99.70%	45.2	26.6	34.6	0	1	0	0	2	976.4484	890		42,168.70	20	29	Empty	TRUE
Pminiata 52013	Uncategorized Sample	15064	MSB15064NSPatiriaBand_09.raw (F039767)	PMI_015982-RA	PMI_015982-RA	P_Miniata_Custom_20130506.fasta	83,607.50	100.00%	10	11	11	0.33%	14.40%	DLTDYLMK	R	I	92.20%	28.5	26.6	3.33	0	1	0	0	2	1,014.48	1,252.00		43,341.20	185	192	Empty	TRUE
Pminiata 52013	Uncategorized Sample	15064	MSB15064NSPatiriaBand_09.raw (F039767)	PMI_015982-RA	PMI_015982-RA	P_Miniata_Custom_20130506.fasta	83,607.50	100.00%	10	11	11	0.33%	14.40%	DSYVGDEAQSK	K	R	63.90%	20.1	25.4	16.2	0	1	0	0	2	1,198.52	823		20,598.40	52	62	Empty	TRUE
Pminiata 52013	Uncategorized Sample	15064	MSB15064NSPatiriaBand_09.raw (F039767)	PMI_015982-RA	PMI_015982-RA	P_Miniata_Custom_20130506.fasta	83,607.50	100.00%	10	11	11	0.33%	14.40%	DSYVGDEAQSKR	K	G	78.70%	25.2	27.9	25.2	0	1	0	0	2	1,354.62	787		18,546.20	52	63	Empty	TRUE
Pminiata 52013	Uncategorized Sample	15064	MSB15064NSPatiriaBand_09.raw (F039767)	PMI_015982-RA	PMI_015982-RA	P_Miniata_Custom_20130506.fasta	83,607.50	100.00%	10	11	11	0.33%	14.40%	EKMTQIMFETFNTPAMYVAIQAVLSLYASGR	R	T	93.40%	23.9	30.4	0	0	0	1	0	2	3,559.72	1,451.00		4,258.20	118	148	Empty	TRUE
Pminiata 52013	Uncategorized Sample	15064	MSB15064NSPatiriaBand_09.raw (F039767)	PMI_015982-RA	PMI_015982-RA	P_Miniata_Custom_20130506.fasta	83,607.50	100.00%	10	11	11	0.33%	14.40%	GYSFTTTAER	R	E	99.70%	46.9	27.5	40.8	0	1	0	0	2	1,132.53	1,035.00		57,337.10	198	207	Empty	TRUE
Pminiata 52013	Uncategorized Sample	15064	MSB15064NSPatiriaBand_09.raw (F039767)	PMI_015982-RA	PMI_015982-RA	P_Miniata_Custom_20130506.fasta	83,607.50	100.00%	10	11	11	0.33%	14.40%	LDLAGR	R	D	50.00%	34.3	29.5	0	0	1	0	0	2	644.3727	937		30,369.60	179	184	Empty	TRUE
Pminiata 52013	Uncategorized Sample	15064	MSB15064NSPatiriaBand_09.raw (F039767)	PMI_015982-RA	PMI_015982-RA	P_Miniata_Custom_20130506.fasta	83,607.50	100.00%	10	11	11	0.33%	14.40%	MTQIMFETFNTPAMYVAIQAVLSLYASGR	K	T	99.70%	54.8	30.7	50.2	0	0	1	0	2	3,301.59	1,463.00		20,242.90	120	148	Empty	TRUE
Pminiata 52013	Uncategorized Sample	15064	MSB15064NSPatiriaBand_09.raw (F039767)	PMI_015982-RA	PMI_015982-RA	P_Miniata_Custom_20130506.fasta	83,607.50	100.00%	10	11	11	0.33%	14.40%	QEYDESGPSIVHR	K	K	99.70%	34.4	28.8	31.7	0	1	1	0	2	1,516.70	1,022.50		53,675.80	737	749	Empty	TRUE
Pminiata 52013	Uncategorized Sample	15064	MSB15064NSPatiriaBand_09.raw (F039767)	PMI_015982-RA	PMI_015982-RA	P_Miniata_Custom_20130506.fasta	83,607.50	100.00%	10	11	11	0.33%	14.40%	VAPEEHPVLLTEAPLNPK	R	A	91.80%	20.1	27.4	20.1	0	0	1	0	2	1,954.06	1,217.00		47,155.90	97	114	Empty	TRUE
Pminiata 52013	Uncategorized Sample	15064	MSB15064NSPatiriaBand_09.raw (F039767)	PMI_023895-RA	PMI_023895-RA	P_Miniata_Custom_20130506.fasta	186,949.60	100.00%	3	3	3	0.09%	1.90%	AGIPISAFSIR	R	D	99.70%	58.1	26.8	41.9	0	1	0	0	2	1,131.65	1,315.00		115997	1075	1085	Empty	TRUE
Pminiata 52013	Uncategorized Sample	15064	MSB15064NSPatiriaBand_09.raw (F039767)	PMI_023895-RA	PMI_023895-RA	P_Miniata_Custom_20130506.fasta	186,949.60	100.00%	3	3	3	0.09%	1.90%	EFIVEEGGMIK	R	I	97.70%	36.9	29	7.95	0	1	0	0	2	1,267.62	1,197.00		47,474.50	1143	1153	Empty	TRUE
Pminiata 52013	Uncategorized Sample	15064	MSB15064NSPatiriaBand_09.raw (F039767)	PMI_023895-RA	PMI_023895-RA	P_Miniata_Custom_20130506.fasta	186,949.60	100.00%	3	3	3	0.09%	1.90%	FEPQNGLLQR	R	L	81.50%	27.9	29.9	17.5	0	1	0	0	2	1,201.63	1,157.00		55,780.80	1291	1300	Empty	TRUE
Pminiata 52013	Uncategorized Sample	15064	MSB15064NSPatiriaBand_09.raw (F039767)	PMI_008849-RA	PMI_008849-RA	P_Miniata_Custom_20130506.fasta	40,961.40	100.00%	2	2	2	0.06%	5.19%	LPLTVIPK	R	R	99.00%	41.4	25	41.4	0	1	0	0	2	880.5868	1,227.00		39,358.60	167	174	Empty	TRUE
Pminiata 52013	Uncategorized Sample	15064	MSB15064NSPatiriaBand_09.raw (F039767)	PMI_008849-RA	PMI_008849-RA	P_Miniata_Custom_20130506.fasta	40,961.40	100.00%	2	2	2	0.06%	5.19%	SSYITADGEER	R	D	95.30%	30.6	26.2	25	0	1	0	0	2	1,227.55	912		23,083.40	291	301	Empty	TRUE
Pminiata 52013	Uncategorized Sample	15064	MSB15064NSPatiriaBand_09.raw (F039767)	PMI_024452-RA	PMI_024452-RA	P_Miniata_Custom_20130506.fasta	28,115.00	100.00%	2	2	2	0.06%	8.24%	CPYIIGFPGAER	R	I	98.80%	42	30.6	32	0	1	0	0	2	1,379.68	1,303.00		43,280.00	76	87	Empty	TRUE
Pminiata 52013	Uncategorized Sample	15064	MSB15064NSPatiriaBand_09.raw (F039767)	PMI_024452-RA	PMI_024452-RA	P_Miniata_Custom_20130506.fasta	28,115.00	100.00%	2	2	2	0.06%	8.24%	FENVDIDFR	R	G	99.70%	49.7	28.2	41.3	0	1	0	0	2	1,154.55	1,266.00		111109	92	100	Empty	TRUE
Pminiata 52013	Uncategorized Sample	15064	MSB15064NSPatiriaBand_09.raw (F039767)	PMI_019742-RA	PMI_019742-RA	P_Miniata_Custom_20130506.fasta	46,849.30	100.00%	2	2	3	0.09%	4.98%	EYSSEDINAAGR	R	I	99.70%	50.2	25.1	47.5	0	2	0	0	2	1,312.57	928.5		62,704.00	216	227	Empty	TRUE
Pminiata 52013	Uncategorized Sample	15064	MSB15064NSPatiriaBand_09.raw (F039767)	PMI_019742-RA	PMI_019742-RA	P_Miniata_Custom_20130506.fasta	46,849.30	100.00%	2	2	3	0.09%	4.98%	TGQSESPFR	R	L	97.30%	35.2	28.2	21.7	0	1	0	0	2	1,008.47	907		33,755.00	161	169	Empty	TRUE
Pminiata 52013	Uncategorized Sample	15064	MSB15064NSPatiriaBand_09.raw (F039767)	PMI_005627-RA	PMI_005627-RA	P_Miniata_Custom_20130506.fasta	159,615.50	100.00%	2	2	2	0.06%	1.52%	MGDTTQVSIVR	R	V	99.70%	53.5	29.6	41.7	0	1	0	0	2	1,222.61	978		43,391.60	626	636	Empty	TRUE
Pminiata 52013	Uncategorized Sample	15064	MSB15064NSPatiriaBand_09.raw (F039767)	PMI_005627-RA	PMI_005627-RA	P_Miniata_Custom_20130506.fasta	159,615.50	100.00%	2	2	2	0.06%	1.52%	SGDLSITSTVR	R	C	88.50%	29.4	29.2	21.6	0	1	0	0	2	1,135.60	1,084.00		38,933.90	434	444	Empty	TRUE
Pminiata 52013	Uncategorized Sample	15064	MSB15064NSPatiriaBand_09.raw (F039767)	PMI_027881-RA	PMI_027881-RA	P_Miniata_Custom_20130506.fasta	15,130.50	99.90%	2	3	3	0.09%	14.00%	ETGDVYTMLYR	K	S	99.70%	47	28.3	42.4	0	2	0	0	2	1,347.63	1,244.00		65,523.60	47	57	Empty	TRUE
Pminiata 52013	Uncategorized Sample	15064	MSB15064NSPatiriaBand_09.raw (F039767)	PMI_027881-RA	PMI_027881-RA	P_Miniata_Custom_20130506.fasta	15,130.50	99.90%	2	3	3	0.09%	14.00%	SYVNYHK	R	Y	71.20%	22.7	26.8	20.5	0	1	0	0	2	910.4416	778		21,156.40	117	123	Empty	TRUE
Pminiata 52013	Uncategorized Sample	15064	MSB15064NSPatiriaBand_09.raw (F039767)	PMI_017807-RA	PMI_017807-RA	P_Miniata_Custom_20130506.fasta	98,550.40	100.00%	2	2	2	0.06%	2.28%	GTESSLDECR	R	H	99.60%	42.6	25	42.6	0	1	0	0	2	1,153.48	812		22,520.20	30	39	Empty	TRUE
Pminiata 52013	Uncategorized Sample	15064	MSB15064NSPatiriaBand_09.raw (F039767)	PMI_017807-RA	PMI_017807-RA	P_Miniata_Custom_20130506.fasta	98,550.40	100.00%	2	2	2	0.06%	2.28%	LVGGASPMEGR	R	V	95.40%	34.4	29.9	12.8	0	1	0	0	2	1,089.54	813		41,724.10	180	190	Empty	TRUE
Pminiata 52013	Uncategorized Sample	15064	MSB15064NSPatiriaBand_09.raw (F039767)	PMI_001156-RA	PMI_001156-RA	P_Miniata_Custom_20130506.fasta	91,660.70	100.00%	16	27	29	0.87%	21.40%	AVITSPDYPYK	K	Y	99.40%	44	28.8	38.5	0	1	0	0	2	1,253.64	1,116.00		137747	527	537	Empty	TRUE
Pminiata 52013	Uncategorized Sample	15064	MSB15064NSPatiriaBand_09.raw (F039767)	PMI_001156-RA	PMI_001156-RA	P_Miniata_Custom_20130506.fasta	91,660.70	100.00%	16	27	29	0.87%	21.40%	CVYTIVGPNNR	K	R	98.30%	39.4	29.8	0.2	0	3	0	0	2	1,293.63	1,139.00		146746	663	673	Empty	TRUE
Pminiata 52013	Uncategorized Sample	15064	MSB15064NSPatiriaBand_09.raw (F039767)	PMI_001156-RA	PMI_001156-RA	P_Miniata_Custom_20130506.fasta	91,660.70	100.00%	16	27	29	0.87%	21.40%	CVYTIVGPNNRR	K	V	99.70%	49.2	30.4	2.49	0	0	3	0	2	1,449.73	1,027.00		234174	663	674	Empty	TRUE
Pminiata 52013	Uncategorized Sample	15064	MSB15064NSPatiriaBand_09.raw (F039767)	PMI_001156-RA	PMI_001156-RA	P_Miniata_Custom_20130506.fasta	91,660.70	100.00%	16	27	29	0.87%	21.40%	EQPYNECGGDVPISR	R	D	99.70%	88.7	26.5	80.4	0	2	0	0	2	1,720.76	1,043.50		110751	381	395	Empty	TRUE
Pminiata 52013	Uncategorized Sample	15064	MSB15064NSPatiriaBand_09.raw (F039767)	PMI_001156-RA	PMI_001156-RA	P_Miniata_Custom_20130506.fasta	91,660.70	100.00%	16	27	29	0.87%	21.40%	FLTDFQTELTGWK	K	L	99.70%	62.8	29.9	46.8	0	1	0	0	2	1,585.79	1,378.00		10,893.50	611	623	Empty	TRUE
Pminiata 52013	Uncategorized Sample	15064	MSB15064NSPatiriaBand_09.raw (F039767)	PMI_001156-RA	PMI_001156-RA	P_Miniata_Custom_20130506.fasta	91,660.70	100.00%	16	27	29	0.87%	21.40%	GLTAVFK	R	K	89.40%	25.5	25	8.11	0	1	0	0	2	735.44	1,160.00		41,386.30	428	434	Empty	TRUE
Pminiata 52013	Uncategorized Sample	15064	MSB15064NSPatiriaBand_09.raw (F039767)	PMI_001156-RA	PMI_001156-RA	P_Miniata_Custom_20130506.fasta	91,660.70	100.00%	16	27	29	0.87%	21.40%	IVASDTGLVGEPSLNEDGSR	K	I	99.70%	104	30.6	96	0	2	1	0	2	2,015.99	1,216.00		334988	746	765	Empty	TRUE
Pminiata 52013	Uncategorized Sample	15064	MSB15064NSPatiriaBand_09.raw (F039767)	PMI_001156-RA	PMI_001156-RA	P_Miniata_Custom_20130506.fasta	91,660.70	100.00%	16	27	29	0.87%	21.40%	KPEEATMLDSGTVWLR	R	L	99.70%	42.6	31.1	36.8	0	0	1	0	2	1,848.92	1,225.00		97,118.90	348	363	Empty	TRUE
Pminiata 52013	Uncategorized Sample	15064	MSB15064NSPatiriaBand_09.raw (F039767)	PMI_001156-RA	PMI_001156-RA	P_Miniata_Custom_20130506.fasta	91,660.70	100.00%	16	27	29	0.87%	21.40%	LKTDPSINR	R	L	99.70%	45.8	28.2	27.5	0	1	1	0	2	1,043.58	804.5		98,797.20	364	372	Empty	TRUE
Pminiata 52013	Uncategorized Sample	15064	MSB15064NSPatiriaBand_09.raw (F039767)	PMI_001156-RA	PMI_001156-RA	P_Miniata_Custom_20130506.fasta	91,660.70	100.00%	16	27	29	0.87%	21.40%	MKEDDSTHYIYK	K	H	99.70%	59.7	26.9	45.1	0	1	2	1	2	1,545.69	833		218446	214	225	Empty	TRUE
Pminiata 52013	Uncategorized Sample	15064	MSB15064NSPatiriaBand_09.raw (F039767)	PMI_001156-RA	PMI_001156-RA	P_Miniata_Custom_20130506.fasta	91,660.70	100.00%	16	27	29	0.87%	21.40%	PGAPTLR	R	L	90.00%	30.5	25	21	0	1	0	0	2	711.4149	854		51,484.20	336	342	Empty	TRUE
Pminiata 52013	Uncategorized Sample	15064	MSB15064NSPatiriaBand_09.raw (F039767)	PMI_001156-RA	PMI_001156-RA	P_Miniata_Custom_20130506.fasta	91,660.70	100.00%	16	27	29	0.87%	21.40%	PLYDAFIPR	R	T	99.70%	71.5	28.7	59.1	0	1	0	0	2	1,091.59	1,325.00		63,550.20	717	725	Empty	TRUE
Pminiata 52013	Uncategorized Sample	15064	MSB15064NSPatiriaBand_09.raw (F039767)	PMI_001156-RA	PMI_001156-RA	P_Miniata_Custom_20130506.fasta	91,660.70	100.00%	16	27	29	0.87%	21.40%	SDGEVTITSPR	K	Y	99.70%	61	29.9	49.4	0	1	0	0	2	1,161.57	940		49,235.00	279	289	Empty	TRUE
Pminiata 52013	Uncategorized Sample	15064	MSB15064NSPatiriaBand_09.raw (F039767)	PMI_001156-RA	PMI_001156-RA	P_Miniata_Custom_20130506.fasta	91,660.70	100.00%	16	27	29	0.87%	21.40%	SFESEENYDYIDIGSGK	K	M	99.70%	93.8	25	91.2	0	2	0	0	2	1,953.82	1,285.00		65,189.70	197	213	Empty	TRUE
Pminiata 52013	Uncategorized Sample	15064	MSB15064NSPatiriaBand_09.raw (F039767)	PMI_001156-RA	PMI_001156-RA	P_Miniata_Custom_20130506.fasta	91,660.70	100.00%	16	27	29	0.87%	21.40%	TSVAWIR	R	W	90.00%	35.4	28.8	21.2	0	1	0	0	2	832.4675	1,155.00		64,146.80	726	732	Empty	TRUE
Pminiata 52013	Uncategorized Sample	15064	MSB15064NSPatiriaBand_09.raw (F039767)	PMI_001156-RA	PMI_001156-RA	P_Miniata_Custom_20130506.fasta	91,660.70	100.00%	16	27	29	0.87%	21.40%	WITEYDRPYK	R	G	99.50%	45	28.7	37.9	0	1	1	0	2	1,370.67	1,117.00		199946	733	742	Empty	TRUE
Pminiata 52013	Uncategorized Sample	15064	MSB15064NSPatiriaBand_09.raw (F039767)	PMI_025303-RA	PMI_025303-RA	P_Miniata_Custom_20130506.fasta	14,260.40	100.00%	5	9	9	0.27%	38.80%	EGGDLMEDWR	R	T	99.70%	53.1	25	44.7	0	2	0	0	2	1,207.51	1,191.50		178898	57	66	Empty	TRUE
Pminiata 52013	Uncategorized Sample	15064	MSB15064NSPatiriaBand_09.raw (F039767)	PMI_025303-RA	PMI_025303-RA	P_Miniata_Custom_20130506.fasta	14,260.40	100.00%	5	9	9	0.27%	38.80%	LGHNPTCEDFAR	R	I	99.70%	37.6	25.9	26.3	0	1	1	0	2	1,416.63	928		263697	92	103	Empty	TRUE
Pminiata 52013	Uncategorized Sample	15064	MSB15064NSPatiriaBand_09.raw (F039767)	PMI_025303-RA	PMI_025303-RA	P_Miniata_Custom_20130506.fasta	14,260.40	100.00%	5	9	9	0.27%	38.80%	NAYWQDAR	K	R	99.00%	38.6	26.1	29	0	1	0	0	2	1,023.46	1,020.00		151840	48	55	Empty	TRUE
Pminiata 52013	Uncategorized Sample	15064	MSB15064NSPatiriaBand_09.raw (F039767)	PMI_025303-RA	PMI_025303-RA	P_Miniata_Custom_20130506.fasta	14,260.40	100.00%	5	9	9	0.27%	38.80%	REGGDLMEDWR	R	T	74.20%	22.3	25.8	14.4	0	1	1	0	2	1,379.60	1,006.00		138643	56	66	Empty	TRUE
Pminiata 52013	Uncategorized Sample	15064	MSB15064NSPatiriaBand_09.raw (F039767)	PMI_025303-RA	PMI_025303-RA	P_Miniata_Custom_20130506.fasta	14,260.40	100.00%	5	9	9	0.27%	38.80%	TCAASFTCSADAVQGYMER	R	Y	99.70%	64.1	25	57.4	0	1	1	0	2	2,140.87	1,226.50		69,468.20	67	85	Empty	TRUE
Pminiata 52013	Uncategorized Sample	15064	MSB15064NSPatiriaBand_09.raw (F039767)	PMI_016447-RA	PMI_016447-RA	P_Miniata_Custom_20130506.fasta	131,998.10	100.00%	9	10	10	0.30%	8.75%	ADQFSCGESSTCIPR	R	G	99.70%	63.1	25	58	0	1	0	0	2	1,714.72	1,063.00		231880	109	123	Empty	TRUE
Pminiata 52013	Uncategorized Sample	15064	MSB15064NSPatiriaBand_09.raw (F039767)	PMI_016447-RA	PMI_016447-RA	P_Miniata_Custom_20130506.fasta	131,998.10	100.00%	9	10	10	0.30%	8.75%	ATGPDPLILFANR	R	H	99.70%	69.1	28.2	66.4	0	2	0	0	2	1,384.76	1,365.00		78,579.20	383	395	Empty	TRUE
Pminiata 52013	Uncategorized Sample	15064	MSB15064NSPatiriaBand_09.raw (F039767)	PMI_016447-RA	PMI_016447-RA	P_Miniata_Custom_20130506.fasta	131,998.10	100.00%	9	10	10	0.30%	8.75%	CDNLEGHYK	R	C	99.60%	28.7	25	10.6	0	0	1	0	2	1,135.48	793		21,533.80	358	366	Empty	TRUE
Pminiata 52013	Uncategorized Sample	15064	MSB15064NSPatiriaBand_09.raw (F039767)	PMI_016447-RA	PMI_016447-RA	P_Miniata_Custom_20130506.fasta	131,998.10	100.00%	9	10	10	0.30%	8.75%	DCVDGSDELDCR	R	L	99.70%	73.6	25	65.2	0	1	0	0	2	1,440.54	964		30,658.70	253	264	Empty	TRUE
Pminiata 52013	Uncategorized Sample	15064	MSB15064NSPatiriaBand_09.raw (F039767)	PMI_016447-RA	PMI_016447-RA	P_Miniata_Custom_20130506.fasta	131,998.10	100.00%	9	10	10	0.30%	8.75%	SEHCIPGR	R	W	98.90%	36.7	25	29.8	0	1	0	0	2	955.4415	742		30,638.80	75	82	Empty	TRUE
Pminiata 52013	Uncategorized Sample	15064	MSB15064NSPatiriaBand_09.raw (F039767)	PMI_016447-RA	PMI_016447-RA	P_Miniata_Custom_20130506.fasta	131,998.10	100.00%	9	10	10	0.30%	8.75%	SFDVHTR	R	L	90.00%	33.6	28.4	16.5	0	1	0	0	2	861.4213	823		81,622.10	400	406	Empty	TRUE
Pminiata 52013	Uncategorized Sample	15064	MSB15064NSPatiriaBand_09.raw (F039767)	PMI_016447-RA	PMI_016447-RA	P_Miniata_Custom_20130506.fasta	131,998.10	100.00%	9	10	10	0.30%	8.75%	TCSSTEFECR	R	S	99.70%	48.9	25	44.9	0	1	0	0	2	1,276.49	882		41,425.10	65	74	Empty	TRUE
Pminiata 52013	Uncategorized Sample	15064	MSB15064NSPatiriaBand_09.raw (F039767)	PMI_016447-RA	PMI_016447-RA	P_Miniata_Custom_20130506.fasta	131,998.10	100.00%	9	10	10	0.30%	8.75%	TLYTENIDEPR	K	A	99.40%	45	29.4	37.4	0	1	0	0	2	1,350.65	1,093.00		57,183.40	839	849	Empty	TRUE
Pminiata 52013	Uncategorized Sample	15064	MSB15064NSPatiriaBand_09.raw (F039767)	PMI_016447-RA	PMI_016447-RA	P_Miniata_Custom_20130506.fasta	131,998.10	100.00%	9	10	10	0.30%	8.75%	WHCDGDLDCADGSDEDASR	R	C	99.70%	48.1	25	48.1	0	0	1	0	2	2,180.79	979		38,964.10	83	101	Empty	TRUE
Pminiata 52013	Uncategorized Sample	15064	MSB15064NSPatiriaBand_09.raw (F039767)	PMI_006574-RA	PMI_006574-RA	P_Miniata_Custom_20130506.fasta	31,214.70	100.00%	3	3	3	0.09%	12.90%	EAAAAEPTSAAGEESR	K	Q	99.70%	71.3	27	64	0	1	0	0	2	1,546.70	804		23,615.30	72	87	Empty	TRUE
Pminiata 52013	Uncategorized Sample	15064	MSB15064NSPatiriaBand_09.raw (F039767)	PMI_006574-RA	PMI_006574-RA	P_Miniata_Custom_20130506.fasta	31,214.70	100.00%	3	3	3	0.09%	12.90%	ESTESSKEAAAAEPTSAAGEESR	K	Q	99.10%	28.5	27.9	22.8	0	0	1	0	2	2,295.02	826		24,624.80	65	87	Empty	TRUE
Pminiata 52013	Uncategorized Sample	15064	MSB15064NSPatiriaBand_09.raw (F039767)	PMI_006574-RA	PMI_006574-RA	P_Miniata_Custom_20130506.fasta	31,214.70	100.00%	3	3	3	0.09%	12.90%	SEEPAPASTPGETK	K	E	99.20%	41.1	27.8	30.5	0	1	0	0	2	1,400.65	789		34,377.60	51	64	Empty	TRUE
Pminiata 52013	Uncategorized Sample	15064	MSB15064NSPatiriaBand_09.raw (F039767)	PMI_013233-RA	PMI_013233-RA	P_Miniata_Custom_20130506.fasta	136,813.10	100.00%	2	2	2	0.06%	4.05%	AADCMIPEDR	K	V	99.70%	67.5	25	60.3	0	1	0	0	2	1,193.49	857		52,140.70	751	760	Empty	FALSE	PMI_019614-RA
Pminiata 52013	Uncategorized Sample	15064	MSB15064NSPatiriaBand_09.raw (F039767)	PMI_013233-RA	PMI_013233-RA	P_Miniata_Custom_20130506.fasta	136,813.10	100.00%	2	2	2	0.06%	4.05%	CEQGQVSCTVK	R	E	97.50%	34	26.5	21.2	0	1	0	0	2	1,295.57	776		14,509.60	982	992	Empty	FALSE	PMI_019614-RA
Pminiata 52013	Uncategorized Sample	15064	MSB15064NSPatiriaBand_09.raw (F039767)	PMI_013233-RA	PMI_013233-RA	P_Miniata_Custom_20130506.fasta	136,813.10	100.00%	2	2	2	0.06%	4.05%	GMYSQGETWR	R	Q	94.00%	28.1	25	28.1	0	1	0	0	2	1,230.52	975		32,695.10	1158	1167	Empty	TRUE
Pminiata 52013	Uncategorized Sample	15064	MSB15064NSPatiriaBand_09.raw (F039767)	PMI_013233-RA	PMI_013233-RA	P_Miniata_Custom_20130506.fasta	136,813.10	100.00%	2	2	2	0.06%	4.05%	LLPCVDGATTR	K	Q	99.30%	45.3	30.6	26	0	1	0	0	2	1,202.62	1,098.00		112369	198	208	Empty	TRUE
Pminiata 52013	Uncategorized Sample	15064	MSB15064NSPatiriaBand_09.raw (F039767)	PMI_013233-RA	PMI_013233-RA	P_Miniata_Custom_20130506.fasta	136,813.10	100.00%	2	2	2	0.06%	4.05%	VYAHGTFFK	R	T	68.10%	23.2	27.8	17	0	1	0	0	2	1,069.55	1,028.00		59,289.10	761	769	Empty	FALSE	PMI_019614-RA
Pminiata 52013	Uncategorized Sample	15064	MSB15064NSPatiriaBand_09.raw (F039767)	PMI_010283-RA	PMI_010283-RA	P_Miniata_Custom_20130506.fasta	43,714.60	99.70%	2	2	2	0.06%	4.79%	SSASYAGFR	K	V	99.40%	41.7	26.1	32.4	0	1	0	0	2	945.4423	975		27,018.30	197	205	Empty	TRUE
Pminiata 52013	Uncategorized Sample	15064	MSB15064NSPatiriaBand_09.raw (F039767)	PMI_010283-RA	PMI_010283-RA	P_Miniata_Custom_20130506.fasta	43,714.60	99.70%	2	2	2	0.06%	4.79%	VDLEDFEGGK	R	S	55.20%	21.7	28.1	8.15	0	1	0	0	2	1,108.52	1,232.00		31,696.90	187	196	Empty	TRUE
Pminiata 52013	Uncategorized Sample	15064	MSB15064NSPatiriaBand_09.raw (F039767)	PMI_009987-RA	PMI_009987-RA	P_Miniata_Custom_20130506.fasta	174,694.60	100.00%	3	3	3	0.09%	2.19%	LQTGETFR	R	Q	98.80%	39.5	27.9	27.2	0	1	0	0	2	951.4895	934		60,454.00	907	914	Empty	TRUE
Pminiata 52013	Uncategorized Sample	15064	MSB15064NSPatiriaBand_09.raw (F039767)	PMI_009987-RA	PMI_009987-RA	P_Miniata_Custom_20130506.fasta	174,694.60	100.00%	3	3	3	0.09%	2.19%	LTCEGTPIQEEGK	R	C	99.70%	53.9	29.2	47.5	0	1	0	0	2	1,461.69	938		76,030.40	234	246	Empty	TRUE	PMI_003133-RA
Pminiata 52013	Uncategorized Sample	15064	MSB15064NSPatiriaBand_09.raw (F039767)	PMI_009987-RA	PMI_009987-RA	P_Miniata_Custom_20130506.fasta	174,694.60	100.00%	3	3	3	0.09%	2.19%	SCEVGGQTYQHGER	K	W	99.70%	47.7	25	32.7	0	1	0	0	2	1,607.69	776		15,559.40	535	548	Empty	TRUE	PMI_003133-RA
Pminiata 52013	Uncategorized Sample	15064	MSB15064NSPatiriaBand_09.raw (F039767)	PMI_018990-RA	PMI_018990-RA	P_Miniata_Custom_20130506.fasta	61,561.30	100.00%	3	4	4	0.12%	5.05%	AIYKPGQTVHFR	K	A	99.70%	35.1	29.3	25.3	0	0	1	0	2	1,416.77	993		49,148.80	49	60	Empty	TRUE
Pminiata 52013	Uncategorized Sample	15064	MSB15064NSPatiriaBand_09.raw (F039767)	PMI_018990-RA	PMI_018990-RA	P_Miniata_Custom_20130506.fasta	61,561.30	100.00%	3	4	4	0.12%	5.05%	LDVTAER	K	N	59.80%	25.4	31.2	0.96	0	1	0	0	2	803.4258	882		28,332.50	469	475	Empty	TRUE
Pminiata 52013	Uncategorized Sample	15064	MSB15064NSPatiriaBand_09.raw (F039767)	PMI_018990-RA	PMI_018990-RA	P_Miniata_Custom_20130506.fasta	61,561.30	100.00%	3	4	4	0.12%	5.05%	TLVVTHQHR	R	V	99.70%	51.2	28	44.8	0	1	1	0	2	1,090.61	736		47,250.90	276	284	Empty	TRUE
Pminiata 52013	Uncategorized Sample	15064	MSB15064NSPatiriaBand_09.raw (F039767)	PMI_006886-RA	PMI_006886-RA	P_Miniata_Custom_20130506.fasta	137,468.70	100.00%	9	10	10	0.30%	7.54%	AQTGGLEARPGVTHYER	R	M	99.70%	38.8	30.5	36.1	0	0	1	0	2	1,841.93	892		87,226.60	709	725	Empty	TRUE
Pminiata 52013	Uncategorized Sample	15064	MSB15064NSPatiriaBand_09.raw (F039767)	PMI_006886-RA	PMI_006886-RA	P_Miniata_Custom_20130506.fasta	137,468.70	100.00%	9	10	10	0.30%	7.54%	DCSLFDENR	R	A	98.80%	36.5	25	22.9	0	1	0	0	2	1,155.47	1,142.00		59,652.50	700	708	Empty	TRUE	PMI_018767-RA
Pminiata 52013	Uncategorized Sample	15064	MSB15064NSPatiriaBand_09.raw (F039767)	PMI_006886-RA	PMI_006886-RA	P_Miniata_Custom_20130506.fasta	137,468.70	100.00%	9	10	10	0.30%	7.54%	IVNDQLGQTSTNEYQGR	R	V	99.70%	74.7	30.2	69.3	0	1	1	0	2	1,922.92	1,019.50		78,676.10	739	755	Empty	TRUE	PMI_018767-RA
Pminiata 52013	Uncategorized Sample	15064	MSB15064NSPatiriaBand_09.raw (F039767)	PMI_006886-RA	PMI_006886-RA	P_Miniata_Custom_20130506.fasta	137,468.70	100.00%	9	10	10	0.30%	7.54%	PGVTHYER	R	M	99.00%	54.5	26.4	39.4	0	1	0	0	2	958.4741	748		39,030.40	718	725	Empty	TRUE
Pminiata 52013	Uncategorized Sample	15064	MSB15064NSPatiriaBand_09.raw (F039767)	PMI_006886-RA	PMI_006886-RA	P_Miniata_Custom_20130506.fasta	137,468.70	100.00%	9	10	10	0.30%	7.54%	QLGFTR	K	G	50.00%	19.3	25.8	0	0	1	0	0	2	721.3992	988		56,216.50	783	788	Empty	FALSE	PMI_003251-RA
Pminiata 52013	Uncategorized Sample	15064	MSB15064NSPatiriaBand_09.raw (F039767)	PMI_006886-RA	PMI_006886-RA	P_Miniata_Custom_20130506.fasta	137,468.70	100.00%	9	10	10	0.30%	7.54%	QLGITGNSR	R	V	56.00%	23.6	29.9	10.4	0	1	0	0	2	945.5113	904		39,622.20	930	938	Empty	TRUE	PMI_018767-RA
Pminiata 52013	Uncategorized Sample	15064	MSB15064NSPatiriaBand_09.raw (F039767)	PMI_006886-RA	PMI_006886-RA	P_Miniata_Custom_20130506.fasta	137,468.70	100.00%	9	10	10	0.30%	7.54%	SFDHYR	R	D	50.00%	28.2	25	22	0	1	0	0	2	824.3685	807		31,369.50	364	369	Empty	TRUE
Pminiata 52013	Uncategorized Sample	15064	MSB15064NSPatiriaBand_09.raw (F039767)	PMI_006886-RA	PMI_006886-RA	P_Miniata_Custom_20130506.fasta	137,468.70	100.00%	9	10	10	0.30%	7.54%	SFEYEAATR	R	D	99.50%	42.1	25.7	24.9	0	1	0	0	2	1,073.49	1,003.00		94,192.90	691	699	Empty	TRUE	PMI_018767-RA
Pminiata 52013	Uncategorized Sample	15064	MSB15064NSPatiriaBand_09.raw (F039767)	PMI_006886-RA	PMI_006886-RA	P_Miniata_Custom_20130506.fasta	137,468.70	100.00%	9	10	10	0.30%	7.54%	TDIEAQPFDYFQR	R	N	99.70%	57	28.6	46.9	0	1	0	0	2	1,629.75	1,316.00		58,439.90	470	482	Empty	TRUE	PMI_018767-RA
Pminiata 52013	Uncategorized Sample	15064	MSB15064NSPatiriaBand_09.raw (F039767)	PMI_006886-RA	PMI_006886-RA	P_Miniata_Custom_20130506.fasta	137,468.70	100.00%	9	10	10	0.30%	7.54%	YVFIEQTR	R	N	93.20%	29.6	27.1	27	0	1	0	0	2	1,055.55	1,149.00		42,180.10	616	623	Empty	TRUE
Pminiata 52013	Uncategorized Sample	15064	MSB15064NSPatiriaBand_09.raw (F039767)	PMI_002582-RA	PMI_002582-RA	P_Miniata_Custom_20130506.fasta	312,447.20	100.00%	3	3	3	0.09%	0.94%	CVVPFFR	R	C	53.80%	21	27.5	5.19	0	1	0	0	2	924.476	1,308.00		39,130.20	676	682	Empty	TRUE	PMI_001360-RA
Pminiata 52013	Uncategorized Sample	15064	MSB15064NSPatiriaBand_09.raw (F039767)	PMI_002582-RA	PMI_002582-RA	P_Miniata_Custom_20130506.fasta	312,447.20	100.00%	3	3	3	0.09%	0.94%	DYNVLVFNLR	K	N	95.60%	33	28.3	29.3	0	1	0	0	2	1,252.67	1,375.00		8,155.66	976	985	Empty	TRUE	PMI_001360-RA
Pminiata 52013	Uncategorized Sample	15064	MSB15064NSPatiriaBand_09.raw (F039767)	PMI_002582-RA	PMI_002582-RA	P_Miniata_Custom_20130506.fasta	312,447.20	100.00%	3	3	3	0.09%	0.94%	SGGVLFELR	R	V	99.70%	57.7	28.1	39.7	0	1	0	0	2	977.5415	1,296.00		63,069.50	519	527	Empty	TRUE	PMI_001360-RA
Pminiata 52013	Uncategorized Sample	15064	MSB15064NSPatiriaBand_09.raw (F039767)	PMI_024621-RA	PMI_024621-RA	P_Miniata_Custom_20130506.fasta	72,943.40	100.00%	2	2	2	0.06%	7.11%	ETTSIEGEGLWTTK	R	M	99.70%	50	30.2	44.3	0	1	0	0	2	1,551.75	1,244.00		50,311.20	216	229	Empty	TRUE
Pminiata 52013	Uncategorized Sample	15064	MSB15064NSPatiriaBand_09.raw (F039767)	PMI_024621-RA	PMI_024621-RA	P_Miniata_Custom_20130506.fasta	72,943.40	100.00%	2	2	2	0.06%	7.11%	ETTSVAGQGLWK	R	S	96.90%	36.9	30.5	25.5	0	1	0	0	2	1,276.65	1,169.00		32,534.50	437	448	Empty	FALSE	PMI_022236-RA
Pminiata 52013	Uncategorized Sample	15064	MSB15064NSPatiriaBand_09.raw (F039767)	PMI_024621-RA	PMI_024621-RA	P_Miniata_Custom_20130506.fasta	72,943.40	100.00%	2	2	2	0.06%	7.11%	SLAELFR	K	I	90.00%	50.6	26.4	25.8	0	1	0	0	2	835.4672	1,302.00		51,931.60	263	269	Empty	TRUE
Pminiata 52013	Uncategorized Sample	15064	MSB15064NSPatiriaBand_09.raw (F039767)	PMI_024621-RA	PMI_024621-RA	P_Miniata_Custom_20130506.fasta	72,943.40	100.00%	2	2	2	0.06%	7.11%	YQVDMSDLTCDEAR	R	Y	93.30%	27.7	25	27.7	0	1	0	0	2	1,718.70	1,076.00		19,576.50	498	511	Empty	FALSE	PMI_022236-RA
Pminiata 52013	Uncategorized Sample	15064	MSB15064NSPatiriaBand_09.raw (F039767)	PMI_022236-RA	PMI_022236-RA	P_Miniata_Custom_20130506.fasta	116,648.30	100.00%	7	7	7	0.21%	7.90%	ALTGCSPLENCK	R	G	99.70%	48.6	28.5	37.2	0	1	0	0	2	1,349.62	1,022.00		43,531.30	314	325	Empty	TRUE
Pminiata 52013	Uncategorized Sample	15064	MSB15064NSPatiriaBand_09.raw (F039767)	PMI_022236-RA	PMI_022236-RA	P_Miniata_Custom_20130506.fasta	116,648.30	100.00%	7	7	7	0.21%	7.90%	ETTSVAGQGLWK	R	S	96.90%	36.9	30.5	25.5	0	1	0	0	2	1,276.65	1,169.00		32,534.50	54	65	Empty	TRUE	PMI_024621-RA
[truncated: 1,160 more rows]
