# Supplementary material for: The skeletal proteome of the sea star Patiria miniata and evolution of biomineralization in echinoderms
Source: BMC Evol Biol. 2017 Jun 5;17:125. doi: 10.1186/s12862-017-0978-z (PMC5460417; doi:10.1186/s12862-017-0978-z)
Supplement: Supplementary file 2 — Proteins identified from MS/MS analysis. Scaffold (version Scaffold_4.6.1, Proteome Software Inc., Portland, OR) was used to validate MS/MS based peptide and protein identifications. Peptide identifications were accepted if they could be established at greater than 50.0% probability by the Peptide Prophet algorithm with Scaffold delta-mass correction. Protein identifications were accepted if they could be established at greater than 90.0% probability and contained at least 2 identified peptides. Protein probabilities were assigned by the Protein Prophet algorithm. Proteins that contained similar peptides and could not be differentiated based on MS/MS analysis alone were grouped to satisfy the principles of parsimony. (TXT 80 kb) [file 12862_2017_978_MOESM2_ESM.txt]

Pminiata 52013, Protein report created on 12/12/2016
Experiment: Pminiata 52013
	Peak List Generator: unknown
		Version: unknown
		Charge States Calculated: unknown
		Deisotoped: unknown
		Textual Annotation: unknown
	Database Set: 1 Database
		Database Name: the P_Miniata_Custom_20130506 database
			Version: unknown
			Taxonomy: All Entries
			Number of Proteins: 59862
		Does database contain common contaminants?: unknown
	Search Engine Set: 1 Search Engine
		Search Engine: Mascot
			Version: 2.4.0
			Samples: All Samples
			Fragment Tolerance: 0.60 Da (Monoisotopic)
			Parent Tolerance: 10.0 PPM (Monoisotopic)
			Fixed Modifications: +57 on C (Carbamidomethyl)
			Variable Modifications: -17 on n (Gln->pyro-Glu), +1 on NQ (Deamidated), +16 on M (Oxidation), +42 on n (Acetyl)
			Database: the P_Miniata_Custom_20130506 database (unknown version, 59862 entries)
			Digestion Enzyme: stricttrypsin
			Max Missed Cleavages: 2
			Probability Model:
				MSB15064NSPatiriaBand_01.raw (F039775): Peptide Prophet with Delta Mass Correction [+2 and below,+3,+4,+5,+6 and above]
				MSB15064NSPatiriaBand_02.raw (F039774): Peptide Prophet with Delta Mass Correction [+2 and below,+3,+4,+5,+6,+12 and above]
				MSB15064NSPatiriaBand_03.raw (F039773): Peptide Prophet with Delta Mass Correction [+2 and below,+3,+4,+5,+6 and above]
				MSB15064NSPatiriaBand_04.raw (F039772): Peptide Prophet with Delta Mass Correction [+2 and below,+3,+4,+5,+6,+9 and above]
				MSB15064NSPatiriaBand_05.raw (F039771): Peptide Prophet with Delta Mass Correction [+2 and below,+3,+4,+5,+6,+10 and above]
				MSB15064NSPatiriaBand_06.raw (F039770): Peptide Prophet with Delta Mass Correction [+2 and below,+3,+4,+5,+6,+9 and above]
				MSB15064NSPatiriaBand_07.raw (F039769): Peptide Prophet with Delta Mass Correction [+2 and below,+3,+4,+5,+6 and above]
				MSB15064NSPatiriaBand_08.raw (F039768): Peptide Prophet with Delta Mass Correction [+2 and below,+3,+4,+5,+6,+10,+11 and above]
				MSB15064NSPatiriaBand_09.raw (F039767): Peptide Prophet with Delta Mass Correction [+2 and below,+3,+4,+5,+6,+11 and above]
				MSB15064NSPatiriaBand_10.raw (F039766): Peptide Prophet with Delta Mass Correction [+2 and below,+3,+4,+5,+6,+7 and above]
				MSB15064NSPatiriaBand_11.raw (F039765): Peptide Prophet with Delta Mass Correction [+2 and below,+3,+4,+5,+6,+8 and above]
				MSB15064NSPatiriaBand_12.raw (F039764): Peptide Prophet with Delta Mass Correction [+2 and below,+3,+4,+5,+6 and above]
				MSB15064NSPatiriaBand_13.raw (F039763): Peptide Prophet with Delta Mass Correction [+2 and below,+3,+4,+5,+6,+21 and above]
				MSB15064NSPatiriaBand_14.raw (F039762): Peptide Prophet with Delta Mass Correction [+2 and below,+3,+4,+5,+6 and above]
				MSB15064NSPatiriaBand_15.raw (F039761): Peptide Prophet with Delta Mass Correction [+2 and below,+3,+4,+5,+6 and above]
				MSB15064NSPatiriaBand_16.raw (F039760): Peptide Prophet with Delta Mass Correction [+2 and below,+3,+4,+5,+6,+10,+15 and above]
				MSB15064NSPatiriaBand_17.raw (F039759): Peptide Prophet with Delta Mass Correction [+2 and below,+3,+4,+5,+6,+7,+8 and above]
				MSB15064NSPatiriaBand_18.raw (F039758): Peptide Prophet with Delta Mass Correction [+2 and below,+3,+4,+5,+6,+7,+9 and above]
				MSB15064NSPatiriaBand_19.raw (F039757): Peptide Prophet with Delta Mass Correction [+2 and below,+3,+4,+5,+6 and above]
				MSB15064NSPatiriaBand_20.raw (F039756): Peptide Prophet with Delta Mass Correction [+2 and below,+3,+4,+5,+6 and above]
	Scaffold: Version: Scaffold_4.6.1
		Modification Metadata Set: 1585 modifications
			Source: C:\Users\Scaffold\Documents\Unimod\unimod_031213.xml
			Comment:
		Protein Grouping Strategy: Experiment-wide grouping with binary peptide-protein weights
		Peptide Thresholds: 50.0% minimum
		Protein Thresholds: 90.0% minimum and 2 peptides minimum
		Peptide FDR: 0.0% (Decoy)
		Protein FDR: 0.9% (Decoy)
		GO Annotation Source(s):
		Alternate ID Source(s):
Experiment name	Biological sample category	Biological sample name	MS/MS sample name	Protein name	Protein accession numbers	Database sources	Protein molecular weight (Da)	Protein identification probability	Exclusive unique peptide count	Exclusive unique spectrum count	Exclusive spectrum count	Percentage of total spectra	Percentage sequence coverage
Pminiata 52013	Uncategorized Sample	15064	MSB15064NSPatiriaBand_01.raw (F039775)	PMI_015982-RA	PMI_015982-RA	P_Miniata_Custom_20130506.fasta	83,607.50	100.00%	7	7	7	0.20%	11.20%
Pminiata 52013	Uncategorized Sample	15064	MSB15064NSPatiriaBand_02.raw (F039774)	PMI_018567-RA	PMI_018567-RA	P_Miniata_Custom_20130506.fasta	61,103.40	100.00%	3	3	3	0.11%	5.03%
Pminiata 52013	Uncategorized Sample	15064	MSB15064NSPatiriaBand_02.raw (F039774)	PMI_010283-RA	PMI_010283-RA	P_Miniata_Custom_20130506.fasta	43,714.60	100.00%	2	2	2	0.08%	4.79%
Pminiata 52013	Uncategorized Sample	15064	MSB15064NSPatiriaBand_02.raw (F039774)	PMI_002582-RA	PMI_002582-RA	P_Miniata_Custom_20130506.fasta	312,447.20	100.00%	8	8	9	0.34%	2.98%
Pminiata 52013	Uncategorized Sample	15064	MSB15064NSPatiriaBand_02.raw (F039774)	PMI_003251-RA	PMI_003251-RA	P_Miniata_Custom_20130506.fasta	414,560.90	100.00%	5	7	9	0.34%	1.61%
Pminiata 52013	Uncategorized Sample	15064	MSB15064NSPatiriaBand_02.raw (F039774)	PMI_015982-RA	PMI_015982-RA	P_Miniata_Custom_20130506.fasta	83,607.50	100.00%	4	5	6	0.23%	6.52%
Pminiata 52013	Uncategorized Sample	15064	MSB15064NSPatiriaBand_02.raw (F039774)	PMI_001156-RA	PMI_001156-RA	P_Miniata_Custom_20130506.fasta	91,660.70	100.00%	7	7	9	0.34%	9.34%
Pminiata 52013	Uncategorized Sample	15064	MSB15064NSPatiriaBand_02.raw (F039774)	PMI_025070-RA	PMI_025070-RA	P_Miniata_Custom_20130506.fasta	27,826.70	99.20%	2	2	2	0.08%	6.85%
Pminiata 52013	Uncategorized Sample	15064	MSB15064NSPatiriaBand_02.raw (F039774)	PMI_019614-RA	PMI_019614-RA	P_Miniata_Custom_20130506.fasta	87,821.00	100.00%	3	3	3	0.11%	3.87%
Pminiata 52013	Uncategorized Sample	15064	MSB15064NSPatiriaBand_02.raw (F039774)	PMI_009987-RA	PMI_009987-RA	P_Miniata_Custom_20130506.fasta	174,694.60	100.00%	3	3	4	0.15%	2.19%
Pminiata 52013	Uncategorized Sample	15064	MSB15064NSPatiriaBand_02.raw (F039774)	PMI_007118-RA	PMI_007118-RA	P_Miniata_Custom_20130506.fasta	116,951.90	100.00%	4	5	5	0.19%	4.32%
Pminiata 52013	Uncategorized Sample	15064	MSB15064NSPatiriaBand_02.raw (F039774)	PMI_007117-RA	PMI_007117-RA	P_Miniata_Custom_20130506.fasta	105,680.20	99.30%	2	2	3	0.11%	6.23%
Pminiata 52013	Uncategorized Sample	15064	MSB15064NSPatiriaBand_03.raw (F039773)	PMI_018567-RA	PMI_018567-RA	P_Miniata_Custom_20130506.fasta	61,103.40	100.00%	9	9	13	0.45%	15.60%
Pminiata 52013	Uncategorized Sample	15064	MSB15064NSPatiriaBand_03.raw (F039773)	PMI_010283-RA	PMI_010283-RA	P_Miniata_Custom_20130506.fasta	43,714.60	100.00%	4	4	4	0.14%	9.57%
Pminiata 52013	Uncategorized Sample	15064	MSB15064NSPatiriaBand_03.raw (F039773)	PMI_002582-RA	PMI_002582-RA	P_Miniata_Custom_20130506.fasta	312,447.20	100.00%	17	19	19	0.66%	6.07%
Pminiata 52013	Uncategorized Sample	15064	MSB15064NSPatiriaBand_03.raw (F039773)	PMI_001360-RA	PMI_001360-RA	P_Miniata_Custom_20130506.fasta	386,356.80	99.50%	2	2	2	0.07%	5.13%
Pminiata 52013	Uncategorized Sample	15064	MSB15064NSPatiriaBand_03.raw (F039773)	PMI_010282-RA	PMI_010282-RA	P_Miniata_Custom_20130506.fasta	89,629.50	100.00%	3	4	5	0.17%	4.05%
Pminiata 52013	Uncategorized Sample	15064	MSB15064NSPatiriaBand_03.raw (F039773)	PMI_003251-RA	PMI_003251-RA	P_Miniata_Custom_20130506.fasta	414,560.90	100.00%	14	18	19	0.66%	3.89%
Pminiata 52013	Uncategorized Sample	15064	MSB15064NSPatiriaBand_03.raw (F039773)	PMI_015982-RA	PMI_015982-RA	P_Miniata_Custom_20130506.fasta	83,607.50	100.00%	3	3	3	0.10%	6.25%
Pminiata 52013	Uncategorized Sample	15064	MSB15064NSPatiriaBand_03.raw (F039773)	PMI_001156-RA	PMI_001156-RA	P_Miniata_Custom_20130506.fasta	91,660.70	100.00%	8	10	11	0.38%	10.40%
Pminiata 52013	Uncategorized Sample	15064	MSB15064NSPatiriaBand_03.raw (F039773)	PMI_025070-RA	PMI_025070-RA	P_Miniata_Custom_20130506.fasta	27,826.70	99.90%	2	3	3	0.10%	6.85%
Pminiata 52013	Uncategorized Sample	15064	MSB15064NSPatiriaBand_03.raw (F039773)	PMI_019614-RA	PMI_019614-RA	P_Miniata_Custom_20130506.fasta	87,821.00	100.00%	14	16	16	0.56%	17.70%
Pminiata 52013	Uncategorized Sample	15064	MSB15064NSPatiriaBand_03.raw (F039773)	PMI_023266-RA	PMI_023266-RA	P_Miniata_Custom_20130506.fasta	32,751.90	99.70%	2	2	3	0.10%	12.50%
Pminiata 52013	Uncategorized Sample	15064	MSB15064NSPatiriaBand_03.raw (F039773)	PMI_019742-RA	PMI_019742-RA	P_Miniata_Custom_20130506.fasta	46,849.30	100.00%	2	3	3	0.10%	4.98%
Pminiata 52013	Uncategorized Sample	15064	MSB15064NSPatiriaBand_03.raw (F039773)	PMI_007118-RA	PMI_007118-RA	P_Miniata_Custom_20130506.fasta	116,951.90	100.00%	5	6	6	0.21%	4.88%
Pminiata 52013	Uncategorized Sample	15064	MSB15064NSPatiriaBand_03.raw (F039773)	PMI_007117-RA	PMI_007117-RA	P_Miniata_Custom_20130506.fasta	105,680.20	99.30%	3	3	3	0.10%	7.24%
Pminiata 52013	Uncategorized Sample	15064	MSB15064NSPatiriaBand_03.raw (F039773)	PMI_013233-RA	PMI_013233-RA	P_Miniata_Custom_20130506.fasta	136,813.10	98.70%	2	2	2	0.07%	5.96%
Pminiata 52013	Uncategorized Sample	15064	MSB15064NSPatiriaBand_04.raw (F039772)	PMI_019614-RA	PMI_019614-RA	P_Miniata_Custom_20130506.fasta	87,821.00	100.00%	13	16	20	0.65%	17.10%
Pminiata 52013	Uncategorized Sample	15064	MSB15064NSPatiriaBand_04.raw (F039772)	PMI_018567-RA	PMI_018567-RA	P_Miniata_Custom_20130506.fasta	61,103.40	100.00%	6	6	6	0.20%	12.60%
Pminiata 52013	Uncategorized Sample	15064	MSB15064NSPatiriaBand_04.raw (F039772)	PMI_010283-RA	PMI_010283-RA	P_Miniata_Custom_20130506.fasta	43,714.60	100.00%	3	3	3	0.10%	6.55%
Pminiata 52013	Uncategorized Sample	15064	MSB15064NSPatiriaBand_04.raw (F039772)	PMI_002582-RA	PMI_002582-RA	P_Miniata_Custom_20130506.fasta	312,447.20	100.00%	10	12	16	0.52%	3.59%
Pminiata 52013	Uncategorized Sample	15064	MSB15064NSPatiriaBand_04.raw (F039772)	PMI_001360-RA	PMI_001360-RA	P_Miniata_Custom_20130506.fasta	386,356.80	98.60%	2	2	2	0.06%	3.54%
Pminiata 52013	Uncategorized Sample	15064	MSB15064NSPatiriaBand_04.raw (F039772)	PMI_010282-RA	PMI_010282-RA	P_Miniata_Custom_20130506.fasta	89,629.50	100.00%	6	8	8	0.26%	4.81%
Pminiata 52013	Uncategorized Sample	15064	MSB15064NSPatiriaBand_04.raw (F039772)	PMI_003251-RA	PMI_003251-RA	P_Miniata_Custom_20130506.fasta	414,560.90	100.00%	15	21	21	0.68%	4.10%
Pminiata 52013	Uncategorized Sample	15064	MSB15064NSPatiriaBand_04.raw (F039772)	PMI_015982-RA	PMI_015982-RA	P_Miniata_Custom_20130506.fasta	83,607.50	100.00%	2	2	2	0.06%	4.92%
Pminiata 52013	Uncategorized Sample	15064	MSB15064NSPatiriaBand_04.raw (F039772)	PMI_001156-RA	PMI_001156-RA	P_Miniata_Custom_20130506.fasta	91,660.70	100.00%	10	13	15	0.49%	13.00%
Pminiata 52013	Uncategorized Sample	15064	MSB15064NSPatiriaBand_04.raw (F039772)	PMI_025070-RA	PMI_025070-RA	P_Miniata_Custom_20130506.fasta	27,826.70	98.40%	2	3	3	0.10%	6.85%
Pminiata 52013	Uncategorized Sample	15064	MSB15064NSPatiriaBand_04.raw (F039772)	PMI_013233-RA	PMI_013233-RA	P_Miniata_Custom_20130506.fasta	136,813.10	99.80%	2	2	2	0.06%	5.88%
Pminiata 52013	Uncategorized Sample	15064	MSB15064NSPatiriaBand_04.raw (F039772)	PMI_019742-RA	PMI_019742-RA	P_Miniata_Custom_20130506.fasta	46,849.30	100.00%	3	3	4	0.13%	6.64%
Pminiata 52013	Uncategorized Sample	15064	MSB15064NSPatiriaBand_04.raw (F039772)	PMI_009987-RA	PMI_009987-RA	P_Miniata_Custom_20130506.fasta	174,694.60	100.00%	3	3	3	0.10%	4.31%
Pminiata 52013	Uncategorized Sample	15064	MSB15064NSPatiriaBand_04.raw (F039772)	PMI_007118-RA	PMI_007118-RA	P_Miniata_Custom_20130506.fasta	116,951.90	100.00%	3	4	4	0.13%	3.22%
Pminiata 52013	Uncategorized Sample	15064	MSB15064NSPatiriaBand_04.raw (F039772)	PMI_018059-RA	PMI_018059-RA	P_Miniata_Custom_20130506.fasta	19,271.40	100.00%	2	2	2	0.06%	14.30%
Pminiata 52013	Uncategorized Sample	15064	MSB15064NSPatiriaBand_04.raw (F039772)	PMI_007117-RA	PMI_007117-RA	P_Miniata_Custom_20130506.fasta	105,680.20	99.90%	2	2	2	0.06%	6.23%
Pminiata 52013	Uncategorized Sample	15064	MSB15064NSPatiriaBand_05.raw (F039771)	PMI_019614-RA	PMI_019614-RA	P_Miniata_Custom_20130506.fasta	87,821.00	100.00%	12	14	16	0.67%	16.60%
Pminiata 52013	Uncategorized Sample	15064	MSB15064NSPatiriaBand_05.raw (F039771)	PMI_018567-RA	PMI_018567-RA	P_Miniata_Custom_20130506.fasta	61,103.40	100.00%	4	4	4	0.17%	6.46%
Pminiata 52013	Uncategorized Sample	15064	MSB15064NSPatiriaBand_05.raw (F039771)	PMI_010283-RA	PMI_010283-RA	P_Miniata_Custom_20130506.fasta	43,714.60	100.00%	2	2	2	0.08%	4.79%
Pminiata 52013	Uncategorized Sample	15064	MSB15064NSPatiriaBand_05.raw (F039771)	PMI_002582-RA	PMI_002582-RA	P_Miniata_Custom_20130506.fasta	312,447.20	100.00%	10	11	12	0.51%	3.59%
Pminiata 52013	Uncategorized Sample	15064	MSB15064NSPatiriaBand_05.raw (F039771)	PMI_010282-RA	PMI_010282-RA	P_Miniata_Custom_20130506.fasta	89,629.50	100.00%	8	12	13	0.55%	7.85%
Pminiata 52013	Uncategorized Sample	15064	MSB15064NSPatiriaBand_05.raw (F039771)	PMI_017807-RA	PMI_017807-RA	P_Miniata_Custom_20130506.fasta	98,550.40	100.00%	2	2	2	0.08%	2.39%
Pminiata 52013	Uncategorized Sample	15064	MSB15064NSPatiriaBand_05.raw (F039771)	PMI_003251-RA	PMI_003251-RA	P_Miniata_Custom_20130506.fasta	414,560.90	100.00%	19	25	26	1.09%	5.23%
Pminiata 52013	Uncategorized Sample	15064	MSB15064NSPatiriaBand_05.raw (F039771)	PMI_015982-RA	PMI_015982-RA	P_Miniata_Custom_20130506.fasta	83,607.50	100.00%	2	2	2	0.08%	4.12%
Pminiata 52013	Uncategorized Sample	15064	MSB15064NSPatiriaBand_05.raw (F039771)	PMI_001485-RA	PMI_001485-RA,PMI_001486-RA,PMI_007580-RA,PMI_007582-RA	P_Miniata_Custom_20130506.fasta	56,301.20	100.00%	2	2	2	0.08%	3.83%
Pminiata 52013	Uncategorized Sample	15064	MSB15064NSPatiriaBand_05.raw (F039771)	PMI_001156-RA	PMI_001156-RA	P_Miniata_Custom_20130506.fasta	91,660.70	100.00%	10	14	14	0.59%	11.90%
Pminiata 52013	Uncategorized Sample	15064	MSB15064NSPatiriaBand_05.raw (F039771)	PMI_025070-RA	PMI_025070-RA	P_Miniata_Custom_20130506.fasta	27,826.70	99.40%	2	3	4	0.17%	6.85%
Pminiata 52013	Uncategorized Sample	15064	MSB15064NSPatiriaBand_05.raw (F039771)	PMI_023266-RA	PMI_023266-RA	P_Miniata_Custom_20130506.fasta	32,751.90	99.80%	2	2	2	0.08%	12.50%
Pminiata 52013	Uncategorized Sample	15064	MSB15064NSPatiriaBand_05.raw (F039771)	PMI_019742-RA	PMI_019742-RA	P_Miniata_Custom_20130506.fasta	46,849.30	100.00%	2	3	4	0.17%	4.98%
Pminiata 52013	Uncategorized Sample	15064	MSB15064NSPatiriaBand_05.raw (F039771)	PMI_009987-RA	PMI_009987-RA	P_Miniata_Custom_20130506.fasta	174,694.60	100.00%	3	3	3	0.13%	4.06%
Pminiata 52013	Uncategorized Sample	15064	MSB15064NSPatiriaBand_05.raw (F039771)	PMI_016447-RA	PMI_016447-RA	P_Miniata_Custom_20130506.fasta	131,998.10	100.00%	2	2	4	0.17%	2.02%
Pminiata 52013	Uncategorized Sample	15064	MSB15064NSPatiriaBand_05.raw (F039771)	PMI_007118-RA	PMI_007118-RA	P_Miniata_Custom_20130506.fasta	116,951.90	100.00%	4	5	5	0.21%	4.32%
Pminiata 52013	Uncategorized Sample	15064	MSB15064NSPatiriaBand_05.raw (F039771)	PMI_018059-RA	PMI_018059-RA	P_Miniata_Custom_20130506.fasta	19,271.40	100.00%	2	2	2	0.08%	14.30%
Pminiata 52013	Uncategorized Sample	15064	MSB15064NSPatiriaBand_05.raw (F039771)	PMI_001247-RA	PMI_001247-RA	P_Miniata_Custom_20130506.fasta	78,923.40	100.00%	4	4	5	0.21%	6.99%
Pminiata 52013	Uncategorized Sample	15064	MSB15064NSPatiriaBand_05.raw (F039771)	PMI_007117-RA	PMI_007117-RA	P_Miniata_Custom_20130506.fasta	105,680.20	100.00%	3	6	6	0.25%	7.84%
Pminiata 52013	Uncategorized Sample	15064	MSB15064NSPatiriaBand_06.raw (F039770)	PMI_003133-RA	PMI_003133-RA	P_Miniata_Custom_20130506.fasta	199,872.10	100.00%	4	4	4	0.12%	11.80%
Pminiata 52013	Uncategorized Sample	15064	MSB15064NSPatiriaBand_06.raw (F039770)	PMI_007117-RA	PMI_007117-RA	P_Miniata_Custom_20130506.fasta	105,680.20	100.00%	5	10	11	0.33%	11.60%
Pminiata 52013	Uncategorized Sample	15064	MSB15064NSPatiriaBand_06.raw (F039770)	PMI_019614-RA	PMI_019614-RA	P_Miniata_Custom_20130506.fasta	87,821.00	100.00%	21	31	32	0.97%	30.30%
Pminiata 52013	Uncategorized Sample	15064	MSB15064NSPatiriaBand_06.raw (F039770)	PMI_002180-RA	PMI_002180-RA	P_Miniata_Custom_20130506.fasta	158,248.40	100.00%	3	3	3	0.09%	2.77%
Pminiata 52013	Uncategorized Sample	15064	MSB15064NSPatiriaBand_06.raw (F039770)	PMI_020133-RA	PMI_020133-RA	P_Miniata_Custom_20130506.fasta	80,394.00	100.00%	5	6	6	0.18%	7.98%
Pminiata 52013	Uncategorized Sample	15064	MSB15064NSPatiriaBand_06.raw (F039770)	PMI_003251-RA	PMI_003251-RA	P_Miniata_Custom_20130506.fasta	414,560.90	100.00%	35	53	54	1.63%	9.50%
Pminiata 52013	Uncategorized Sample	15064	MSB15064NSPatiriaBand_06.raw (F039770)	PMI_017378-RA	PMI_017378-RA	P_Miniata_Custom_20130506.fasta	144,144.50	100.00%	6	6	6	0.18%	5.78%
Pminiata 52013	Uncategorized Sample	15064	MSB15064NSPatiriaBand_06.raw (F039770)	PMI_007118-RA	PMI_007118-RA	P_Miniata_Custom_20130506.fasta	116,951.90	100.00%	8	9	9	0.27%	9.66%
Pminiata 52013	Uncategorized Sample	15064	MSB15064NSPatiriaBand_06.raw (F039770)	PMI_000613-RA	PMI_000613-RA	P_Miniata_Custom_20130506.fasta	82,758.80	100.00%	2	2	2	0.06%	2.30%
Pminiata 52013	Uncategorized Sample	15064	MSB15064NSPatiriaBand_06.raw (F039770)	PMI_015982-RA	PMI_015982-RA	P_Miniata_Custom_20130506.fasta	83,607.50	100.00%	3	4	4	0.12%	6.25%
Pminiata 52013	Uncategorized Sample	15064	MSB15064NSPatiriaBand_06.raw (F039770)	PMI_014267-RA	PMI_014267-RA	P_Miniata_Custom_20130506.fasta	75,718.20	100.00%	3	3	3	0.09%	4.78%
Pminiata 52013	Uncategorized Sample	15064	MSB15064NSPatiriaBand_06.raw (F039770)	PMI_023895-RA	PMI_023895-RA	P_Miniata_Custom_20130506.fasta	186,949.60	100.00%	9	10	10	0.30%	5.05%
Pminiata 52013	Uncategorized Sample	15064	MSB15064NSPatiriaBand_06.raw (F039770)	PMI_008849-RA	PMI_008849-RA	P_Miniata_Custom_20130506.fasta	40,961.40	100.00%	2	2	2	0.06%	5.19%
Pminiata 52013	Uncategorized Sample	15064	MSB15064NSPatiriaBand_06.raw (F039770)	PMI_001641-RA	PMI_001641-RA	P_Miniata_Custom_20130506.fasta	34,870.40	100.00%	2	2	2	0.06%	10.40%
Pminiata 52013	Uncategorized Sample	15064	MSB15064NSPatiriaBand_06.raw (F039770)	PMI_019742-RA	PMI_019742-RA	P_Miniata_Custom_20130506.fasta	46,849.30	100.00%	4	5	7	0.21%	8.53%
Pminiata 52013	Uncategorized Sample	15064	MSB15064NSPatiriaBand_06.raw (F039770)	PMI_005627-RA	PMI_005627-RA	P_Miniata_Custom_20130506.fasta	159,615.50	100.00%	3	3	3	0.09%	2.29%
Pminiata 52013	Uncategorized Sample	15064	MSB15064NSPatiriaBand_06.raw (F039770)	PMI_027881-RA	PMI_027881-RA	P_Miniata_Custom_20130506.fasta	15,130.50	99.80%	2	4	4	0.12%	14.00%
Pminiata 52013	Uncategorized Sample	15064	MSB15064NSPatiriaBand_06.raw (F039770)	PMI_017807-RA	PMI_017807-RA	P_Miniata_Custom_20130506.fasta	98,550.40	100.00%	3	3	3	0.09%	3.47%
Pminiata 52013	Uncategorized Sample	15064	MSB15064NSPatiriaBand_06.raw (F039770)	PMI_001156-RA	PMI_001156-RA	P_Miniata_Custom_20130506.fasta	91,660.70	100.00%	15	28	30	0.91%	19.50%
Pminiata 52013	Uncategorized Sample	15064	MSB15064NSPatiriaBand_06.raw (F039770)	PMI_016447-RA	PMI_016447-RA	P_Miniata_Custom_20130506.fasta	131,998.10	100.00%	8	10	12	0.36%	7.32%
Pminiata 52013	Uncategorized Sample	15064	MSB15064NSPatiriaBand_06.raw (F039770)	PMI_002582-RA	PMI_002582-RA	P_Miniata_Custom_20130506.fasta	312,447.20	100.00%	24	26	29	0.88%	8.77%
Pminiata 52013	Uncategorized Sample	15064	MSB15064NSPatiriaBand_06.raw (F039770)	PMI_010461-RA	PMI_010461-RA	P_Miniata_Custom_20130506.fasta	102,449.50	100.00%	2	2	2	0.06%	2.27%
Pminiata 52013	Uncategorized Sample	15064	MSB15064NSPatiriaBand_06.raw (F039770)	PMI_013233-RA	PMI_013233-RA	P_Miniata_Custom_20130506.fasta	136,813.10	100.00%	4	5	6	0.18%	11.80%
Pminiata 52013	Uncategorized Sample	15064	MSB15064NSPatiriaBand_06.raw (F039770)	PMI_010283-RA	PMI_010283-RA	P_Miniata_Custom_20130506.fasta	43,714.60	100.00%	4	4	4	0.12%	9.57%
Pminiata 52013	Uncategorized Sample	15064	MSB15064NSPatiriaBand_06.raw (F039770)	PMI_009987-RA	PMI_009987-RA	P_Miniata_Custom_20130506.fasta	174,694.60	100.00%	14	16	18	0.54%	13.00%
Pminiata 52013	Uncategorized Sample	15064	MSB15064NSPatiriaBand_06.raw (F039770)	PMI_010523-RA	PMI_010523-RA	P_Miniata_Custom_20130506.fasta	54,959.90	100.00%	2	2	2	0.06%	4.15%
Pminiata 52013	Uncategorized Sample	15064	MSB15064NSPatiriaBand_06.raw (F039770)	PMI_005504-RA	PMI_005504-RA	P_Miniata_Custom_20130506.fasta	21,085.20	99.90%	2	2	2	0.06%	11.60%
Pminiata 52013	Uncategorized Sample	15064	MSB15064NSPatiriaBand_06.raw (F039770)	PMI_006886-RA	PMI_006886-RA	P_Miniata_Custom_20130506.fasta	137,468.70	100.00%	3	3	3	0.09%	2.49%
Pminiata 52013	Uncategorized Sample	15064	MSB15064NSPatiriaBand_06.raw (F039770)	PMI_001247-RA	PMI_001247-RA	P_Miniata_Custom_20130506.fasta	78,923.40	100.00%	7	9	9	0.27%	11.90%
Pminiata 52013	Uncategorized Sample	15064	MSB15064NSPatiriaBand_06.raw (F039770)	PMI_001360-RA	PMI_001360-RA	P_Miniata_Custom_20130506.fasta	386,356.80	100.00%	2	2	2	0.06%	6.59%
Pminiata 52013	Uncategorized Sample	15064	MSB15064NSPatiriaBand_06.raw (F039770)	PMI_004789-RA	PMI_004789-RA	P_Miniata_Custom_20130506.fasta	39,955.30	99.90%	2	4	4	0.12%	6.06%
Pminiata 52013	Uncategorized Sample	15064	MSB15064NSPatiriaBand_06.raw (F039770)	PMI_024621-RA	PMI_024621-RA	P_Miniata_Custom_20130506.fasta	72,943.40	100.00%	4	4	4	0.12%	10.90%
Pminiata 52013	Uncategorized Sample	15064	MSB15064NSPatiriaBand_06.raw (F039770)	PMI_017036-RA	PMI_017036-RA	P_Miniata_Custom_20130506.fasta	96,874.00	99.90%	2	2	2	0.06%	2.54%
Pminiata 52013	Uncategorized Sample	15064	MSB15064NSPatiriaBand_06.raw (F039770)	PMI_008848-RA	PMI_008848-RA	P_Miniata_Custom_20130506.fasta	78,329.50	100.00%	4	4	4	0.12%	7.26%
Pminiata 52013	Uncategorized Sample	15064	MSB15064NSPatiriaBand_06.raw (F039770)	PMI_022236-RA	PMI_022236-RA	P_Miniata_Custom_20130506.fasta	116,648.30	100.00%	12	12	12	0.36%	13.80%
Pminiata 52013	Uncategorized Sample	15064	MSB15064NSPatiriaBand_06.raw (F039770)	PMI_018567-RA	PMI_018567-RA	P_Miniata_Custom_20130506.fasta	61,103.40	100.00%	9	11	11	0.33%	17.20%
Pminiata 52013	Uncategorized Sample	15064	MSB15064NSPatiriaBand_06.raw (F039770)	PMI_025070-RA	PMI_025070-RA	P_Miniata_Custom_20130506.fasta	27,826.70	100.00%	5	6	6	0.18%	19.00%
Pminiata 52013	Uncategorized Sample	15064	MSB15064NSPatiriaBand_06.raw (F039770)	PMI_025525-RA	PMI_025525-RA	P_Miniata_Custom_20130506.fasta	43,425.10	99.90%	2	2	2	0.06%	5.71%
Pminiata 52013	Uncategorized Sample	15064	MSB15064NSPatiriaBand_06.raw (F039770)	PMI_009988-RA	PMI_009988-RA	P_Miniata_Custom_20130506.fasta	112,857.80	92.00%	3	3	3	0.09%	2.54%
Pminiata 52013	Uncategorized Sample	15064	MSB15064NSPatiriaBand_06.raw (F039770)	PMI_018059-RA	PMI_018059-RA	P_Miniata_Custom_20130506.fasta	19,271.40	100.00%	2	2	2	0.06%	14.30%
Pminiata 52013	Uncategorized Sample	15064	MSB15064NSPatiriaBand_06.raw (F039770)	PMI_010282-RA	PMI_010282-RA	P_Miniata_Custom_20130506.fasta	89,629.50	100.00%	11	26	37	1.12%	13.00%
Pminiata 52013	Uncategorized Sample	15064	MSB15064NSPatiriaBand_06.raw (F039770)	PMI_004864-RA	PMI_004864-RA	P_Miniata_Custom_20130506.fasta	29,178.80	99.00%	2	2	2	0.06%	8.14%
Pminiata 52013	Uncategorized Sample	15064	MSB15064NSPatiriaBand_07.raw (F039769)	PMI_003133-RA	PMI_003133-RA	P_Miniata_Custom_20130506.fasta	199,872.10	100.00%	4	4	4	0.12%	10.70%
Pminiata 52013	Uncategorized Sample	15064	MSB15064NSPatiriaBand_07.raw (F039769)	PMI_019614-RA	PMI_019614-RA	P_Miniata_Custom_20130506.fasta	87,821.00	100.00%	20	26	26	0.75%	27.50%
Pminiata 52013	Uncategorized Sample	15064	MSB15064NSPatiriaBand_07.raw (F039769)	PMI_002180-RA	PMI_002180-RA	P_Miniata_Custom_20130506.fasta	158,248.40	100.00%	3	3	3	0.09%	2.77%
Pminiata 52013	Uncategorized Sample	15064	MSB15064NSPatiriaBand_07.raw (F039769)	PMI_010745-RA	PMI_010745-RA	P_Miniata_Custom_20130506.fasta	103,003.20	100.00%	4	4	4	0.12%	4.94%
Pminiata 52013	Uncategorized Sample	15064	MSB15064NSPatiriaBand_07.raw (F039769)	PMI_023266-RA	PMI_023266-RA	P_Miniata_Custom_20130506.fasta	32,751.90	99.90%	2	2	2	0.06%	16.10%
Pminiata 52013	Uncategorized Sample	15064	MSB15064NSPatiriaBand_07.raw (F039769)	PMI_014267-RA	PMI_014267-RA	P_Miniata_Custom_20130506.fasta	75,718.20	100.00%	3	3	3	0.09%	5.21%
Pminiata 52013	Uncategorized Sample	15064	MSB15064NSPatiriaBand_07.raw (F039769)	PMI_002339-RA	PMI_002339-RA	P_Miniata_Custom_20130506.fasta	142,564.80	100.00%	3	3	3	0.09%	2.94%
Pminiata 52013	Uncategorized Sample	15064	MSB15064NSPatiriaBand_07.raw (F039769)	PMI_020133-RA	PMI_020133-RA	P_Miniata_Custom_20130506.fasta	80,394.00	100.00%	5	5	5	0.15%	7.98%
Pminiata 52013	Uncategorized Sample	15064	MSB15064NSPatiriaBand_07.raw (F039769)	PMI_007117-RA	PMI_007117-RA	P_Miniata_Custom_20130506.fasta	105,680.20	100.00%	5	9	10	0.29%	12.30%
Pminiata 52013	Uncategorized Sample	15064	MSB15064NSPatiriaBand_07.raw (F039769)	PMI_002096-RA	PMI_002096-RA	P_Miniata_Custom_20130506.fasta	160,446.20	100.00%	3	3	3	0.09%	2.13%
Pminiata 52013	Uncategorized Sample	15064	MSB15064NSPatiriaBand_07.raw (F039769)	PMI_013990-RA	PMI_013990-RA	P_Miniata_Custom_20130506.fasta	90,158.00	100.00%	2	2	2	0.06%	2.32%
Pminiata 52013	Uncategorized Sample	15064	MSB15064NSPatiriaBand_07.raw (F039769)	PMI_015982-RA	PMI_015982-RA	P_Miniata_Custom_20130506.fasta	83,607.50	100.00%	3	3	3	0.09%	6.25%
Pminiata 52013	Uncategorized Sample	15064	MSB15064NSPatiriaBand_07.raw (F039769)	PMI_023895-RA	PMI_023895-RA	P_Miniata_Custom_20130506.fasta	186,949.60	100.00%	11	12	12	0.35%	5.70%
Pminiata 52013	Uncategorized Sample	15064	MSB15064NSPatiriaBand_07.raw (F039769)	PMI_019742-RA	PMI_019742-RA	P_Miniata_Custom_20130506.fasta	46,849.30	100.00%	6	7	10	0.29%	12.30%
Pminiata 52013	Uncategorized Sample	15064	MSB15064NSPatiriaBand_07.raw (F039769)	PMI_005627-RA	PMI_005627-RA	P_Miniata_Custom_20130506.fasta	159,615.50	100.00%	2	2	2	0.06%	1.52%
Pminiata 52013	Uncategorized Sample	15064	MSB15064NSPatiriaBand_07.raw (F039769)	PMI_027881-RA	PMI_027881-RA	P_Miniata_Custom_20130506.fasta	15,130.50	99.90%	2	3	3	0.09%	14.00%
Pminiata 52013	Uncategorized Sample	15064	MSB15064NSPatiriaBand_07.raw (F039769)	PMI_017807-RA	PMI_017807-RA	P_Miniata_Custom_20130506.fasta	98,550.40	100.00%	3	3	3	0.09%	3.47%
Pminiata 52013	Uncategorized Sample	15064	MSB15064NSPatiriaBand_07.raw (F039769)	PMI_001156-RA	PMI_001156-RA	P_Miniata_Custom_20130506.fasta	91,660.70	100.00%	13	27	29	0.84%	17.60%
Pminiata 52013	Uncategorized Sample	15064	MSB15064NSPatiriaBand_07.raw (F039769)	PMI_025303-RA	PMI_025303-RA	P_Miniata_Custom_20130506.fasta	14,260.40	100.00%	3	4	5	0.15%	23.30%
Pminiata 52013	Uncategorized Sample	15064	MSB15064NSPatiriaBand_07.raw (F039769)	PMI_016447-RA	PMI_016447-RA	P_Miniata_Custom_20130506.fasta	131,998.10	100.00%	9	12	12	0.35%	9.26%
Pminiata 52013	Uncategorized Sample	15064	MSB15064NSPatiriaBand_07.raw (F039769)	PMI_018767-RA	PMI_018767-RA	P_Miniata_Custom_20130506.fasta	91,566.30	100.00%	2	2	2	0.06%	8.64%
Pminiata 52013	Uncategorized Sample	15064	MSB15064NSPatiriaBand_07.raw (F039769)	PMI_010461-RA	PMI_010461-RA	P_Miniata_Custom_20130506.fasta	102,449.50	100.00%	2	2	2	0.06%	2.27%
Pminiata 52013	Uncategorized Sample	15064	MSB15064NSPatiriaBand_07.raw (F039769)	PMI_013233-RA	PMI_013233-RA	P_Miniata_Custom_20130506.fasta	136,813.10	100.00%	3	3	3	0.09%	10.70%
Pminiata 52013	Uncategorized Sample	15064	MSB15064NSPatiriaBand_07.raw (F039769)	PMI_010283-RA	PMI_010283-RA	P_Miniata_Custom_20130506.fasta	43,714.60	100.00%	4	4	4	0.12%	9.57%
Pminiata 52013	Uncategorized Sample	15064	MSB15064NSPatiriaBand_07.raw (F039769)	PMI_003251-RA	PMI_003251-RA	P_Miniata_Custom_20130506.fasta	414,560.90	100.00%	36	53	54	1.56%	10.40%
Pminiata 52013	Uncategorized Sample	15064	MSB15064NSPatiriaBand_07.raw (F039769)	PMI_009987-RA	PMI_009987-RA	P_Miniata_Custom_20130506.fasta	174,694.60	100.00%	13	16	17	0.49%	12.70%
Pminiata 52013	Uncategorized Sample	15064	MSB15064NSPatiriaBand_07.raw (F039769)	PMI_017378-RA	PMI_017378-RA	P_Miniata_Custom_20130506.fasta	144,144.50	100.00%	3	3	3	0.09%	2.97%
Pminiata 52013	Uncategorized Sample	15064	MSB15064NSPatiriaBand_07.raw (F039769)	PMI_025324-RA	PMI_025324-RA	P_Miniata_Custom_20130506.fasta	22,012.10	100.00%	2	2	2	0.06%	14.90%
Pminiata 52013	Uncategorized Sample	15064	MSB15064NSPatiriaBand_07.raw (F039769)	PMI_010523-RA	PMI_010523-RA	P_Miniata_Custom_20130506.fasta	54,959.90	100.00%	2	2	2	0.06%	4.15%
Pminiata 52013	Uncategorized Sample	15064	MSB15064NSPatiriaBand_07.raw (F039769)	PMI_006886-RA	PMI_006886-RA	P_Miniata_Custom_20130506.fasta	137,468.70	100.00%	8	9	9	0.26%	6.82%
Pminiata 52013	Uncategorized Sample	15064	MSB15064NSPatiriaBand_07.raw (F039769)	PMI_007118-RA	PMI_007118-RA	P_Miniata_Custom_20130506.fasta	116,951.90	100.00%	8	9	9	0.26%	9.66%
Pminiata 52013	Uncategorized Sample	15064	MSB15064NSPatiriaBand_07.raw (F039769)	PMI_001247-RA	PMI_001247-RA	P_Miniata_Custom_20130506.fasta	78,923.40	100.00%	2	3	3	0.09%	3.84%
Pminiata 52013	Uncategorized Sample	15064	MSB15064NSPatiriaBand_07.raw (F039769)	PMI_000683-RA	PMI_000683-RA,PMI_000684-RA	P_Miniata_Custom_20130506.fasta	53,306.20	100.00%	3	3	3	0.09%	7.81%
Pminiata 52013	Uncategorized Sample	15064	MSB15064NSPatiriaBand_07.raw (F039769)	PMI_001360-RA	PMI_001360-RA	P_Miniata_Custom_20130506.fasta	386,356.80	99.60%	2	2	2	0.06%	3.89%
Pminiata 52013	Uncategorized Sample	15064	MSB15064NSPatiriaBand_07.raw (F039769)	PMI_004789-RA	PMI_004789-RA	P_Miniata_Custom_20130506.fasta	39,955.30	89.70%	2	3	3	0.09%	6.06%
Pminiata 52013	Uncategorized Sample	15064	MSB15064NSPatiriaBand_07.raw (F039769)	PMI_002582-RA	PMI_002582-RA	P_Miniata_Custom_20130506.fasta	312,447.20	100.00%	13	14	14	0.41%	5.07%
Pminiata 52013	Uncategorized Sample	15064	MSB15064NSPatiriaBand_07.raw (F039769)	PMI_024621-RA	PMI_024621-RA	P_Miniata_Custom_20130506.fasta	72,943.40	100.00%	3	3	3	0.09%	8.77%
Pminiata 52013	Uncategorized Sample	15064	MSB15064NSPatiriaBand_07.raw (F039769)	PMI_022236-RA	PMI_022236-RA	P_Miniata_Custom_20130506.fasta	116,648.30	100.00%	12	12	12	0.35%	13.40%
Pminiata 52013	Uncategorized Sample	15064	MSB15064NSPatiriaBand_07.raw (F039769)	PMI_018567-RA	PMI_018567-RA	P_Miniata_Custom_20130506.fasta	61,103.40	100.00%	5	6	6	0.17%	9.16%
Pminiata 52013	Uncategorized Sample	15064	MSB15064NSPatiriaBand_07.raw (F039769)	PMI_025070-RA	PMI_025070-RA	P_Miniata_Custom_20130506.fasta	27,826.70	100.00%	5	8	8	0.23%	19.00%
Pminiata 52013	Uncategorized Sample	15064	MSB15064NSPatiriaBand_07.raw (F039769)	PMI_006431-RA	PMI_006431-RA	P_Miniata_Custom_20130506.fasta	104,374.30	100.00%	2	2	2	0.06%	2.21%
Pminiata 52013	Uncategorized Sample	15064	MSB15064NSPatiriaBand_07.raw (F039769)	PMI_025525-RA	PMI_025525-RA	P_Miniata_Custom_20130506.fasta	43,425.10	100.00%	5	6	6	0.17%	13.80%
Pminiata 52013	Uncategorized Sample	15064	MSB15064NSPatiriaBand_07.raw (F039769)	PMI_015510-RA	PMI_015510-RA	P_Miniata_Custom_20130506.fasta	18,294.50	100.00%	4	4	4	0.12%	33.10%
Pminiata 52013	Uncategorized Sample	15064	MSB15064NSPatiriaBand_07.raw (F039769)	PMI_022370-RA	PMI_022370-RA	P_Miniata_Custom_20130506.fasta	27,894.70	99.90%	3	3	3	0.09%	12.60%
Pminiata 52013	Uncategorized Sample	15064	MSB15064NSPatiriaBand_07.raw (F039769)	PMI_009988-RA	PMI_009988-RA	P_Miniata_Custom_20130506.fasta	112,857.80	99.70%	4	4	4	0.12%	3.13%
Pminiata 52013	Uncategorized Sample	15064	MSB15064NSPatiriaBand_07.raw (F039769)	PMI_018059-RA	PMI_018059-RA	P_Miniata_Custom_20130506.fasta	19,271.40	100.00%	2	2	2	0.06%	14.30%
Pminiata 52013	Uncategorized Sample	15064	MSB15064NSPatiriaBand_07.raw (F039769)	PMI_010282-RA	PMI_010282-RA	P_Miniata_Custom_20130506.fasta	89,629.50	100.00%	13	31	40	1.16%	17.50%
Pminiata 52013	Uncategorized Sample	15064	MSB15064NSPatiriaBand_07.raw (F039769)	PMI_002094-RA	PMI_002094-RA	P_Miniata_Custom_20130506.fasta	66,399.10	100.00%	2	2	2	0.06%	5.26%
Pminiata 52013	Uncategorized Sample	15064	MSB15064NSPatiriaBand_07.raw (F039769)	PMI_004864-RA	PMI_004864-RA	P_Miniata_Custom_20130506.fasta	29,178.80	100.00%	4	6	7	0.20%	17.10%
Pminiata 52013	Uncategorized Sample	15064	MSB15064NSPatiriaBand_08.raw (F039768)	PMI_007117-RA	PMI_007117-RA	P_Miniata_Custom_20130506.fasta	105,680.20	100.00%	4	8	8	0.24%	9.35%
Pminiata 52013	Uncategorized Sample	15064	MSB15064NSPatiriaBand_08.raw (F039768)	PMI_019614-RA	PMI_019614-RA	P_Miniata_Custom_20130506.fasta	87,821.00	100.00%	12	17	17	0.51%	14.70%
Pminiata 52013	Uncategorized Sample	15064	MSB15064NSPatiriaBand_08.raw (F039768)	PMI_010745-RA	PMI_010745-RA	P_Miniata_Custom_20130506.fasta	103,003.20	100.00%	2	2	2	0.06%	2.94%
Pminiata 52013	Uncategorized Sample	15064	MSB15064NSPatiriaBand_08.raw (F039768)	PMI_023266-RA	PMI_023266-RA	P_Miniata_Custom_20130506.fasta	32,751.90	100.00%	2	2	2	0.06%	12.50%
Pminiata 52013	Uncategorized Sample	15064	MSB15064NSPatiriaBand_08.raw (F039768)	PMI_020133-RA	PMI_020133-RA	P_Miniata_Custom_20130506.fasta	80,394.00	100.00%	3	3	3	0.09%	4.52%
Pminiata 52013	Uncategorized Sample	15064	MSB15064NSPatiriaBand_08.raw (F039768)	PMI_003251-RA	PMI_003251-RA	P_Miniata_Custom_20130506.fasta	414,560.90	100.00%	36	53	56	1.69%	10.80%
Pminiata 52013	Uncategorized Sample	15064	MSB15064NSPatiriaBand_08.raw (F039768)	PMI_002096-RA	PMI_002096-RA	P_Miniata_Custom_20130506.fasta	160,446.20	100.00%	4	4	4	0.12%	2.68%
Pminiata 52013	Uncategorized Sample	15064	MSB15064NSPatiriaBand_08.raw (F039768)	PMI_009988-RA	PMI_009988-RA	P_Miniata_Custom_20130506.fasta	112,857.80	99.90%	3	3	3	0.09%	2.54%
Pminiata 52013	Uncategorized Sample	15064	MSB15064NSPatiriaBand_08.raw (F039768)	PMI_013990-RA	PMI_013990-RA	P_Miniata_Custom_20130506.fasta	90,158.00	100.00%	9	9	9	0.27%	12.50%
Pminiata 52013	Uncategorized Sample	15064	MSB15064NSPatiriaBand_08.raw (F039768)	PMI_007118-RA	PMI_007118-RA	P_Miniata_Custom_20130506.fasta	116,951.90	100.00%	6	7	7	0.21%	6.62%
Pminiata 52013	Uncategorized Sample	15064	MSB15064NSPatiriaBand_08.raw (F039768)	PMI_015982-RA	PMI_015982-RA	P_Miniata_Custom_20130506.fasta	83,607.50	100.00%	3	3	3	0.09%	7.31%
Pminiata 52013	Uncategorized Sample	15064	MSB15064NSPatiriaBand_08.raw (F039768)	PMI_014267-RA	PMI_014267-RA	P_Miniata_Custom_20130506.fasta	75,718.20	100.00%	3	3	3	0.09%	5.21%
Pminiata 52013	Uncategorized Sample	15064	MSB15064NSPatiriaBand_08.raw (F039768)	PMI_023895-RA	PMI_023895-RA	P_Miniata_Custom_20130506.fasta	186,949.60	100.00%	9	10	10	0.30%	5.52%
Pminiata 52013	Uncategorized Sample	15064	MSB15064NSPatiriaBand_08.raw (F039768)	PMI_008849-RA	PMI_008849-RA	P_Miniata_Custom_20130506.fasta	40,961.40	100.00%	2	2	3	0.09%	5.19%
Pminiata 52013	Uncategorized Sample	15064	MSB15064NSPatiriaBand_08.raw (F039768)	PMI_025525-RA	PMI_025525-RA	P_Miniata_Custom_20130506.fasta	43,425.10	100.00%	6	6	6	0.18%	16.60%
Pminiata 52013	Uncategorized Sample	15064	MSB15064NSPatiriaBand_08.raw (F039768)	PMI_019742-RA	PMI_019742-RA	P_Miniata_Custom_20130506.fasta	46,849.30	100.00%	2	2	3	0.09%	4.98%
Pminiata 52013	Uncategorized Sample	15064	MSB15064NSPatiriaBand_08.raw (F039768)	PMI_027881-RA	PMI_027881-RA	P_Miniata_Custom_20130506.fasta	15,130.50	98.90%	2	3	3	0.09%	14.00%
Pminiata 52013	Uncategorized Sample	15064	MSB15064NSPatiriaBand_08.raw (F039768)	PMI_001156-RA	PMI_001156-RA	P_Miniata_Custom_20130506.fasta	91,660.70	100.00%	15	27	28	0.85%	20.00%
Pminiata 52013	Uncategorized Sample	15064	MSB15064NSPatiriaBand_08.raw (F039768)	PMI_025303-RA	PMI_025303-RA	P_Miniata_Custom_20130506.fasta	14,260.40	100.00%	5	6	6	0.18%	38.80%
Pminiata 52013	Uncategorized Sample	15064	MSB15064NSPatiriaBand_08.raw (F039768)	PMI_016447-RA	PMI_016447-RA	P_Miniata_Custom_20130506.fasta	131,998.10	100.00%	12	18	20	0.61%	11.60%
Pminiata 52013	Uncategorized Sample	15064	MSB15064NSPatiriaBand_08.raw (F039768)	PMI_010283-RA	PMI_010283-RA	P_Miniata_Custom_20130506.fasta	43,714.60	100.00%	2	2	2	0.06%	4.79%
Pminiata 52013	Uncategorized Sample	15064	MSB15064NSPatiriaBand_08.raw (F039768)	PMI_009987-RA	PMI_009987-RA	P_Miniata_Custom_20130506.fasta	174,694.60	100.00%	7	9	9	0.27%	7.50%
Pminiata 52013	Uncategorized Sample	15064	MSB15064NSPatiriaBand_08.raw (F039768)	PMI_018990-RA	PMI_018990-RA	P_Miniata_Custom_20130506.fasta	61,561.30	100.00%	5	6	6	0.18%	8.30%
Pminiata 52013	Uncategorized Sample	15064	MSB15064NSPatiriaBand_08.raw (F039768)	PMI_010523-RA	PMI_010523-RA	P_Miniata_Custom_20130506.fasta	54,959.90	100.00%	3	3	3	0.09%	6.72%
Pminiata 52013	Uncategorized Sample	15064	MSB15064NSPatiriaBand_08.raw (F039768)	PMI_006886-RA	PMI_006886-RA	P_Miniata_Custom_20130506.fasta	137,468.70	100.00%	6	7	7	0.21%	6.34%
Pminiata 52013	Uncategorized Sample	15064	MSB15064NSPatiriaBand_08.raw (F039768)	PMI_002582-RA	PMI_002582-RA	P_Miniata_Custom_20130506.fasta	312,447.20	100.00%	7	7	7	0.21%	2.34%
Pminiata 52013	Uncategorized Sample	15064	MSB15064NSPatiriaBand_08.raw (F039768)	PMI_024621-RA	PMI_024621-RA	P_Miniata_Custom_20130506.fasta	72,943.40	100.00%	2	2	2	0.06%	3.18%
Pminiata 52013	Uncategorized Sample	15064	MSB15064NSPatiriaBand_08.raw (F039768)	PMI_022236-RA	PMI_022236-RA	P_Miniata_Custom_20130506.fasta	116,648.30	100.00%	8	8	9	0.27%	9.13%
Pminiata 52013	Uncategorized Sample	15064	MSB15064NSPatiriaBand_08.raw (F039768)	PMI_025070-RA	PMI_025070-RA	P_Miniata_Custom_20130506.fasta	27,826.70	100.00%	6	9	11	0.33%	21.80%
Pminiata 52013	Uncategorized Sample	15064	MSB15064NSPatiriaBand_08.raw (F039768)	PMI_006431-RA	PMI_006431-RA	P_Miniata_Custom_20130506.fasta	104,374.30	100.00%	3	3	3	0.09%	3.82%
Pminiata 52013	Uncategorized Sample	15064	MSB15064NSPatiriaBand_08.raw (F039768)	PMI_022370-RA	PMI_022370-RA	P_Miniata_Custom_20130506.fasta	27,894.70	100.00%	2	2	2	0.06%	10.30%
Pminiata 52013	Uncategorized Sample	15064	MSB15064NSPatiriaBand_08.raw (F039768)	PMI_010282-RA	PMI_010282-RA	P_Miniata_Custom_20130506.fasta	89,629.50	100.00%	14	32	39	1.18%	16.50%
Pminiata 52013	Uncategorized Sample	15064	MSB15064NSPatiriaBand_08.raw (F039768)	PMI_002094-RA	PMI_002094-RA	P_Miniata_Custom_20130506.fasta	66,399.10	99.80%	2	2	2	0.06%	5.26%
Pminiata 52013	Uncategorized Sample	15064	MSB15064NSPatiriaBand_09.raw (F039767)	PMI_003133-RA	PMI_003133-RA	P_Miniata_Custom_20130506.fasta	199,872.10	90.00%	2	2	2	0.06%	2.23%
Pminiata 52013	Uncategorized Sample	15064	MSB15064NSPatiriaBand_09.raw (F039767)	PMI_007117-RA	PMI_007117-RA	P_Miniata_Custom_20130506.fasta	105,680.20	100.00%	3	6	6	0.18%	8.54%
Pminiata 52013	Uncategorized Sample	15064	MSB15064NSPatiriaBand_09.raw (F039767)	PMI_019614-RA	PMI_019614-RA	P_Miniata_Custom_20130506.fasta	87,821.00	100.00%	6	6	6	0.18%	8.61%
Pminiata 52013	Uncategorized Sample	15064	MSB15064NSPatiriaBand_09.raw (F039767)	PMI_010745-RA	PMI_010745-RA	P_Miniata_Custom_20130506.fasta	103,003.20	99.90%	2	2	2	0.06%	2.21%
Pminiata 52013	Uncategorized Sample	15064	MSB15064NSPatiriaBand_09.raw (F039767)	PMI_023266-RA	PMI_023266-RA	P_Miniata_Custom_20130506.fasta	32,751.90	99.90%	2	2	2	0.06%	12.50%
Pminiata 52013	Uncategorized Sample	15064	MSB15064NSPatiriaBand_09.raw (F039767)	PMI_020133-RA	PMI_020133-RA	P_Miniata_Custom_20130506.fasta	80,394.00	100.00%	3	3	3	0.09%	4.52%
Pminiata 52013	Uncategorized Sample	15064	MSB15064NSPatiriaBand_09.raw (F039767)	PMI_003251-RA	PMI_003251-RA	P_Miniata_Custom_20130506.fasta	414,560.90	100.00%	29	40	42	1.26%	8.12%
Pminiata 52013	Uncategorized Sample	15064	MSB15064NSPatiriaBand_09.raw (F039767)	PMI_013990-RA	PMI_013990-RA	P_Miniata_Custom_20130506.fasta	90,158.00	100.00%	8	8	8	0.24%	10.90%
Pminiata 52013	Uncategorized Sample	15064	MSB15064NSPatiriaBand_09.raw (F039767)	PMI_007118-RA	PMI_007118-RA	P_Miniata_Custom_20130506.fasta	116,951.90	100.00%	5	6	6	0.18%	5.34%
Pminiata 52013	Uncategorized Sample	15064	MSB15064NSPatiriaBand_09.raw (F039767)	PMI_015982-RA	PMI_015982-RA	P_Miniata_Custom_20130506.fasta	83,607.50	100.00%	10	11	11	0.33%	14.40%
Pminiata 52013	Uncategorized Sample	15064	MSB15064NSPatiriaBand_09.raw (F039767)	PMI_023895-RA	PMI_023895-RA	P_Miniata_Custom_20130506.fasta	186,949.60	100.00%	3	3	3	0.09%	1.90%
Pminiata 52013	Uncategorized Sample	15064	MSB15064NSPatiriaBand_09.raw (F039767)	PMI_008849-RA	PMI_008849-RA	P_Miniata_Custom_20130506.fasta	40,961.40	100.00%	2	2	2	0.06%	5.19%
Pminiata 52013	Uncategorized Sample	15064	MSB15064NSPatiriaBand_09.raw (F039767)	PMI_024452-RA	PMI_024452-RA	P_Miniata_Custom_20130506.fasta	28,115.00	100.00%	2	2	2	0.06%	8.24%
Pminiata 52013	Uncategorized Sample	15064	MSB15064NSPatiriaBand_09.raw (F039767)	PMI_019742-RA	PMI_019742-RA	P_Miniata_Custom_20130506.fasta	46,849.30	100.00%	2	2	3	0.09%	4.98%
Pminiata 52013	Uncategorized Sample	15064	MSB15064NSPatiriaBand_09.raw (F039767)	PMI_005627-RA	PMI_005627-RA	P_Miniata_Custom_20130506.fasta	159,615.50	100.00%	2	2	2	0.06%	1.52%
Pminiata 52013	Uncategorized Sample	15064	MSB15064NSPatiriaBand_09.raw (F039767)	PMI_027881-RA	PMI_027881-RA	P_Miniata_Custom_20130506.fasta	15,130.50	99.90%	2	3	3	0.09%	14.00%
Pminiata 52013	Uncategorized Sample	15064	MSB15064NSPatiriaBand_09.raw (F039767)	PMI_017807-RA	PMI_017807-RA	P_Miniata_Custom_20130506.fasta	98,550.40	100.00%	2	2	2	0.06%	2.28%
Pminiata 52013	Uncategorized Sample	15064	MSB15064NSPatiriaBand_09.raw (F039767)	PMI_001156-RA	PMI_001156-RA	P_Miniata_Custom_20130506.fasta	91,660.70	100.00%	16	27	29	0.87%	21.40%
Pminiata 52013	Uncategorized Sample	15064	MSB15064NSPatiriaBand_09.raw (F039767)	PMI_025303-RA	PMI_025303-RA	P_Miniata_Custom_20130506.fasta	14,260.40	100.00%	5	9	9	0.27%	38.80%
Pminiata 52013	Uncategorized Sample	15064	MSB15064NSPatiriaBand_09.raw (F039767)	PMI_016447-RA	PMI_016447-RA	P_Miniata_Custom_20130506.fasta	131,998.10	100.00%	9	10	10	0.30%	8.75%
Pminiata 52013	Uncategorized Sample	15064	MSB15064NSPatiriaBand_09.raw (F039767)	PMI_006574-RA	PMI_006574-RA	P_Miniata_Custom_20130506.fasta	31,214.70	100.00%	3	3	3	0.09%	12.90%
Pminiata 52013	Uncategorized Sample	15064	MSB15064NSPatiriaBand_09.raw (F039767)	PMI_013233-RA	PMI_013233-RA	P_Miniata_Custom_20130506.fasta	136,813.10	100.00%	2	2	2	0.06%	4.05%
Pminiata 52013	Uncategorized Sample	15064	MSB15064NSPatiriaBand_09.raw (F039767)	PMI_010283-RA	PMI_010283-RA	P_Miniata_Custom_20130506.fasta	43,714.60	99.70%	2	2	2	0.06%	4.79%
Pminiata 52013	Uncategorized Sample	15064	MSB15064NSPatiriaBand_09.raw (F039767)	PMI_009987-RA	PMI_009987-RA	P_Miniata_Custom_20130506.fasta	174,694.60	100.00%	3	3	3	0.09%	2.19%
Pminiata 52013	Uncategorized Sample	15064	MSB15064NSPatiriaBand_09.raw (F039767)	PMI_018990-RA	PMI_018990-RA	P_Miniata_Custom_20130506.fasta	61,561.30	100.00%	3	4	4	0.12%	5.05%
Pminiata 52013	Uncategorized Sample	15064	MSB15064NSPatiriaBand_09.raw (F039767)	PMI_006886-RA	PMI_006886-RA	P_Miniata_Custom_20130506.fasta	137,468.70	100.00%	9	10	10	0.30%	7.54%
Pminiata 52013	Uncategorized Sample	15064	MSB15064NSPatiriaBand_09.raw (F039767)	PMI_002582-RA	PMI_002582-RA	P_Miniata_Custom_20130506.fasta	312,447.20	100.00%	3	3	3	0.09%	0.94%
Pminiata 52013	Uncategorized Sample	15064	MSB15064NSPatiriaBand_09.raw (F039767)	PMI_024621-RA	PMI_024621-RA	P_Miniata_Custom_20130506.fasta	72,943.40	100.00%	2	2	2	0.06%	7.11%
Pminiata 52013	Uncategorized Sample	15064	MSB15064NSPatiriaBand_09.raw (F039767)	PMI_022236-RA	PMI_022236-RA	P_Miniata_Custom_20130506.fasta	116,648.30	100.00%	7	7	7	0.21%	7.90%
Pminiata 52013	Uncategorized Sample	15064	MSB15064NSPatiriaBand_09.raw (F039767)	PMI_025070-RA	PMI_025070-RA	P_Miniata_Custom_20130506.fasta	27,826.70	100.00%	6	8	8	0.24%	21.80%
Pminiata 52013	Uncategorized Sample	15064	MSB15064NSPatiriaBand_09.raw (F039767)	PMI_006431-RA	PMI_006431-RA	P_Miniata_Custom_20130506.fasta	104,374.30	100.00%	3	3	3	0.09%	3.82%
Pminiata 52013	Uncategorized Sample	15064	MSB15064NSPatiriaBand_09.raw (F039767)	PMI_022661-RA	PMI_022661-RA	P_Miniata_Custom_20130506.fasta	99,862.60	100.00%	4	5	5	0.15%	4.59%
Pminiata 52013	Uncategorized Sample	15064	MSB15064NSPatiriaBand_09.raw (F039767)	PMI_025525-RA	PMI_025525-RA	P_Miniata_Custom_20130506.fasta	43,425.10	100.00%	7	7	7	0.21%	20.00%
Pminiata 52013	Uncategorized Sample	15064	MSB15064NSPatiriaBand_09.raw (F039767)	PMI_010282-RA	PMI_010282-RA	P_Miniata_Custom_20130506.fasta	89,629.50	100.00%	14	30	38	1.14%	17.10%
Pminiata 52013	Uncategorized Sample	15064	MSB15064NSPatiriaBand_10.raw (F039766)	PMI_024621-RA	PMI_024621-RA	P_Miniata_Custom_20130506.fasta	72,943.40	100.00%	2	2	2	0.06%	4.99%
Pminiata 52013	Uncategorized Sample	15064	MSB15064NSPatiriaBand_10.raw (F039766)	PMI_003133-RA	PMI_003133-RA	P_Miniata_Custom_20130506.fasta	199,872.10	95.20%	2	2	2	0.06%	2.78%
Pminiata 52013	Uncategorized Sample	15064	MSB15064NSPatiriaBand_10.raw (F039766)	PMI_019614-RA	PMI_019614-RA	P_Miniata_Custom_20130506.fasta	87,821.00	100.00%	3	3	3	0.08%	4.12%
Pminiata 52013	Uncategorized Sample	15064	MSB15064NSPatiriaBand_10.raw (F039766)	PMI_002180-RA	PMI_002180-RA	P_Miniata_Custom_20130506.fasta	158,248.40	99.80%	3	3	3	0.08%	2.08%
Pminiata 52013	Uncategorized Sample	15064	MSB15064NSPatiriaBand_10.raw (F039766)	PMI_023266-RA	PMI_023266-RA	P_Miniata_Custom_20130506.fasta	32,751.90	100.00%	2	2	2	0.06%	12.50%
Pminiata 52013	Uncategorized Sample	15064	MSB15064NSPatiriaBand_10.raw (F039766)	PMI_020133-RA	PMI_020133-RA	P_Miniata_Custom_20130506.fasta	80,394.00	100.00%	3	3	3	0.08%	4.52%
Pminiata 52013	Uncategorized Sample	15064	MSB15064NSPatiriaBand_10.raw (F039766)	PMI_003251-RA	PMI_003251-RA	P_Miniata_Custom_20130506.fasta	414,560.90	100.00%	31	44	46	1.30%	8.84%
Pminiata 52013	Uncategorized Sample	15064	MSB15064NSPatiriaBand_10.raw (F039766)	PMI_007117-RA	PMI_007117-RA	P_Miniata_Custom_20130506.fasta	105,680.20	100.00%	5	9	9	0.25%	9.85%
Pminiata 52013	Uncategorized Sample	15064	MSB15064NSPatiriaBand_10.raw (F039766)	PMI_013990-RA	PMI_013990-RA	P_Miniata_Custom_20130506.fasta	90,158.00	100.00%	7	8	8	0.23%	9.29%
Pminiata 52013	Uncategorized Sample	15064	MSB15064NSPatiriaBand_10.raw (F039766)	PMI_015982-RA	PMI_015982-RA	P_Miniata_Custom_20130506.fasta	83,607.50	100.00%	7	7	7	0.20%	11.00%
Pminiata 52013	Uncategorized Sample	15064	MSB15064NSPatiriaBand_10.raw (F039766)	PMI_004710-RA	PMI_004710-RA	P_Miniata_Custom_20130506.fasta	15,582.90	100.00%	4	5	5	0.14%	21.40%
Pminiata 52013	Uncategorized Sample	15064	MSB15064NSPatiriaBand_10.raw (F039766)	PMI_023895-RA	PMI_023895-RA	P_Miniata_Custom_20130506.fasta	186,949.60	100.00%	3	3	3	0.08%	1.96%
Pminiata 52013	Uncategorized Sample	15064	MSB15064NSPatiriaBand_10.raw (F039766)	PMI_025525-RA	PMI_025525-RA	P_Miniata_Custom_20130506.fasta	43,425.10	100.00%	6	7	7	0.20%	13.20%
Pminiata 52013	Uncategorized Sample	15064	MSB15064NSPatiriaBand_10.raw (F039766)	PMI_019742-RA	PMI_019742-RA	P_Miniata_Custom_20130506.fasta	46,849.30	100.00%	2	3	4	0.11%	4.98%
Pminiata 52013	Uncategorized Sample	15064	MSB15064NSPatiriaBand_10.raw (F039766)	PMI_005627-RA	PMI_005627-RA	P_Miniata_Custom_20130506.fasta	159,615.50	100.00%	2	2	2	0.06%	1.66%
Pminiata 52013	Uncategorized Sample	15064	MSB15064NSPatiriaBand_10.raw (F039766)	PMI_027881-RA	PMI_027881-RA	P_Miniata_Custom_20130506.fasta	15,130.50	99.90%	2	3	3	0.08%	14.00%
Pminiata 52013	Uncategorized Sample	15064	MSB15064NSPatiriaBand_10.raw (F039766)	PMI_001156-RA	PMI_001156-RA	P_Miniata_Custom_20130506.fasta	91,660.70	100.00%	15	26	28	0.79%	19.80%
Pminiata 52013	Uncategorized Sample	15064	MSB15064NSPatiriaBand_10.raw (F039766)	PMI_025303-RA	PMI_025303-RA	P_Miniata_Custom_20130506.fasta	14,260.40	100.00%	5	10	11	0.31%	38.80%
Pminiata 52013	Uncategorized Sample	15064	MSB15064NSPatiriaBand_10.raw (F039766)	PMI_018767-RA	PMI_018767-RA	P_Miniata_Custom_20130506.fasta	91,566.30	100.00%	2	3	3	0.08%	12.10%
Pminiata 52013	Uncategorized Sample	15064	MSB15064NSPatiriaBand_10.raw (F039766)	PMI_016447-RA	PMI_016447-RA	P_Miniata_Custom_20130506.fasta	131,998.10	100.00%	8	13	14	0.40%	8.16%
Pminiata 52013	Uncategorized Sample	15064	MSB15064NSPatiriaBand_10.raw (F039766)	PMI_009987-RA	PMI_009987-RA	P_Miniata_Custom_20130506.fasta	174,694.60	100.00%	4	4	4	0.11%	2.81%
Pminiata 52013	Uncategorized Sample	15064	MSB15064NSPatiriaBand_10.raw (F039766)	PMI_018990-RA	PMI_018990-RA	P_Miniata_Custom_20130506.fasta	61,561.30	100.00%	2	3	3	0.08%	3.79%
Pminiata 52013	Uncategorized Sample	15064	MSB15064NSPatiriaBand_10.raw (F039766)	PMI_006886-RA	PMI_006886-RA	P_Miniata_Custom_20130506.fasta	137,468.70	100.00%	11	13	14	0.40%	9.15%
Pminiata 52013	Uncategorized Sample	15064	MSB15064NSPatiriaBand_10.raw (F039766)	PMI_007118-RA	PMI_007118-RA	P_Miniata_Custom_20130506.fasta	116,951.90	100.00%	4	4	4	0.11%	5.06%
Pminiata 52013	Uncategorized Sample	15064	MSB15064NSPatiriaBand_10.raw (F039766)	PMI_022236-RA	PMI_022236-RA	P_Miniata_Custom_20130506.fasta	116,648.30	100.00%	7	7	7	0.20%	7.61%
Pminiata 52013	Uncategorized Sample	15064	MSB15064NSPatiriaBand_10.raw (F039766)	PMI_025070-RA	PMI_025070-RA	P_Miniata_Custom_20130506.fasta	27,826.70	100.00%	6	9	9	0.25%	21.80%
Pminiata 52013	Uncategorized Sample	15064	MSB15064NSPatiriaBand_10.raw (F039766)	PMI_006431-RA	PMI_006431-RA	P_Miniata_Custom_20130506.fasta	104,374.30	100.00%	2	2	2	0.06%	2.21%
Pminiata 52013	Uncategorized Sample	15064	MSB15064NSPatiriaBand_10.raw (F039766)	PMI_008404-RA	PMI_008404-RA	P_Miniata_Custom_20130506.fasta	33,068.40	100.00%	4	4	4	0.11%	17.70%
Pminiata 52013	Uncategorized Sample	15064	MSB15064NSPatiriaBand_10.raw (F039766)	PMI_013539-RA	PMI_013539-RA	P_Miniata_Custom_20130506.fasta	19,264.60	100.00%	2	2	2	0.06%	11.20%
Pminiata 52013	Uncategorized Sample	15064	MSB15064NSPatiriaBand_10.raw (F039766)	PMI_002094-RA	PMI_002094-RA	P_Miniata_Custom_20130506.fasta	66,399.10	99.90%	2	2	2	0.06%	3.74%
Pminiata 52013	Uncategorized Sample	15064	MSB15064NSPatiriaBand_10.raw (F039766)	PMI_010282-RA	PMI_010282-RA	P_Miniata_Custom_20130506.fasta	89,629.50	100.00%	12	29	34	0.96%	15.30%
Pminiata 52013	Uncategorized Sample	15064	MSB15064NSPatiriaBand_11.raw (F039765)	PMI_019614-RA	PMI_019614-RA	P_Miniata_Custom_20130506.fasta	87,821.00	100.00%	2	2	2	0.06%	2.62%
Pminiata 52013	Uncategorized Sample	15064	MSB15064NSPatiriaBand_11.raw (F039765)	PMI_002180-RA	PMI_002180-RA	P_Miniata_Custom_20130506.fasta	158,248.40	100.00%	3	3	3	0.09%	2.57%
Pminiata 52013	Uncategorized Sample	15064	MSB15064NSPatiriaBand_11.raw (F039765)	PMI_020133-RA	PMI_020133-RA	P_Miniata_Custom_20130506.fasta	80,394.00	100.00%	2	2	2	0.06%	2.93%
Pminiata 52013	Uncategorized Sample	15064	MSB15064NSPatiriaBand_11.raw (F039765)	PMI_003251-RA	PMI_003251-RA	P_Miniata_Custom_20130506.fasta	414,560.90	100.00%	22	34	36	1.07%	6.28%
Pminiata 52013	Uncategorized Sample	15064	MSB15064NSPatiriaBand_11.raw (F039765)	PMI_013990-RA	PMI_013990-RA	P_Miniata_Custom_20130506.fasta	90,158.00	100.00%	3	3	3	0.09%	3.79%
Pminiata 52013	Uncategorized Sample	15064	MSB15064NSPatiriaBand_11.raw (F039765)	PMI_015982-RA	PMI_015982-RA	P_Miniata_Custom_20130506.fasta	83,607.50	100.00%	2	2	2	0.06%	5.19%
Pminiata 52013	Uncategorized Sample	15064	MSB15064NSPatiriaBand_11.raw (F039765)	PMI_007117-RA	PMI_007117-RA	P_Miniata_Custom_20130506.fasta	105,680.20	100.00%	5	8	8	0.24%	9.15%
Pminiata 52013	Uncategorized Sample	15064	MSB15064NSPatiriaBand_11.raw (F039765)	PMI_004710-RA	PMI_004710-RA	P_Miniata_Custom_20130506.fasta	15,582.90	100.00%	3	3	3	0.09%	13.60%
Pminiata 52013	Uncategorized Sample	15064	MSB15064NSPatiriaBand_11.raw (F039765)	PMI_010745-RA	PMI_010745-RA	P_Miniata_Custom_20130506.fasta	103,003.20	100.00%	4	4	4	0.12%	4.94%
Pminiata 52013	Uncategorized Sample	15064	MSB15064NSPatiriaBand_11.raw (F039765)	PMI_023895-RA	PMI_023895-RA	P_Miniata_Custom_20130506.fasta	186,949.60	100.00%	5	5	5	0.15%	3.27%
Pminiata 52013	Uncategorized Sample	15064	MSB15064NSPatiriaBand_11.raw (F039765)	PMI_025525-RA	PMI_025525-RA	P_Miniata_Custom_20130506.fasta	43,425.10	100.00%	8	9	9	0.27%	17.90%
Pminiata 52013	Uncategorized Sample	15064	MSB15064NSPatiriaBand_11.raw (F039765)	PMI_019742-RA	PMI_019742-RA	P_Miniata_Custom_20130506.fasta	46,849.30	100.00%	2	3	3	0.09%	4.98%
Pminiata 52013	Uncategorized Sample	15064	MSB15064NSPatiriaBand_11.raw (F039765)	PMI_027881-RA	PMI_027881-RA	P_Miniata_Custom_20130506.fasta	15,130.50	99.10%	2	3	3	0.09%	14.00%
Pminiata 52013	Uncategorized Sample	15064	MSB15064NSPatiriaBand_11.raw (F039765)	PMI_001156-RA	PMI_001156-RA	P_Miniata_Custom_20130506.fasta	91,660.70	100.00%	10	19	19	0.57%	14.40%
Pminiata 52013	Uncategorized Sample	15064	MSB15064NSPatiriaBand_11.raw (F039765)	PMI_025303-RA	PMI_025303-RA	P_Miniata_Custom_20130506.fasta	14,260.40	100.00%	6	10	10	0.30%	40.30%
Pminiata 52013	Uncategorized Sample	15064	MSB15064NSPatiriaBand_11.raw (F039765)	PMI_018767-RA	PMI_018767-RA	P_Miniata_Custom_20130506.fasta	91,566.30	100.00%	3	4	4	0.12%	10.60%
Pminiata 52013	Uncategorized Sample	15064	MSB15064NSPatiriaBand_11.raw (F039765)	PMI_016447-RA	PMI_016447-RA	P_Miniata_Custom_20130506.fasta	131,998.10	100.00%	7	7	7	0.21%	7.15%
Pminiata 52013	Uncategorized Sample	15064	MSB15064NSPatiriaBand_11.raw (F039765)	PMI_010283-RA	PMI_010283-RA	P_Miniata_Custom_20130506.fasta	43,714.60	100.00%	3	3	3	0.09%	7.30%
Pminiata 52013	Uncategorized Sample	15064	MSB15064NSPatiriaBand_11.raw (F039765)	PMI_009987-RA	PMI_009987-RA	P_Miniata_Custom_20130506.fasta	174,694.60	100.00%	2	2	2	0.06%	1.37%
Pminiata 52013	Uncategorized Sample	15064	MSB15064NSPatiriaBand_11.raw (F039765)	PMI_010523-RA	PMI_010523-RA	P_Miniata_Custom_20130506.fasta	54,959.90	100.00%	3	3	3	0.09%	6.72%
Pminiata 52013	Uncategorized Sample	15064	MSB15064NSPatiriaBand_11.raw (F039765)	PMI_006886-RA	PMI_006886-RA	P_Miniata_Custom_20130506.fasta	137,468.70	100.00%	9	10	10	0.30%	6.98%
Pminiata 52013	Uncategorized Sample	15064	MSB15064NSPatiriaBand_11.raw (F039765)	PMI_007118-RA	PMI_007118-RA	P_Miniata_Custom_20130506.fasta	116,951.90	100.00%	4	4	5	0.15%	5.06%
Pminiata 52013	Uncategorized Sample	15064	MSB15064NSPatiriaBand_11.raw (F039765)	PMI_024621-RA	PMI_024621-RA	P_Miniata_Custom_20130506.fasta	72,943.40	100.00%	3	3	3	0.09%	8.77%
Pminiata 52013	Uncategorized Sample	15064	MSB15064NSPatiriaBand_11.raw (F039765)	PMI_022236-RA	PMI_022236-RA	P_Miniata_Custom_20130506.fasta	116,648.30	100.00%	10	10	10	0.30%	10.80%
Pminiata 52013	Uncategorized Sample	15064	MSB15064NSPatiriaBand_11.raw (F039765)	PMI_025070-RA	PMI_025070-RA	P_Miniata_Custom_20130506.fasta	27,826.70	100.00%	6	7	8	0.24%	21.80%
Pminiata 52013	Uncategorized Sample	15064	MSB15064NSPatiriaBand_11.raw (F039765)	PMI_006431-RA	PMI_006431-RA	P_Miniata_Custom_20130506.fasta	104,374.30	100.00%	5	5	6	0.18%	6.24%
Pminiata 52013	Uncategorized Sample	15064	MSB15064NSPatiriaBand_11.raw (F039765)	PMI_022661-RA	PMI_022661-RA	P_Miniata_Custom_20130506.fasta	99,862.60	100.00%	3	3	3	0.09%	3.63%
Pminiata 52013	Uncategorized Sample	15064	MSB15064NSPatiriaBand_11.raw (F039765)	PMI_015510-RA	PMI_015510-RA	P_Miniata_Custom_20130506.fasta	18,294.50	100.00%	10	12	12	0.36%	57.50%
Pminiata 52013	Uncategorized Sample	15064	MSB15064NSPatiriaBand_11.raw (F039765)	PMI_010282-RA	PMI_010282-RA	P_Miniata_Custom_20130506.fasta	89,629.50	100.00%	11	23	27	0.80%	12.80%
Pminiata 52013	Uncategorized Sample	15064	MSB15064NSPatiriaBand_12.raw (F039764)	PMI_022236-RA	PMI_022236-RA	P_Miniata_Custom_20130506.fasta	116,648.30	100.00%	3	3	3	0.09%	3.52%
Pminiata 52013	Uncategorized Sample	15064	MSB15064NSPatiriaBand_12.raw (F039764)	PMI_021107-RA	PMI_021107-RA	P_Miniata_Custom_20130506.fasta	39,885.00	100.00%	5	5	7	0.21%	18.20%
Pminiata 52013	Uncategorized Sample	15064	MSB15064NSPatiriaBand_12.raw (F039764)	PMI_006134-RA	PMI_006134-RA	P_Miniata_Custom_20130506.fasta	241,598.80	100.00%	2	2	2	0.06%	0.77%
Pminiata 52013	Uncategorized Sample	15064	MSB15064NSPatiriaBand_12.raw (F039764)	PMI_025077-RA	PMI_025077-RA	P_Miniata_Custom_20130506.fasta	45,261.90	100.00%	3	3	3	0.09%	9.13%
Pminiata 52013	Uncategorized Sample	15064	MSB15064NSPatiriaBand_12.raw (F039764)	PMI_010282-RA	PMI_010282-RA	P_Miniata_Custom_20130506.fasta	89,629.50	100.00%	12	31	35	1.04%	15.30%
Pminiata 52013	Uncategorized Sample	15064	MSB15064NSPatiriaBand_12.raw (F039764)	PMI_003251-RA	PMI_003251-RA	P_Miniata_Custom_20130506.fasta	414,560.90	100.00%	19	30	30	0.89%	5.64%
Pminiata 52013	Uncategorized Sample	15064	MSB15064NSPatiriaBand_12.raw (F039764)	PMI_010745-RA	PMI_010745-RA	P_Miniata_Custom_20130506.fasta	103,003.20	100.00%	5	7	7	0.21%	6.20%
Pminiata 52013	Uncategorized Sample	15064	MSB15064NSPatiriaBand_12.raw (F039764)	PMI_001156-RA	PMI_001156-RA	P_Miniata_Custom_20130506.fasta	91,660.70	100.00%	8	12	12	0.36%	11.80%
Pminiata 52013	Uncategorized Sample	15064	MSB15064NSPatiriaBand_12.raw (F039764)	PMI_025070-RA	PMI_025070-RA	P_Miniata_Custom_20130506.fasta	27,826.70	100.00%	3	3	3	0.09%	12.90%
Pminiata 52013	Uncategorized Sample	15064	MSB15064NSPatiriaBand_12.raw (F039764)	PMI_010523-RA	PMI_010523-RA	P_Miniata_Custom_20130506.fasta	54,959.90	100.00%	4	4	4	0.12%	8.70%
Pminiata 52013	Uncategorized Sample	15064	MSB15064NSPatiriaBand_12.raw (F039764)	PMI_023895-RA	PMI_023895-RA	P_Miniata_Custom_20130506.fasta	186,949.60	99.70%	2	2	2	0.06%	1.31%
Pminiata 52013	Uncategorized Sample	15064	MSB15064NSPatiriaBand_12.raw (F039764)	PMI_018767-RA	PMI_018767-RA	P_Miniata_Custom_20130506.fasta	91,566.30	100.00%	3	4	4	0.12%	6.48%
Pminiata 52013	Uncategorized Sample	15064	MSB15064NSPatiriaBand_12.raw (F039764)	PMI_006886-RA	PMI_006886-RA	P_Miniata_Custom_20130506.fasta	137,468.70	100.00%	7	7	7	0.21%	4.33%
Pminiata 52013	Uncategorized Sample	15064	MSB15064NSPatiriaBand_12.raw (F039764)	PMI_009987-RA	PMI_009987-RA	P_Miniata_Custom_20130506.fasta	174,694.60	97.60%	2	2	2	0.06%	1.31%
Pminiata 52013	Uncategorized Sample	15064	MSB15064NSPatiriaBand_12.raw (F039764)	PMI_027881-RA	PMI_027881-RA	P_Miniata_Custom_20130506.fasta	15,130.50	99.50%	2	3	3	0.09%	14.00%
Pminiata 52013	Uncategorized Sample	15064	MSB15064NSPatiriaBand_12.raw (F039764)	PMI_016447-RA	PMI_016447-RA	P_Miniata_Custom_20130506.fasta	131,998.10	100.00%	3	4	4	0.12%	2.53%
Pminiata 52013	Uncategorized Sample	15064	MSB15064NSPatiriaBand_12.raw (F039764)	PMI_007118-RA	PMI_007118-RA	P_Miniata_Custom_20130506.fasta	116,951.90	100.00%	3	3	3	0.09%	4.05%
Pminiata 52013	Uncategorized Sample	15064	MSB15064NSPatiriaBand_12.raw (F039764)	PMI_007117-RA	PMI_007117-RA	P_Miniata_Custom_20130506.fasta	105,680.20	100.00%	4	4	4	0.12%	8.04%
Pminiata 52013	Uncategorized Sample	15064	MSB15064NSPatiriaBand_12.raw (F039764)	PMI_025303-RA	PMI_025303-RA	P_Miniata_Custom_20130506.fasta	14,260.40	100.00%	7	15	17	0.51%	40.30%
Pminiata 52013	Uncategorized Sample	15064	MSB15064NSPatiriaBand_12.raw (F039764)	PMI_024621-RA	PMI_024621-RA	P_Miniata_Custom_20130506.fasta	72,943.40	100.00%	4	4	4	0.12%	10.90%
Pminiata 52013	Uncategorized Sample	15064	MSB15064NSPatiriaBand_13.raw (F039763)	PMI_022236-RA	PMI_022236-RA	P_Miniata_Custom_20130506.fasta	116,648.30	99.80%	2	2	2	0.06%	2.09%
Pminiata 52013	Uncategorized Sample	15064	MSB15064NSPatiriaBand_13.raw (F039763)	PMI_025070-RA	PMI_025070-RA	P_Miniata_Custom_20130506.fasta	27,826.70	100.00%	6	6	7	0.20%	22.20%
Pminiata 52013	Uncategorized Sample	15064	MSB15064NSPatiriaBand_13.raw (F039763)	PMI_006431-RA	PMI_006431-RA	P_Miniata_Custom_20130506.fasta	104,374.30	100.00%	3	3	3	0.09%	3.32%
Pminiata 52013	Uncategorized Sample	15064	MSB15064NSPatiriaBand_13.raw (F039763)	PMI_006134-RA	PMI_006134-RA	P_Miniata_Custom_20130506.fasta	241,598.80	100.00%	2	2	2	0.06%	0.77%
Pminiata 52013	Uncategorized Sample	15064	MSB15064NSPatiriaBand_13.raw (F039763)	PMI_025077-RA	PMI_025077-RA	P_Miniata_Custom_20130506.fasta	45,261.90	100.00%	5	5	5	0.14%	12.70%
Pminiata 52013	Uncategorized Sample	15064	MSB15064NSPatiriaBand_13.raw (F039763)	PMI_010282-RA	PMI_010282-RA	P_Miniata_Custom_20130506.fasta	89,629.50	100.00%	13	32	38	1.09%	15.30%
Pminiata 52013	Uncategorized Sample	15064	MSB15064NSPatiriaBand_13.raw (F039763)	PMI_003251-RA	PMI_003251-RA	P_Miniata_Custom_20130506.fasta	414,560.90	100.00%	19	26	26	0.75%	5.71%
Pminiata 52013	Uncategorized Sample	15064	MSB15064NSPatiriaBand_13.raw (F039763)	PMI_016447-RA	PMI_016447-RA	P_Miniata_Custom_20130506.fasta	131,998.10	100.00%	2	2	2	0.06%	1.85%
Pminiata 52013	Uncategorized Sample	15064	MSB15064NSPatiriaBand_13.raw (F039763)	PMI_020133-RA	PMI_020133-RA	P_Miniata_Custom_20130506.fasta	80,394.00	100.00%	2	3	3	0.09%	2.93%
Pminiata 52013	Uncategorized Sample	15064	MSB15064NSPatiriaBand_13.raw (F039763)	PMI_010745-RA	PMI_010745-RA	P_Miniata_Custom_20130506.fasta	103,003.20	100.00%	5	5	5	0.14%	6.20%
Pminiata 52013	Uncategorized Sample	15064	MSB15064NSPatiriaBand_13.raw (F039763)	PMI_001156-RA	PMI_001156-RA	P_Miniata_Custom_20130506.fasta	91,660.70	100.00%	7	11	11	0.32%	9.34%
Pminiata 52013	Uncategorized Sample	15064	MSB15064NSPatiriaBand_13.raw (F039763)	PMI_010523-RA	PMI_010523-RA	P_Miniata_Custom_20130506.fasta	54,959.90	99.90%	3	3	3	0.09%	5.14%
Pminiata 52013	Uncategorized Sample	15064	MSB15064NSPatiriaBand_13.raw (F039763)	PMI_023895-RA	PMI_023895-RA	P_Miniata_Custom_20130506.fasta	186,949.60	100.00%	2	2	2	0.06%	1.25%
Pminiata 52013	Uncategorized Sample	15064	MSB15064NSPatiriaBand_13.raw (F039763)	PMI_018767-RA	PMI_018767-RA	P_Miniata_Custom_20130506.fasta	91,566.30	100.00%	5	7	7	0.20%	12.10%
Pminiata 52013	Uncategorized Sample	15064	MSB15064NSPatiriaBand_13.raw (F039763)	PMI_018990-RA	PMI_018990-RA	P_Miniata_Custom_20130506.fasta	61,561.30	99.90%	2	3	3	0.09%	3.79%
Pminiata 52013	Uncategorized Sample	15064	MSB15064NSPatiriaBand_13.raw (F039763)	PMI_006886-RA	PMI_006886-RA	P_Miniata_Custom_20130506.fasta	137,468.70	100.00%	13	15	15	0.43%	10.00%
Pminiata 52013	Uncategorized Sample	15064	MSB15064NSPatiriaBand_13.raw (F039763)	PMI_027881-RA	PMI_027881-RA	P_Miniata_Custom_20130506.fasta	15,130.50	97.50%	2	2	2	0.06%	14.00%
Pminiata 52013	Uncategorized Sample	15064	MSB15064NSPatiriaBand_13.raw (F039763)	PMI_015318-RA	PMI_015318-RA,PMI_016523-RA	P_Miniata_Custom_20130506.fasta	38,674.10	100.00%	2	2	2	0.06%	11.00%
Pminiata 52013	Uncategorized Sample	15064	MSB15064NSPatiriaBand_13.raw (F039763)	PMI_007118-RA	PMI_007118-RA	P_Miniata_Custom_20130506.fasta	116,951.90	100.00%	4	5	5	0.14%	5.52%
Pminiata 52013	Uncategorized Sample	15064	MSB15064NSPatiriaBand_13.raw (F039763)	PMI_007117-RA	PMI_007117-RA	P_Miniata_Custom_20130506.fasta	105,680.20	100.00%	5	7	7	0.20%	7.24%
Pminiata 52013	Uncategorized Sample	15064	MSB15064NSPatiriaBand_13.raw (F039763)	PMI_025303-RA	PMI_025303-RA	P_Miniata_Custom_20130506.fasta	14,260.40	100.00%	8	22	24	0.69%	55.80%
Pminiata 52013	Uncategorized Sample	15064	MSB15064NSPatiriaBand_13.raw (F039763)	PMI_024621-RA	PMI_024621-RA	P_Miniata_Custom_20130506.fasta	72,943.40	99.60%	2	2	2	0.06%	2.72%
Pminiata 52013	Uncategorized Sample	15064	MSB15064NSPatiriaBand_14.raw (F039762)	PMI_022236-RA	PMI_022236-RA	P_Miniata_Custom_20130506.fasta	116,648.30	100.00%	5	5	5	0.15%	6.47%
Pminiata 52013	Uncategorized Sample	15064	MSB15064NSPatiriaBand_14.raw (F039762)	PMI_025070-RA	PMI_025070-RA	P_Miniata_Custom_20130506.fasta	27,826.70	100.00%	5	6	6	0.18%	19.00%
Pminiata 52013	Uncategorized Sample	15064	MSB15064NSPatiriaBand_14.raw (F039762)	PMI_006431-RA	PMI_006431-RA	P_Miniata_Custom_20130506.fasta	104,374.30	100.00%	2	2	2	0.06%	2.21%
Pminiata 52013	Uncategorized Sample	15064	MSB15064NSPatiriaBand_14.raw (F039762)	PMI_025077-RA	PMI_025077-RA	P_Miniata_Custom_20130506.fasta	45,261.90	100.00%	3	3	3	0.09%	7.93%
Pminiata 52013	Uncategorized Sample	15064	MSB15064NSPatiriaBand_14.raw (F039762)	PMI_002180-RA	PMI_002180-RA	P_Miniata_Custom_20130506.fasta	158,248.40	99.80%	2	2	2	0.06%	1.32%
Pminiata 52013	Uncategorized Sample	15064	MSB15064NSPatiriaBand_14.raw (F039762)	PMI_010282-RA	PMI_010282-RA	P_Miniata_Custom_20130506.fasta	89,629.50	100.00%	13	25	27	0.80%	17.10%
Pminiata 52013	Uncategorized Sample	15064	MSB15064NSPatiriaBand_14.raw (F039762)	PMI_003251-RA	PMI_003251-RA	P_Miniata_Custom_20130506.fasta	414,560.90	100.00%	15	20	22	0.66%	4.12%
Pminiata 52013	Uncategorized Sample	15064	MSB15064NSPatiriaBand_14.raw (F039762)	PMI_016447-RA	PMI_016447-RA	P_Miniata_Custom_20130506.fasta	131,998.10	99.90%	2	3	3	0.09%	1.85%
Pminiata 52013	Uncategorized Sample	15064	MSB15064NSPatiriaBand_14.raw (F039762)	PMI_020133-RA	PMI_020133-RA	P_Miniata_Custom_20130506.fasta	80,394.00	98.80%	2	2	2	0.06%	2.93%
Pminiata 52013	Uncategorized Sample	15064	MSB15064NSPatiriaBand_14.raw (F039762)	PMI_010745-RA	PMI_010745-RA	P_Miniata_Custom_20130506.fasta	103,003.20	100.00%	5	6	6	0.18%	6.20%
Pminiata 52013	Uncategorized Sample	15064	MSB15064NSPatiriaBand_14.raw (F039762)	PMI_001156-RA	PMI_001156-RA	P_Miniata_Custom_20130506.fasta	91,660.70	100.00%	8	11	11	0.33%	12.30%
Pminiata 52013	Uncategorized Sample	15064	MSB15064NSPatiriaBand_14.raw (F039762)	PMI_002094-RA	PMI_002094-RA	P_Miniata_Custom_20130506.fasta	66,399.10	100.00%	2	2	3	0.09%	4.24%
Pminiata 52013	Uncategorized Sample	15064	MSB15064NSPatiriaBand_14.raw (F039762)	PMI_018767-RA	PMI_018767-RA	P_Miniata_Custom_20130506.fasta	91,566.30	100.00%	5	6	6	0.18%	13.20%
Pminiata 52013	Uncategorized Sample	15064	MSB15064NSPatiriaBand_14.raw (F039762)	PMI_006886-RA	PMI_006886-RA	P_Miniata_Custom_20130506.fasta	137,468.70	100.00%	12	17	17	0.51%	9.95%
Pminiata 52013	Uncategorized Sample	15064	MSB15064NSPatiriaBand_14.raw (F039762)	PMI_018735-RA	PMI_018735-RA	P_Miniata_Custom_20130506.fasta	21,160.20	99.90%	2	3	3	0.09%	9.76%
Pminiata 52013	Uncategorized Sample	15064	MSB15064NSPatiriaBand_14.raw (F039762)	PMI_007118-RA	PMI_007118-RA	P_Miniata_Custom_20130506.fasta	116,951.90	100.00%	2	2	2	0.06%	2.94%
Pminiata 52013	Uncategorized Sample	15064	MSB15064NSPatiriaBand_14.raw (F039762)	PMI_007117-RA	PMI_007117-RA	P_Miniata_Custom_20130506.fasta	105,680.20	98.00%	2	2	2	0.06%	7.04%
Pminiata 52013	Uncategorized Sample	15064	MSB15064NSPatiriaBand_14.raw (F039762)	PMI_025303-RA	PMI_025303-RA	P_Miniata_Custom_20130506.fasta	14,260.40	100.00%	8	18	21	0.63%	55.80%
Pminiata 52013	Uncategorized Sample	15064	MSB15064NSPatiriaBand_15.raw (F039761)	PMI_022236-RA	PMI_022236-RA	P_Miniata_Custom_20130506.fasta	116,648.30	100.00%	7	7	7	0.21%	8.28%
Pminiata 52013	Uncategorized Sample	15064	MSB15064NSPatiriaBand_15.raw (F039761)	PMI_025070-RA	PMI_025070-RA	P_Miniata_Custom_20130506.fasta	27,826.70	100.00%	5	5	5	0.15%	19.00%
Pminiata 52013	Uncategorized Sample	15064	MSB15064NSPatiriaBand_15.raw (F039761)	PMI_006431-RA	PMI_006431-RA	P_Miniata_Custom_20130506.fasta	104,374.30	99.90%	2	2	2	0.06%	2.21%
Pminiata 52013	Uncategorized Sample	15064	MSB15064NSPatiriaBand_15.raw (F039761)	PMI_002180-RA	PMI_002180-RA	P_Miniata_Custom_20130506.fasta	158,248.40	98.70%	2	2	2	0.06%	1.87%
Pminiata 52013	Uncategorized Sample	15064	MSB15064NSPatiriaBand_15.raw (F039761)	PMI_010282-RA	PMI_010282-RA	P_Miniata_Custom_20130506.fasta	89,629.50	100.00%	12	21	23	0.68%	15.30%
Pminiata 52013	Uncategorized Sample	15064	MSB15064NSPatiriaBand_15.raw (F039761)	PMI_003251-RA	PMI_003251-RA	P_Miniata_Custom_20130506.fasta	414,560.90	100.00%	14	18	18	0.53%	3.84%
Pminiata 52013	Uncategorized Sample	15064	MSB15064NSPatiriaBand_15.raw (F039761)	PMI_005627-RA	PMI_005627-RA	P_Miniata_Custom_20130506.fasta	159,615.50	99.60%	2	2	2	0.06%	1.59%
Pminiata 52013	Uncategorized Sample	15064	MSB15064NSPatiriaBand_15.raw (F039761)	PMI_025657-RA	PMI_025657-RA	P_Miniata_Custom_20130506.fasta	16,838.10	100.00%	5	5	5	0.15%	40.90%
Pminiata 52013	Uncategorized Sample	15064	MSB15064NSPatiriaBand_15.raw (F039761)	PMI_006509-RA	PMI_006509-RA	P_Miniata_Custom_20130506.fasta	114,601.70	100.00%	2	2	2	0.06%	2.23%
Pminiata 52013	Uncategorized Sample	15064	MSB15064NSPatiriaBand_15.raw (F039761)	PMI_010745-RA	PMI_010745-RA	P_Miniata_Custom_20130506.fasta	103,003.20	100.00%	4	4	4	0.12%	5.26%
Pminiata 52013	Uncategorized Sample	15064	MSB15064NSPatiriaBand_15.raw (F039761)	PMI_001156-RA	PMI_001156-RA	P_Miniata_Custom_20130506.fasta	91,660.70	100.00%	9	11	11	0.33%	13.80%
Pminiata 52013	Uncategorized Sample	15064	MSB15064NSPatiriaBand_15.raw (F039761)	PMI_010523-RA	PMI_010523-RA	P_Miniata_Custom_20130506.fasta	54,959.90	100.00%	2	2	2	0.06%	5.14%
Pminiata 52013	Uncategorized Sample	15064	MSB15064NSPatiriaBand_15.raw (F039761)	PMI_018767-RA	PMI_018767-RA	P_Miniata_Custom_20130506.fasta	91,566.30	100.00%	4	6	6	0.18%	7.68%
Pminiata 52013	Uncategorized Sample	15064	MSB15064NSPatiriaBand_15.raw (F039761)	PMI_006886-RA	PMI_006886-RA	P_Miniata_Custom_20130506.fasta	137,468.70	100.00%	12	13	14	0.41%	8.11%
Pminiata 52013	Uncategorized Sample	15064	MSB15064NSPatiriaBand_15.raw (F039761)	PMI_018735-RA	PMI_018735-RA	P_Miniata_Custom_20130506.fasta	21,160.20	100.00%	2	2	2	0.06%	9.76%
Pminiata 52013	Uncategorized Sample	15064	MSB15064NSPatiriaBand_15.raw (F039761)	PMI_016447-RA	PMI_016447-RA	P_Miniata_Custom_20130506.fasta	131,998.10	100.00%	3	4	4	0.12%	2.53%
Pminiata 52013	Uncategorized Sample	15064	MSB15064NSPatiriaBand_15.raw (F039761)	PMI_007118-RA	PMI_007118-RA	P_Miniata_Custom_20130506.fasta	116,951.90	100.00%	3	3	3	0.09%	3.96%
Pminiata 52013	Uncategorized Sample	15064	MSB15064NSPatiriaBand_15.raw (F039761)	PMI_007117-RA	PMI_007117-RA	P_Miniata_Custom_20130506.fasta	105,680.20	99.80%	3	3	3	0.09%	7.64%
Pminiata 52013	Uncategorized Sample	15064	MSB15064NSPatiriaBand_15.raw (F039761)	PMI_025303-RA	PMI_025303-RA	P_Miniata_Custom_20130506.fasta	14,260.40	100.00%	8	23	28	0.83%	55.80%
Pminiata 52013	Uncategorized Sample	15064	MSB15064NSPatiriaBand_15.raw (F039761)	PMI_025317-RA	PMI_025317-RA	P_Miniata_Custom_20130506.fasta	43,313.30	99.50%	2	2	2	0.06%	8.27%
Pminiata 52013	Uncategorized Sample	15064	MSB15064NSPatiriaBand_15.raw (F039761)	PMI_012571-RA	PMI_012571-RA,PMI_029256-RA	P_Miniata_Custom_20130506.fasta	11,530.30	100.00%	2	2	2	0.06%	13.70%
Pminiata 52013	Uncategorized Sample	15064	MSB15064NSPatiriaBand_16.raw (F039760)	PMI_025070-RA	PMI_025070-RA	P_Miniata_Custom_20130506.fasta	27,826.70	100.00%	4	4	4	0.11%	20.20%
Pminiata 52013	Uncategorized Sample	15064	MSB15064NSPatiriaBand_16.raw (F039760)	PMI_012571-RA	PMI_012571-RA,PMI_029256-RA	P_Miniata_Custom_20130506.fasta	11,530.30	100.00%	2	2	2	0.06%	13.70%
Pminiata 52013	Uncategorized Sample	15064	MSB15064NSPatiriaBand_16.raw (F039760)	PMI_008915-RA	PMI_008915-RA	P_Miniata_Custom_20130506.fasta	19,024.80	99.90%	2	2	2	0.06%	14.20%
Pminiata 52013	Uncategorized Sample	15064	MSB15064NSPatiriaBand_16.raw (F039760)	PMI_010282-RA	PMI_010282-RA	P_Miniata_Custom_20130506.fasta	89,629.50	100.00%	9	11	11	0.31%	12.00%
Pminiata 52013	Uncategorized Sample	15064	MSB15064NSPatiriaBand_16.raw (F039760)	PMI_003251-RA	PMI_003251-RA	P_Miniata_Custom_20130506.fasta	414,560.90	100.00%	10	13	13	0.37%	2.72%
Pminiata 52013	Uncategorized Sample	15064	MSB15064NSPatiriaBand_16.raw (F039760)	PMI_006432-RA	PMI_006432-RA,PMI_010824-RA	P_Miniata_Custom_20130506.fasta	33,691.90	100.00%	2	2	2	0.06%	10.50%
Pminiata 52013	Uncategorized Sample	15064	MSB15064NSPatiriaBand_16.raw (F039760)	PMI_001156-RA	PMI_001156-RA	P_Miniata_Custom_20130506.fasta	91,660.70	100.00%	7	7	7	0.20%	11.20%
Pminiata 52013	Uncategorized Sample	15064	MSB15064NSPatiriaBand_16.raw (F039760)	PMI_017395-RA	PMI_017395-RA	P_Miniata_Custom_20130506.fasta	48,718.00	100.00%	3	3	3	0.09%	7.18%
Pminiata 52013	Uncategorized Sample	15064	MSB15064NSPatiriaBand_16.raw (F039760)	PMI_018767-RA	PMI_018767-RA	P_Miniata_Custom_20130506.fasta	91,566.30	100.00%	3	5	5	0.14%	5.88%
Pminiata 52013	Uncategorized Sample	15064	MSB15064NSPatiriaBand_16.raw (F039760)	PMI_022236-RA	PMI_022236-RA	P_Miniata_Custom_20130506.fasta	116,648.30	99.50%	2	2	2	0.06%	2.47%
Pminiata 52013	Uncategorized Sample	15064	MSB15064NSPatiriaBand_16.raw (F039760)	PMI_006886-RA	PMI_006886-RA	P_Miniata_Custom_20130506.fasta	137,468.70	100.00%	10	12	12	0.34%	6.18%
Pminiata 52013	Uncategorized Sample	15064	MSB15064NSPatiriaBand_16.raw (F039760)	PMI_027881-RA	PMI_027881-RA	P_Miniata_Custom_20130506.fasta	15,130.50	100.00%	4	6	6	0.17%	28.70%
Pminiata 52013	Uncategorized Sample	15064	MSB15064NSPatiriaBand_16.raw (F039760)	PMI_009614-RA	PMI_009614-RA	P_Miniata_Custom_20130506.fasta	69,947.60	100.00%	3	5	5	0.14%	5.36%
Pminiata 52013	Uncategorized Sample	15064	MSB15064NSPatiriaBand_16.raw (F039760)	PMI_016447-RA	PMI_016447-RA	P_Miniata_Custom_20130506.fasta	131,998.10	100.00%	3	3	3	0.09%	2.27%
Pminiata 52013	Uncategorized Sample	15064	MSB15064NSPatiriaBand_16.raw (F039760)	PMI_007118-RA	PMI_007118-RA	P_Miniata_Custom_20130506.fasta	116,951.90	100.00%	3	3	3	0.09%	3.96%
Pminiata 52013	Uncategorized Sample	15064	MSB15064NSPatiriaBand_16.raw (F039760)	PMI_007117-RA	PMI_007117-RA	P_Miniata_Custom_20130506.fasta	105,680.20	99.20%	2	2	2	0.06%	5.13%
Pminiata 52013	Uncategorized Sample	15064	MSB15064NSPatiriaBand_16.raw (F039760)	PMI_025303-RA	PMI_025303-RA	P_Miniata_Custom_20130506.fasta	14,260.40	100.00%	8	23	30	0.86%	55.80%
Pminiata 52013	Uncategorized Sample	15064	MSB15064NSPatiriaBand_16.raw (F039760)	PMI_025657-RA	PMI_025657-RA	P_Miniata_Custom_20130506.fasta	16,838.10	100.00%	4	5	5	0.14%	39.60%
Pminiata 52013	Uncategorized Sample	15064	MSB15064NSPatiriaBand_16.raw (F039760)	PMI_027828-RA	PMI_027828-RA	P_Miniata_Custom_20130506.fasta	30,674.80	100.00%	2	3	3	0.09%	9.03%
Pminiata 52013	Uncategorized Sample	15064	MSB15064NSPatiriaBand_17.raw (F039759)	PMI_025070-RA	PMI_025070-RA	P_Miniata_Custom_20130506.fasta	27,826.70	100.00%	4	4	4	0.12%	13.30%
Pminiata 52013	Uncategorized Sample	15064	MSB15064NSPatiriaBand_17.raw (F039759)	PMI_012571-RA	PMI_012571-RA,PMI_029256-RA	P_Miniata_Custom_20130506.fasta	11,530.30	100.00%	2	3	3	0.09%	13.70%
Pminiata 52013	Uncategorized Sample	15064	MSB15064NSPatiriaBand_17.raw (F039759)	PMI_008404-RA	PMI_008404-RA	P_Miniata_Custom_20130506.fasta	33,068.40	100.00%	3	3	3	0.09%	13.70%
Pminiata 52013	Uncategorized Sample	15064	MSB15064NSPatiriaBand_17.raw (F039759)	PMI_012328-RA	PMI_012328-RA	P_Miniata_Custom_20130506.fasta	28,459.50	100.00%	3	3	3	0.09%	12.10%
Pminiata 52013	Uncategorized Sample	15064	MSB15064NSPatiriaBand_17.raw (F039759)	PMI_010282-RA	PMI_010282-RA	P_Miniata_Custom_20130506.fasta	89,629.50	100.00%	8	11	11	0.33%	10.50%
Pminiata 52013	Uncategorized Sample	15064	MSB15064NSPatiriaBand_17.raw (F039759)	PMI_003251-RA	PMI_003251-RA	P_Miniata_Custom_20130506.fasta	414,560.90	100.00%	11	16	16	0.48%	3.12%
Pminiata 52013	Uncategorized Sample	15064	MSB15064NSPatiriaBand_17.raw (F039759)	PMI_015982-RA	PMI_015982-RA	P_Miniata_Custom_20130506.fasta	83,607.50	100.00%	4	4	4	0.12%	6.78%
Pminiata 52013	Uncategorized Sample	15064	MSB15064NSPatiriaBand_17.raw (F039759)	PMI_010745-RA	PMI_010745-RA	P_Miniata_Custom_20130506.fasta	103,003.20	99.90%	2	2	2	0.06%	2.21%
Pminiata 52013	Uncategorized Sample	15064	MSB15064NSPatiriaBand_17.raw (F039759)	PMI_001156-RA	PMI_001156-RA	P_Miniata_Custom_20130506.fasta	91,660.70	100.00%	3	3	3	0.09%	4.13%
Pminiata 52013	Uncategorized Sample	15064	MSB15064NSPatiriaBand_17.raw (F039759)	PMI_010523-RA	PMI_010523-RA	P_Miniata_Custom_20130506.fasta	54,959.90	100.00%	4	4	4	0.12%	7.11%
Pminiata 52013	Uncategorized Sample	15064	MSB15064NSPatiriaBand_17.raw (F039759)	PMI_008152-RA	PMI_008152-RA	P_Miniata_Custom_20130506.fasta	19,846.50	95.60%	2	2	2	0.06%	4.65%
Pminiata 52013	Uncategorized Sample	15064	MSB15064NSPatiriaBand_17.raw (F039759)	PMI_006886-RA	PMI_006886-RA	P_Miniata_Custom_20130506.fasta	137,468.70	100.00%	8	9	9	0.27%	6.26%
Pminiata 52013	Uncategorized Sample	15064	MSB15064NSPatiriaBand_17.raw (F039759)	PMI_027881-RA	PMI_027881-RA	P_Miniata_Custom_20130506.fasta	15,130.50	100.00%	4	6	6	0.18%	28.70%
Pminiata 52013	Uncategorized Sample	15064	MSB15064NSPatiriaBand_17.raw (F039759)	PMI_009614-RA	PMI_009614-RA	P_Miniata_Custom_20130506.fasta	69,947.60	100.00%	2	3	3	0.09%	3.57%
Pminiata 52013	Uncategorized Sample	15064	MSB15064NSPatiriaBand_17.raw (F039759)	PMI_016447-RA	PMI_016447-RA	P_Miniata_Custom_20130506.fasta	131,998.10	99.90%	2	2	2	0.06%	1.43%
Pminiata 52013	Uncategorized Sample	15064	MSB15064NSPatiriaBand_17.raw (F039759)	PMI_007118-RA	PMI_007118-RA	P_Miniata_Custom_20130506.fasta	116,951.90	100.00%	3	3	3	0.09%	3.22%
Pminiata 52013	Uncategorized Sample	15064	MSB15064NSPatiriaBand_17.raw (F039759)	PMI_025303-RA	PMI_025303-RA	P_Miniata_Custom_20130506.fasta	14,260.40	100.00%	7	21	30	0.91%	40.30%
Pminiata 52013	Uncategorized Sample	15064	MSB15064NSPatiriaBand_18.raw (F039758)	PMI_025070-RA	PMI_025070-RA	P_Miniata_Custom_20130506.fasta	27,826.70	100.00%	5	6	6	0.18%	19.40%
Pminiata 52013	Uncategorized Sample	15064	MSB15064NSPatiriaBand_18.raw (F039758)	PMI_026044-RA	PMI_026044-RA	P_Miniata_Custom_20130506.fasta	21,145.90	99.90%	2	2	2	0.06%	7.58%
Pminiata 52013	Uncategorized Sample	15064	MSB15064NSPatiriaBand_18.raw (F039758)	PMI_012328-RA	PMI_012328-RA	P_Miniata_Custom_20130506.fasta	28,459.50	100.00%	3	3	3	0.09%	12.10%
Pminiata 52013	Uncategorized Sample	15064	MSB15064NSPatiriaBand_18.raw (F039758)	PMI_010282-RA	PMI_010282-RA	P_Miniata_Custom_20130506.fasta	89,629.50	100.00%	8	13	13	0.39%	10.50%
Pminiata 52013	Uncategorized Sample	15064	MSB15064NSPatiriaBand_18.raw (F039758)	PMI_003251-RA	PMI_003251-RA	P_Miniata_Custom_20130506.fasta	414,560.90	100.00%	8	10	10	0.30%	2.23%
Pminiata 52013	Uncategorized Sample	15064	MSB15064NSPatiriaBand_18.raw (F039758)	PMI_005627-RA	PMI_005627-RA	P_Miniata_Custom_20130506.fasta	159,615.50	99.60%	2	2	2	0.06%	1.11%
Pminiata 52013	Uncategorized Sample	15064	MSB15064NSPatiriaBand_18.raw (F039758)	PMI_015982-RA	PMI_015982-RA	P_Miniata_Custom_20130506.fasta	83,607.50	100.00%	5	5	5	0.15%	9.04%
Pminiata 52013	Uncategorized Sample	15064	MSB15064NSPatiriaBand_18.raw (F039758)	PMI_001156-RA	PMI_001156-RA	P_Miniata_Custom_20130506.fasta	91,660.70	100.00%	3	3	3	0.09%	4.13%
Pminiata 52013	Uncategorized Sample	15064	MSB15064NSPatiriaBand_18.raw (F039758)	PMI_007902-RA	PMI_007902-RA	P_Miniata_Custom_20130506.fasta	35,615.10	100.00%	2	2	2	0.06%	5.44%
Pminiata 52013	Uncategorized Sample	15064	MSB15064NSPatiriaBand_18.raw (F039758)	PMI_010523-RA	PMI_010523-RA	P_Miniata_Custom_20130506.fasta	54,959.90	100.00%	2	2	2	0.06%	3.75%
Pminiata 52013	Uncategorized Sample	15064	MSB15064NSPatiriaBand_18.raw (F039758)	PMI_006886-RA	PMI_006886-RA	P_Miniata_Custom_20130506.fasta	137,468.70	100.00%	6	6	6	0.18%	4.25%
Pminiata 52013	Uncategorized Sample	15064	MSB15064NSPatiriaBand_18.raw (F039758)	PMI_027881-RA	PMI_027881-RA	P_Miniata_Custom_20130506.fasta	15,130.50	99.90%	2	3	3	0.09%	14.00%
Pminiata 52013	Uncategorized Sample	15064	MSB15064NSPatiriaBand_18.raw (F039758)	PMI_008404-RA	PMI_008404-RA	P_Miniata_Custom_20130506.fasta	33,068.40	100.00%	2	2	2	0.06%	10.70%
Pminiata 52013	Uncategorized Sample	15064	MSB15064NSPatiriaBand_18.raw (F039758)	PMI_009614-RA	PMI_009614-RA	P_Miniata_Custom_20130506.fasta	69,947.60	100.00%	2	2	2	0.06%	3.57%
Pminiata 52013	Uncategorized Sample	15064	MSB15064NSPatiriaBand_18.raw (F039758)	PMI_016447-RA	PMI_016447-RA	P_Miniata_Custom_20130506.fasta	131,998.10	100.00%	2	2	2	0.06%	1.85%
Pminiata 52013	Uncategorized Sample	15064	MSB15064NSPatiriaBand_18.raw (F039758)	PMI_006935-RA	PMI_006935-RA,PMI_027429-RA	P_Miniata_Custom_20130506.fasta	30,740.50	100.00%	2	2	2	0.06%	8.57%
Pminiata 52013	Uncategorized Sample	15064	MSB15064NSPatiriaBand_18.raw (F039758)	PMI_025303-RA	PMI_025303-RA	P_Miniata_Custom_20130506.fasta	14,260.40	100.00%	7	23	41	1.24%	40.30%
Pminiata 52013	Uncategorized Sample	15064	MSB15064NSPatiriaBand_19.raw (F039757)	PMI_003251-RA	PMI_003251-RA	P_Miniata_Custom_20130506.fasta	414,560.90	99.90%	2	2	2	0.06%	0.67%
Pminiata 52013	Uncategorized Sample	15064	MSB15064NSPatiriaBand_19.raw (F039757)	PMI_006886-RA	PMI_006886-RA	P_Miniata_Custom_20130506.fasta	137,468.70	100.00%	3	3	3	0.09%	2.17%
Pminiata 52013	Uncategorized Sample	15064	MSB15064NSPatiriaBand_19.raw (F039757)	PMI_006935-RA	PMI_006935-RA,PMI_027429-RA	P_Miniata_Custom_20130506.fasta	30,740.50	100.00%	3	3	3	0.09%	12.50%
Pminiata 52013	Uncategorized Sample	15064	MSB15064NSPatiriaBand_19.raw (F039757)	PMI_015982-RA	PMI_015982-RA	P_Miniata_Custom_20130506.fasta	83,607.50	100.00%	3	4	4	0.12%	6.78%
Pminiata 52013	Uncategorized Sample	15064	MSB15064NSPatiriaBand_19.raw (F039757)	PMI_010282-RA	PMI_010282-RA	P_Miniata_Custom_20130506.fasta	89,629.50	100.00%	3	5	5	0.15%	4.56%
Pminiata 52013	Uncategorized Sample	15064	MSB15064NSPatiriaBand_19.raw (F039757)	PMI_016447-RA	PMI_016447-RA	P_Miniata_Custom_20130506.fasta	131,998.10	99.80%	2	2	2	0.06%	1.85%
Pminiata 52013	Uncategorized Sample	15064	MSB15064NSPatiriaBand_19.raw (F039757)	PMI_012571-RA	PMI_012571-RA,PMI_029256-RA	P_Miniata_Custom_20130506.fasta	11,530.30	100.00%	2	2	2	0.06%	13.70%
Pminiata 52013	Uncategorized Sample	15064	MSB15064NSPatiriaBand_19.raw (F039757)	PMI_025303-RA	PMI_025303-RA	P_Miniata_Custom_20130506.fasta	14,260.40	100.00%	8	32	146	4.43%	55.80%
Pminiata 52013	Uncategorized Sample	15064	MSB15064NSPatiriaBand_19.raw (F039757)	PMI_025070-RA	PMI_025070-RA	P_Miniata_Custom_20130506.fasta	27,826.70	100.00%	7	8	8	0.24%	25.00%
Pminiata 52013	Uncategorized Sample	15064	MSB15064NSPatiriaBand_20.raw (F039756)	PMI_025070-RA	PMI_025070-RA	P_Miniata_Custom_20130506.fasta	27,826.70	100.00%	4	7	10	0.31%	16.10%
Pminiata 52013	Uncategorized Sample	15064	MSB15064NSPatiriaBand_20.raw (F039756)	PMI_010282-RA	PMI_010282-RA	P_Miniata_Custom_20130506.fasta	89,629.50	100.00%	5	9	12	0.37%	4.81%
Pminiata 52013	Uncategorized Sample	15064	MSB15064NSPatiriaBand_20.raw (F039756)	PMI_003251-RA	PMI_003251-RA	P_Miniata_Custom_20130506.fasta	414,560.90	100.00%	3	4	4	0.12%	1.05%
Pminiata 52013	Uncategorized Sample	15064	MSB15064NSPatiriaBand_20.raw (F039756)	PMI_015982-RA	PMI_015982-RA	P_Miniata_Custom_20130506.fasta	83,607.50	100.00%	5	5	5	0.15%	7.45%
Pminiata 52013	Uncategorized Sample	15064	MSB15064NSPatiriaBand_20.raw (F039756)	PMI_006935-RA	PMI_006935-RA,PMI_027429-RA	P_Miniata_Custom_20130506.fasta	30,740.50	100.00%	4	4	4	0.12%	15.40%
Pminiata 52013	Uncategorized Sample	15064	MSB15064NSPatiriaBand_20.raw (F039756)	PMI_025303-RA	PMI_025303-RA	P_Miniata_Custom_20130506.fasta	14,260.40	100.00%	8	24	46	1.42%	55.80%
END OF FILE
